# Supplementary material for: Vector-borne Trypanosoma brucei parasites develop in artificial human skin and persist as skin tissue forms
Source: Nat Commun. 2023 Nov 23;14:7660. doi: 10.1038/s41467-023-43437-2 (PMC10667367; doi:10.1038/s41467-023-43437-2)
Supplement: Supplementary file 7 — Supplementary Data 1 [file 41467_2023_43437_MOESM7_ESM.xlsx]

## Sheet: Mapping statistics
CellRanger outcome statistics
Sequencing statistics			Mapping statistics			Cells statistics
Number of Reads	815,786,691		Reads Mapped to Genome	97.3 %		Estimated number of Cells	8125
Valid Barcodes	98.5 %		Reads Mapped Confidently to Genome	94.2 %		Fraction Reads in Cells	92.0 %
Valid UMIs	100.0 %		Reads Mapped Confidently to Intergenic Regions	3.2 %		Mean Reads per Cell	100.405
Sequencing Saturation	46.1 %		Reads Mapped Confidently to Intronic Regions	13.5 %		Median Genes per Cell	5.019
Q30 Bases in Barcode	96.7 %		Reads Mapped Confidently to Exonic Regions	77.5 %		Total Genes Detected	24.821
Q30 Bases in RNA Read	94.9 %		Reads Mapped Confidently to Transcriptome	73.5 %		Median UMI Counts per Cell	34.97
Q30 Bases in Sample Index	95.4 %		Reads Mapped Antisense to Gene	1.1 %
Q30 Bases in UMI	96.5 %

## Sheet: DE genes of all clusters
gene	p_val	avg_logFC	pct.1	pct.2	p_val_adj	cluster
DCN	0	2.53159	1	0.865	0	FB
COL1A1	0	2.52608	1	0.792	0	FB
CFD	0	2.50084	0.91	0.543	0	FB
COL1A2	0	2.38465	1	0.687	0	FB
COL3A1	0	2.35303	1	0.507	0	FB
TNFAIP6	0	2.2651	0.974	0.274	0	FB
SOD2	0	2.23261	0.998	0.842	0	FB
LUM	0	2.1993	1	0.44	0	FB
RARRES2	0	2.17999	0.994	0.574	0	FB
PTGDS	0	2.14296	0.918	0.368	0	FB
C1R	0	2.09748	1	0.555	0	FB
IGFBP4	0	2.09691	1	0.63	0	FB
CXCL12	0	2.09436	0.99	0.273	0	FB
COL6A2	0	2.06358	1	0.456	0	FB
FBLN1	0	2.03892	1	0.745	0	FB
SPARC	0	1.98046	1	0.572	0	FB
NNMT	0	1.96551	1	0.613	0	FB
THBS1	0	1.94662	1	0.402	0	FB
CXCL2	0	1.9407	0.93	0.301	0	FB
MMP2	0	1.93914	1	0.533	0	FB
SOD3	0	1.92766	0.953	0.294	0	FB
S100A4	0	1.92059	1	0.933	0	FB
CXCL3	0	1.91337	0.867	0.289	0	FB
C1S	0	1.91089	1	0.399	0	FB
PCOLCE	0	1.90178	1	0.376	0	FB
FN1	0	1.86653	1	0.453	0	FB
IGFBP5	0	1.86284	0.763	0.297	0	FB
MFAP4	0	1.86216	0.992	0.219	0	FB
THY1	0	1.84639	0.999	0.315	0	FB
IL6	0	1.84441	0.954	0.261	0	FB
TWIST1	0	1.8331	0.995	0.229	0	FB
CXCL1	0	1.81778	0.911	0.468	0	FB
CTSK	0	1.81504	0.999	0.336	0	FB
COL6A1	0	1.81248	1	0.538	0	FB
DUSP1	0	1.80761	0.979	0.654	0	FB
CCL2	0	1.77003	0.963	0.443	0	FB
VIM	0	1.76709	1	0.847	0	FB
NFKBIA	0	1.7459	0.988	0.823	0	FB
PTX3	0	1.73318	0.908	0.23	0	FB
FTH1	0	1.72748	1	1	0	FB
SERPINE2	0	1.72188	0.993	0.671	0	FB
CCDC80	0	1.69837	0.993	0.287	0	FB
APOD	0	1.69398	0.94	0.177	0	FB
SERPINF1	0	1.68678	1	0.519	0	FB
SELENOM	0	1.66938	1	0.568	0	FB
TNFAIP3	0	1.66112	0.917	0.303	0	FB
CCL8	0	1.65383	0.532	0.1	0	FB
TMEM176B	0	1.63977	0.943	0.186	0	FB
RND3	0	1.63818	0.993	0.839	0	FB
LGALS1	0	1.63564	1	0.869	0	FB
GEM	0	1.63248	0.976	0.185	0	FB
MEG3	0	1.60745	0.951	0.195	0	FB
NFKBIZ	0	1.6074	0.945	0.6	0	FB
CH25H	0	1.59528	0.869	0.215	0	FB
AEBP1	0	1.58256	0.999	0.271	0	FB
FOSB	0	1.58026	0.953	0.579	0	FB
TIMP1	0	1.5761	1	0.961	0	FB
JUNB	0	1.55837	0.99	0.979	0	FB
FOS	0	1.55792	0.958	0.873	0	FB
CD248	0	1.52701	0.997	0.251	0	FB
EGFL6	0	1.52154	0.923	0.173	0	FB
ADM	0	1.52126	0.951	0.521	0	FB
KLF2	0	1.51	0.859	0.192	0	FB
SFRP2	0	1.50946	0.691	0.133	0	FB
PPP1R15A	0	1.50092	0.964	0.616	0	FB
IRF1	0	1.5003	0.919	0.438	0	FB
JUN	0	1.50008	0.991	0.861	0	FB
FTL	0	1.48378	1	1	0	FB
IER2	0	1.44944	0.974	0.821	0	FB
COL6A3	0	1.44688	0.994	0.212	0	FB
IER3	0	1.44003	0.948	0.873	0	FB
ATF3	0	1.43154	0.906	0.39	0	FB
CST3	0	1.41842	1	0.999	0	FB
CEBPD	0	1.41137	0.997	0.995	0	FB
FBLN2	0	1.40667	0.994	0.197	0	FB
TIMP2	0	1.40544	1	0.25	0	FB
TCIM	0	1.39698	0.948	0.159	0	FB
RRAD	0	1.3883	0.74	0.217	0	FB
ZFP36	0	1.38355	0.972	0.873	0	FB
CD63	0	1.38206	1	1	0	FB
OLFML3	0	1.37982	0.998	0.183	0	FB
TWIST2	0	1.36837	0.997	0.246	0	FB
ADH1B	0	1.36177	0.731	0.081	0	FB
ZFP36L1	0	1.35383	0.997	0.984	0	FB
TMEM176A	0	1.35279	0.905	0.145	0	FB
OSR2	0	1.34432	0.868	0.171	0	FB
MYL9	0	1.33808	0.998	0.388	0	FB
CD81	0	1.32872	1	1	0	FB
EGR1	0	1.32856	0.957	0.609	0	FB
C11orf96	0	1.32491	0.631	0.114	0	FB
PHLDA1	0	1.32097	0.942	0.617	0	FB
C3	0	1.31728	0.983	0.238	0	FB
CYR61	0	1.31506	0.878	0.292	0	FB
FGF7	0	1.31469	0.895	0.225	0	FB
APCDD1	0	1.31341	0.976	0.515	0	FB
CXCL8	0	1.30672	0.659	0.199	0	FB
JUND	0	1.29645	0.996	0.984	0	FB
MME	0	1.2936	0.991	0.193	0	FB
FBN1	0	1.29172	0.996	0.172	0	FB
WTAP	0	1.27652	0.982	0.871	0	FB
PLAC9	0	1.26334	0.967	0.198	0	FB
PTGS2	0	1.25231	0.723	0.14	0	FB
MXRA8	0	1.24764	0.994	0.189	0	FB
CILP	0	1.23737	0.865	0.118	0	FB
PDGFRA	0	1.2164	0.984	0.17	0	FB
PNRC1	0	1.21608	0.996	0.986	0	FB
COL5A1	0	1.2069	0.985	0.237	0	FB
SELENOP	0	1.20176	0.961	0.71	0	FB
EFEMP2	0	1.19063	0.997	0.244	0	FB
CLEC11A	0	1.17158	0.997	0.25	0	FB
ARID5B	0	1.16712	0.997	0.757	0	FB
KLF4	0	1.16234	0.92	0.619	0	FB
LRP1	0	1.15838	0.997	0.631	0	FB
CLU	0	1.14623	0.832	0.381	0	FB
RGCC	0	1.14515	0.722	0.196	0	FB
CYBA	0	1.14051	0.983	0.369	0	FB
COX7A1	0	1.13729	0.956	0.171	0	FB
GLUL	0	1.12994	0.993	0.932	0	FB
SERPING1	0	1.12068	0.986	0.519	0	FB
MMP7	0	1.11659	0.532	0.083	0	FB
GREM1	0	1.11046	0.719	0.129	0	FB
IL6ST	0	1.10578	0.99	0.546	0	FB
NR4A1	0	1.10001	0.876	0.178	0	FB
FSTL1	0	1.09749	0.991	0.253	0	FB
CTHRC1	0	1.08854	0.897	0.199	0	FB
MGST1	0	1.08127	0.921	0.31	0	FB
XBP1	0	1.07815	0.965	0.608	0	FB
CEBPB	0	1.07452	0.997	0.976	0	FB
NR4A2	0	1.0679	0.811	0.145	0	FB
ACKR4	0	1.06639	0.899	0.16	0	FB
IL32	0	1.05259	0.893	0.271	0	FB
EFEMP1	0	1.04543	0.963	0.631	0	FB
ADAMTS1	0	1.04034	0.762	0.161	0	FB
CYP1B1	0	1.03428	0.842	0.158	0	FB
DPT	0	1.03394	0.898	0.142	0	FB
SEPT11	0	1.0309	0.995	0.732	0	FB
PDLIM2	0	1.0287	0.998	0.62	0	FB
COL5A2	0	1.02792	0.981	0.4	0	FB
TNFAIP2	0	1.02779	0.844	0.417	0	FB
MARCKS	0	1.01499	1	0.983	0	FB
CEMIP	0	1.01461	0.644	0.138	0	FB
HTRA1	0	1.00998	0.999	0.897	0	FB
CALU	0	1.00611	1	0.854	0	FB
SOCS3	0	1.0047	0.911	0.318	0	FB
RHOB	0	0.998321	0.941	0.595	0	FB
GAS1	0	0.986904	0.823	0.343	0	FB
IFITM2	0	0.984483	1	0.991	0	FB
LAMA4	0	0.984437	0.959	0.158	0	FB
PPIB	0	0.984255	1	0.999	0	FB
CD99	0	0.983348	1	0.993	0	FB
SRPX	0	0.978995	0.985	0.403	0	FB
MYADM	0	0.97802	0.945	0.351	0	FB
ACKR3	0	0.976693	0.771	0.152	0	FB
CXCL6	0	0.973321	0.739	0.272	0	FB
TPM2	0	0.97079	1	0.77	0	FB
GYPC	0	0.966688	0.966	0.151	0	FB
VAMP5	0	0.96201	0.994	0.477	0	FB
GAS6	0	0.953136	0.997	0.95	0	FB
SERPINH1	0	0.953022	0.993	0.711	0	FB
B2M	0	0.952889	1	1	0	FB
VCAN	0	0.951949	0.908	0.132	0	FB
FABP3	0	0.95158	0.628	0.1	0	FB
CDH11	0	0.949718	0.952	0.132	0	FB
NAMPT	0	0.947865	0.957	0.901	0	FB
TMSB4X	0	0.936545	1	1	0	FB
FILIP1L	0	0.934468	0.826	0.257	0	FB
CYP7B1	0	0.930096	0.91	0.162	0	FB
ANXA5	0	0.929952	1	0.983	0	FB
CTSL	0	0.928993	0.995	0.906	0	FB
CHI3L2	0	0.925327	0.752	0.174	0	FB
IL1R1	0	0.924373	0.968	0.352	0	FB
DNAJA1	0	0.92115	0.974	0.917	0	FB
PMP22	0	0.919844	0.966	0.15	0	FB
SERPINE1	0	0.915509	0.894	0.483	0	FB
NR4A3	0	0.915395	0.761	0.096	0	FB
REV3L	0	0.913781	0.943	0.527	0	FB
LAMC1	0	0.909378	0.984	0.586	0	FB
DAB2	0	0.895801	0.967	0.14	0	FB
EMP3	0	0.888488	0.999	0.806	0	FB
FKBP10	0	0.882943	0.98	0.164	0	FB
TUBA1A	0	0.882932	0.924	0.638	0	FB
ID2	0	0.87329	0.804	0.165	0	FB
MXRA5	0	0.869531	0.936	0.396	0	FB
LMCD1	0	0.867247	0.78	0.127	0	FB
PLPP3	0	0.863079	0.92	0.278	0	FB
EVA1B	0	0.858676	0.991	0.598	0	FB
SQSTM1	0	0.849046	0.998	0.994	0	FB
MFGE8	0	0.844827	0.994	0.929	0	FB
PLIN2	0	0.844142	0.948	0.735	0	FB
GADD45B	0	0.84407	0.776	0.408	0	FB
MRC2	0	0.843823	0.979	0.591	0	FB
GNG11	0	0.841165	0.978	0.17	0	FB
BGN	0	0.840515	0.883	0.169	0	FB
RHOBTB3	0	0.835713	0.95	0.193	0	FB
FCGRT	0	0.834564	0.993	0.854	0	FB
NDN	0	0.831043	0.965	0.148	0	FB
LAMB1	0	0.828532	0.977	0.561	0	FB
CALD1	0	0.814523	1	0.996	0	FB
ICAM1	0	0.813523	0.668	0.165	0	FB
CPXM1	0	0.811015	0.725	0.103	0	FB
FGFR1	0	0.810821	0.959	0.145	0	FB
HSP90B1	0	0.809083	0.999	0.984	0	FB
VKORC1	0	0.804319	0.999	0.945	0	FB
PDGFRB	0	0.79732	0.954	0.131	0	FB
VGLL3	0	0.795189	0.936	0.178	0	FB
TNFRSF11B	0	0.792763	0.697	0.124	0	FB
PRSS23	0	0.775493	0.928	0.743	0	FB
SPON2	0	0.764706	0.824	0.433	0	FB
NID1	0	0.754748	0.933	0.246	0	FB
EMILIN1	0	0.752461	0.953	0.194	0	FB
ZBTB20	0	0.750274	0.94	0.374	0	FB
STC2	0	0.74796	0.725	0.12	0	FB
FBLN5	0	0.741916	0.92	0.119	0	FB
PRDX4	0	0.740262	0.997	0.954	0	FB
MCL1	0	0.739859	0.946	0.803	0	FB
TRAM1	0	0.739414	0.976	0.926	0	FB
GLRX	0	0.73851	0.866	0.419	0	FB
METRNL	0	0.737947	0.956	0.466	0	FB
BEX3	0	0.734546	1	0.996	0	FB
SERF2	0	0.734327	1	1	0	FB
PAPPA	0	0.733705	0.775	0.1	0	FB
FAP	0	0.733179	0.933	0.179	0	FB
WNT5A	0	0.732543	0.887	0.303	0	FB
ANGPT1	0	0.722959	0.842	0.09	0	FB
MAFF	0	0.720838	0.828	0.247	0	FB
PLTP	0	0.7195	0.986	0.969	0	FB
ITM2C	0	0.713619	0.919	0.37	0	FB
ARRDC3	0	0.710055	0.83	0.431	0	FB
VASN	0	0.704046	0.895	0.21	0	FB
ANPEP	0	0.702699	0.947	0.169	0	FB
EID1	0	0.702661	1	0.982	0	FB
GPC3	0	0.697771	0.708	0.103	0	FB
ANXA1	0	0.695997	0.998	0.997	0	FB
RCN3	0	0.695492	0.925	0.166	0	FB
NFIL3	0	0.694767	0.895	0.432	0	FB
CTSA	0	0.694123	0.976	0.8	0	FB
ANXA6	0	0.686852	0.957	0.17	0	FB
CFH	0	0.685337	0.915	0.121	0	FB
PLD3	0	0.68494	0.995	0.973	0	FB
CCNL1	0	0.682256	0.906	0.694	0	FB
RASD1	0	0.679489	0.659	0.086	0	FB
CHN1	0	0.679142	0.889	0.135	0	FB
LAPTM4A	0	0.66873	1	0.999	0	FB
RABAC1	0	0.668531	1	0.998	0	FB
MMP14	0	0.668372	0.948	0.632	0	FB
CD83	0	0.663475	0.542	0.102	0	FB
PTN	0	0.660802	0.77	0.122	0	FB
ARF4	0	0.660773	0.991	0.956	0	FB
HSPB6	0	0.654522	0.827	0.136	0	FB
COL12A1	0	0.650541	0.82	0.247	0	FB
LOXL1	0	0.644227	0.923	0.463	0	FB
ALDH1A1	0	0.643809	0.711	0.143	0	FB
PTGFR	0	0.64044	0.856	0.099	0	FB
PGRMC1	0	0.639092	0.982	0.869	0	FB
ZEB2	0	0.639082	0.873	0.121	0	FB
MAF	0	0.638722	0.949	0.819	0	FB
RRAS	0	0.63774	0.997	0.977	0	FB
KLF9	0	0.637347	0.884	0.484	0	FB
B4GALT1	0	0.635905	0.952	0.797	0	FB
LBH	0	0.634565	0.677	0.108	0	FB
BRI3	0	0.634417	1	0.998	0	FB
INSIG1	0	0.633215	0.927	0.814	0	FB
CRYAB	0	0.631918	0.982	0.721	0	FB
STEAP1	0	0.631298	0.918	0.291	0	FB
H3F3B	0	0.629023	1	1	0	FB
CCDC85B	0	0.628074	0.997	0.975	0	FB
PSAP	0	0.624896	1	0.993	0	FB
BNIP3L	0	0.623631	0.972	0.851	0	FB
PRRX2	0	0.621854	0.912	0.295	0	FB
DTWD1	0	0.619837	0.936	0.668	0	FB
ECM1	0	0.618526	0.942	0.601	0	FB
FAM114A1	0	0.615555	0.988	0.814	0	FB
TBX3	0	0.614639	0.883	0.451	0	FB
PDPN	0	0.614126	0.949	0.769	0	FB
HNMT	0	0.613935	0.835	0.138	0	FB
CLMP	0	0.613808	0.91	0.216	0	FB
CYBRD1	0	0.613446	0.933	0.531	0	FB
ITGB1	0	0.612353	0.999	0.939	0	FB
CERCAM	0	0.610945	0.956	0.6	0	FB
PDE4DIP	0	0.610483	0.911	0.441	0	FB
SVEP1	0	0.610329	0.869	0.116	0	FB
DPP4	0	0.609651	0.878	0.426	0	FB
LOX	0	0.608418	0.863	0.138	0	FB
MGST3	0	0.607592	1	0.996	0	FB
WIPI1	0	0.607234	0.914	0.425	0	FB
LDLR	0	0.606885	0.918	0.823	0	FB
ASPH	0	0.60631	0.974	0.803	0	FB
METTL7A	0	0.603922	0.896	0.373	0	FB
HCFC1R1	0	0.603815	0.996	0.958	0	FB
MYLK	0	0.60368	0.886	0.284	0	FB
BASP1	0	0.602748	0.994	0.922	0	FB
DSEL	0	0.602262	0.811	0.157	0	FB
SLC39A8	0	0.601347	0.763	0.157	0	FB
LAYN	0	0.600714	0.853	0.189	0	FB
TOMM7	0	0.599908	1	1	0	FB
GPX8	0	0.597292	0.964	0.556	0	FB
EIF1	0	0.595964	1	1	0	FB
CNN3	0	0.595278	0.95	0.615	0	FB
HAS2	0	0.593745	0.602	0.083	0	FB
FIBIN	0	0.589955	0.802	0.245	0	FB
PRRX1	0	0.589891	0.823	0.123	0	FB
SDCBP	0	0.587807	0.99	0.961	0	FB
RCN1	0	0.586046	0.974	0.773	0	FB
OSTC	0	0.585947	0.997	0.988	0	FB
RBMS1	0	0.584283	0.959	0.726	0	FB
RGS3	0	0.5818	0.807	0.46	0	FB
IL11RA	0	0.581028	0.886	0.244	0	FB
MIDN	0	0.578821	0.897	0.731	0	FB
TPM4	0	0.578301	0.995	0.966	0	FB
FAM20C	0	0.577128	0.85	0.318	0	FB
FAM126A	0	0.576944	0.872	0.502	0	FB
BICC1	0	0.576817	0.878	0.126	0	FB
RRBP1	0	0.576756	0.979	0.91	0	FB
CREB3L1	0	0.572669	0.925	0.145	0	FB
F10	0	0.572172	0.843	0.098	0	FB
C4orf48	0	0.571745	0.893	0.264	0	FB
SELENBP1	0	0.570617	0.893	0.305	0	FB
TCEAL9	0	0.565803	0.974	0.871	0	FB
CYTOR	0	0.565547	0.905	0.623	0	FB
ITIH5	0	0.565069	0.679	0.079	0	FB
QSOX1	0	0.561237	0.902	0.475	0	FB
RAI14	0	0.560536	0.884	0.432	0	FB
COL4A2	0	0.558843	0.874	0.311	0	FB
CRISPLD2	0	0.558825	0.781	0.132	0	FB
PPP1R15B	0	0.557796	0.776	0.297	0	FB
FXYD1	0	0.556763	0.699	0.082	0	FB
MASP1	0	0.554541	0.769	0.096	0	FB
CSF1	0	0.554518	0.785	0.19	0	FB
RAB13	0	0.55365	0.99	0.995	0	FB
FADS1	0	0.550311	0.931	0.632	0	FB
ZBTB38	0	0.5468	0.924	0.657	0	FB
TIMP3	0	0.540932	0.693	0.246	0	FB
DDR2	0	0.538265	0.852	0.13	0	FB
ADD3	0	0.538043	0.953	0.763	0	FB
HEXA	0	0.537309	0.962	0.815	0	FB
HSD11B1	0	0.53719	0.6	0.114	0	FB
RUNX1T1	0	0.536391	0.806	0.099	0	FB
RHOQ	0	0.53616	0.902	0.654	0	FB
IFI6	0	0.534775	0.944	0.623	0	FB
IFITM3	0	0.533796	1	0.998	0	FB
CPQ	0	0.533162	0.892	0.274	0	FB
PRELP	0	0.532199	0.698	0.086	0	FB
SDF4	0	0.532019	0.987	0.915	0	FB
CALR	0	0.53193	0.999	0.997	0	FB
MAGED2	0	0.531548	0.971	0.849	0	FB
S100A13	0	0.52976	0.998	0.986	0	FB
AKAP12	0	0.528856	0.779	0.111	0	FB
ATP6V0E1	0	0.528621	0.998	0.998	0	FB
TFPI	0	0.526902	0.844	0.129	0	FB
DPP7	0	0.525429	0.988	0.959	0	FB
ANXA11	0	0.524791	0.988	0.939	0	FB
SPON1	0	0.523452	0.748	0.112	0	FB
SGCE	0	0.520811	0.886	0.131	0	FB
CTSZ	0	0.519975	0.974	0.711	0	FB
TCF4	0	0.517897	0.949	0.788	0	FB
SLC2A3	0	0.516624	0.72	0.126	0	FB
NR2F1	0	0.512643	0.674	0.071	0	FB
TMEM119	0	0.506514	0.818	0.092	0	FB
EPHB6	0	0.506254	0.767	0.36	0	FB
CSRNP1	0	0.503454	0.725	0.141	0	FB
SLC16A3	0	0.502123	0.913	0.457	0	FB
ISLR	0	0.499371	0.692	0.082	0	FB
FKBP7	0	0.499217	0.885	0.311	0	FB
ADAMTS2	0	0.497637	0.847	0.12	0	FB
PKIG	0	0.497612	0.881	0.472	0	FB
TMEM158	0	0.496902	0.758	0.297	0	FB
TENT5A	0	0.496613	0.683	0.239	0	FB
POLR2L	0	0.496351	1	0.999	0	FB
COL4A1	0	0.494641	0.737	0.177	0	FB
ANKRD28	0	0.491413	0.818	0.348	0	FB
DPYSL3	0	0.490665	0.772	0.102	0	FB
TMEM98	0	0.490604	0.918	0.557	0	FB
RBPJ	0	0.489854	0.948	0.761	0	FB
CAVIN3	0	0.488518	0.976	0.761	0	FB
PCDH18	0	0.487673	0.781	0.091	0	FB
LINC01615	0	0.487	0.74	0.121	0	FB
FOSL2	0	0.485987	0.905	0.734	0	FB
CDC42EP2	0	0.48373	0.706	0.142	0	FB
RECK	0	0.482847	0.846	0.199	0	FB
COL16A1	0	0.480175	0.91	0.59	0	FB
ZEB1	0	0.479288	0.811	0.129	0	FB
FAM20A	0	0.479245	0.767	0.077	0	FB
TSPAN4	0	0.475644	0.958	0.753	0	FB
QPRT	0	0.47536	0.973	0.86	0	FB
LMNA	0	0.475342	1	0.999	0	FB
C1QTNF1	0	0.474597	0.829	0.259	0	FB
HIF1A	0	0.47433	0.978	0.941	0	FB
MFAP2	0	0.472512	0.81	0.406	0	FB
NUCB1	0	0.471958	0.975	0.925	0	FB
LAMA2	0	0.469775	0.734	0.128	0	FB
CAMK2N1	0	0.468215	0.851	0.469	0	FB
TPST1	0	0.467718	0.902	0.455	0	FB
SEC31A	0	0.467167	0.971	0.889	0	FB
LHFPL6	0	0.463671	0.851	0.248	0	FB
TWSG1	0	0.463365	0.861	0.431	0	FB
NR2F2	0	0.463267	0.826	0.543	0	FB
COPZ2	0	0.463031	0.921	0.7	0	FB
ATP2B1-AS1	0	0.461308	0.711	0.147	0	FB
PAM	0	0.460712	0.85	0.341	0	FB
IRAK3	0	0.459729	0.808	0.145	0	FB
LPAR1	0	0.459121	0.825	0.209	0	FB
PDE4B	0	0.458799	0.591	0.077	0	FB
MAP1A	0	0.457758	0.771	0.107	0	FB
DLC1	0	0.456895	0.757	0.114	0	FB
PIGT	0	0.455653	0.945	0.821	0	FB
TIMP4	0	0.452959	0.601	0.074	0	FB
A1BG	0	0.447222	0.928	0.751	0	FB
TMEM59	0	0.446592	0.998	0.998	0	FB
MAP1B	0	0.446434	0.832	0.197	0	FB
TLN1	0	0.444505	0.961	0.867	0	FB
HLA-A	0	0.443893	1	1	0	FB
ANTXR1	0	0.443629	0.825	0.525	0	FB
PRCP	0	0.443456	0.899	0.615	0	FB
LAMB2	0	0.440826	0.847	0.584	0	FB
HMOX1	0	0.440104	0.599	0.1	0	FB
EHD2	0	0.439828	0.927	0.73	0	FB
LEPROT	0	0.439073	0.979	0.958	0	FB
SAR1A	0	0.436975	0.96	0.871	0	FB
NUCB2	0	0.436859	0.962	0.88	0	FB
FERMT2	0	0.43572	0.835	0.264	0	FB
FHL1	0	0.435326	0.819	0.424	0	FB
MTRNR2L1	0	0.433043	0.633	0.097	0	FB
NME4	0	0.432957	0.994	0.973	0	FB
TGFBR2	0	0.432806	0.856	0.427	0	FB
FARP1	0	0.432342	0.814	0.234	0	FB
ARL6IP5	0	0.431739	0.997	0.988	0	FB
DPYSL2	0	0.430489	0.859	0.49	0	FB
CTSF	0	0.430273	0.786	0.306	0	FB
MMP19	0	0.42997	0.706	0.104	0	FB
ZCCHC24	0	0.429146	0.775	0.156	0	FB
UBB	0	0.427415	1	0.999	0	FB
PDIA3	0	0.426453	0.997	0.989	0	FB
SLIT3	0	0.42414	0.712	0.15	0	FB
STEAP2	0	0.423319	0.72	0.172	0	FB
MAGED1	0	0.423029	0.897	0.659	0	FB
SCARB2	0	0.422596	0.985	0.922	0	FB
CIRBP	0	0.42016	0.993	0.983	0	FB
GNAS	0	0.420113	1	1	0	FB
FNDC3B	0	0.419721	0.85	0.547	0	FB
SSR4	0	0.419025	1	1	0	FB
PLXND1	0	0.417935	0.771	0.109	0	FB
CYB5R3	0	0.41522	0.979	0.953	0	FB
TMEM165	0	0.414719	0.974	0.946	0	FB
APBB1IP	0	0.414209	0.707	0.081	0	FB
FMOD	0	0.410563	0.663	0.078	0	FB
SEC62	0	0.409757	0.992	0.981	0	FB
ARMCX3	0	0.409222	0.872	0.544	0	FB
ACVRL1	0	0.408883	0.771	0.106	0	FB
RSPO3	0	0.408223	0.618	0.068	0	FB
PTGIS	0	0.407712	0.698	0.106	0	FB
ATP6AP2	0	0.404456	0.988	0.966	0	FB
MYL6	0	0.404211	1	1	0	FB
CBX6	0	0.402589	0.81	0.341	0	FB
SEC22B	0	0.402217	0.857	0.549	0	FB
PQLC2L	0	0.401672	0.722	0.097	0	FB
SEPT2	0	0.400344	0.97	0.928	0	FB
OS9	0	0.398241	0.94	0.839	0	FB
ENG	0	0.397099	0.786	0.14	0	FB
PTGS1	0	0.396955	0.872	0.529	0	FB
ABL2	0	0.395863	0.742	0.375	0	FB
CREB5	0	0.395795	0.621	0.105	0	FB
ATRAID	0	0.395663	0.996	0.994	0	FB
ENPP2	0	0.395449	0.701	0.106	0	FB
LRRN4CL	0	0.393733	0.725	0.107	0	FB
COL8A1	0	0.392802	0.694	0.154	0	FB
ACO1	0	0.392505	0.83	0.524	0	FB
FYN	0	0.391561	0.772	0.201	0	FB
OLFML2B	0	0.390951	0.66	0.094	0	FB
AAMDC	0	0.386607	0.901	0.7	0	FB
NID2	0	0.385386	0.718	0.094	0	FB
MAP1LC3A	0	0.383873	0.726	0.179	0	FB
PBX1	0	0.38286	0.874	0.662	0	FB
COL11A1	0	0.378406	0.478	0.065	0	FB
MMP24OS	0	0.378306	0.982	0.975	0	FB
FUCA2	0	0.377599	0.859	0.519	0	FB
RNASEH2C	0	0.377179	0.987	0.964	0	FB
TEAD1	0	0.377008	0.83	0.524	0	FB
SH3KBP1	0	0.376832	0.826	0.347	0	FB
BAG2	0	0.375392	0.738	0.191	0	FB
MOXD1	0	0.373034	0.734	0.143	0	FB
ACTA2	0	0.371808	0.815	0.51	0	FB
SGCB	0	0.371455	0.879	0.56	0	FB
GLMP	0	0.371139	0.839	0.582	0	FB
IRS2	0	0.371083	0.716	0.338	0	FB
TGFB1I1	0	0.370876	0.837	0.532	0	FB
ADAM33	0	0.370424	0.732	0.106	0	FB
RBPMS	0	0.369904	0.847	0.59	0	FB
PEA15	0	0.369798	0.845	0.568	0	FB
TRNP1	0	0.36884	0.735	0.315	0	FB
RTL8C	0	0.368591	0.934	0.862	0	FB
NFATC4	0	0.368295	0.758	0.155	0	FB
AXL	0	0.366844	0.818	0.211	0	FB
OST4	0	0.366265	1	1	0	FB
P3H3	0	0.365674	0.764	0.161	0	FB
KANK2	0	0.362304	0.752	0.24	0	FB
SNX18	0	0.362068	0.743	0.277	0	FB
GPX7	0	0.358026	0.783	0.304	0	FB
TMEM230	0	0.356652	0.984	0.957	0	FB
NRP1	0	0.356609	0.746	0.261	0	FB
CCBE1	0	0.356446	0.732	0.127	0	FB
GLIS3	0	0.355996	0.611	0.079	0	FB
ADGRA2	0	0.354415	0.717	0.109	0	FB
JTB	0	0.353674	0.988	0.975	0	FB
DAD1	0	0.353122	0.998	0.998	0	FB
TMEM263	0	0.352617	0.827	0.461	0	FB
RAB2A	0	0.348364	0.995	0.991	0	FB
ADAMTS5	0	0.347467	0.461	0.04	0	FB
SHOX2	0	0.346697	0.678	0.093	0	FB
NENF	0	0.34418	0.992	0.988	0	FB
AOX1	0	0.343504	0.588	0.083	0	FB
FADS3	0	0.34238	0.694	0.211	0	FB
TNFSF12	0	0.3419	0.776	0.346	0	FB
SYNE1	0	0.341439	0.648	0.151	0	FB
SMPD1	0	0.341281	0.793	0.421	0	FB
CFL2	0	0.340764	0.763	0.245	0	FB
ENPP1	0	0.339796	0.611	0.108	0	FB
MGLL	0	0.338808	0.788	0.3	0	FB
PLOD3	0	0.336747	0.843	0.55	0	FB
SNHG18	0	0.334737	0.761	0.432	0	FB
SPART	0	0.334504	0.839	0.626	0	FB
SRGAP1	0	0.332423	0.758	0.33	0	FB
PARVA	0	0.328712	0.833	0.573	0	FB
LATS2	0	0.327877	0.668	0.202	0	FB
SLC39A14	0	0.327519	0.695	0.216	0	FB
CMTM3	0	0.3267	0.725	0.283	0	FB
TCEAL7	0	0.32507	0.651	0.129	0	FB
SGCD	0	0.323056	0.673	0.084	0	FB
SEMA5A	0	0.322033	0.602	0.146	0	FB
ANTXR2	0	0.321471	0.703	0.256	0	FB
LY96	0	0.313132	0.655	0.216	0	FB
VEGFC	0	0.313068	0.729	0.288	0	FB
PODN	0	0.309754	0.558	0.059	0	FB
FOXF2	0	0.307939	0.63	0.084	0	FB
FAT4	0	0.306667	0.548	0.043	0	FB
CD302	0	0.305282	0.639	0.101	0	FB
CNPY4	0	0.304675	0.737	0.362	0	FB
AL078639.1	0	0.304296	0.56	0.074	0	FB
GRASP	0	0.303708	0.527	0.055	0	FB
AR	0	0.302147	0.653	0.138	0	FB
PFDN5	0	0.3	1	1	0	FB
EDNRB	0	0.299163	0.519	0.043	0	FB
GSTM5	0	0.298409	0.596	0.078	0	FB
ABI3BP	0	0.296979	0.584	0.094	0	FB
ANGPTL2	0	0.29661	0.572	0.079	0	FB
PPARG	0	0.294334	0.62	0.112	0	FB
SLC2A10	0	0.293987	0.621	0.066	0	FB
PRKG1	0	0.293619	0.608	0.116	0	FB
MIR22HG	0	0.292524	0.59	0.185	0	FB
MITF	0	0.287565	0.616	0.091	0	FB
MSC	0	0.284046	0.55	0.088	0	FB
TMEM47	0	0.28315	0.582	0.103	0	FB
FGF2	0	0.281604	0.61	0.099	0	FB
PKN1	0	0.280867	0.678	0.122	0	FB
C1orf198	0	0.277818	0.607	0.186	0	FB
CHPT1	0	0.277572	0.725	0.289	0	FB
TNFSF13B	0	0.275775	0.423	0.04	0	FB
COL15A1	0	0.273206	0.475	0.062	0	FB
PLSCR4	0	0.271792	0.561	0.121	0	FB
RCAN2	0	0.264798	0.497	0.054	0	FB
OLFML1	0	0.264647	0.491	0.049	0	FB
PODNL1	0	0.263989	0.598	0.182	0	FB
MEIS3	0	0.261195	0.566	0.061	0	FB
MSRB3	0	0.260765	0.615	0.124	0	FB
LDB2	0	0.25795	0.498	0.039	0	FB
TGFBR3	0	0.257031	0.574	0.113	0	FB
CNRIP1	0	0.25511	0.618	0.099	0	FB
GUCY1B1	0	0.252384	0.49	0.06	0	FB
PDZRN3	0	0.250838	0.562	0.056	0	FB
TRAM2	0	0.250318	0.627	0.19	0	FB
MRGPRF	0	0.250082	0.557	0.087	0	FB
HLA-C	1.41386e-306	0.426447	1	1	3.11714e-302	FB
GPM6B	4.30888e-306	0.278649	0.565	0.12	9.49978e-302	FB
RUNX1	1.19995e-305	0.424179	0.86	0.596	2.64553e-301	FB
NEXN	9.33198e-305	0.284352	0.591	0.157	2.05742e-300	FB
PLOD1	6.43917e-304	0.344699	0.78	0.445	1.41964e-299	FB
ZC3H12A	1.34715e-303	0.423278	0.741	0.406	2.97007e-299	FB
ARSG	5.70579e-303	0.254617	0.54	0.129	1.25795e-298	FB
KDM6B	1.1876e-302	0.438818	0.755	0.461	2.6183e-298	FB
ZFAND5	5.38756e-302	0.416234	0.918	0.854	1.1878e-297	FB
ZYX	6.19142e-301	0.376165	0.928	0.833	1.36502e-296	FB
STAT2	9.08786e-301	0.335685	0.805	0.556	2.0036e-296	FB
P4HA1	1.20552e-300	0.391024	0.824	0.562	2.6578e-296	FB
FAM3C	1.94069e-299	0.461556	0.924	0.831	4.27864e-295	FB
UCHL1	1.96653e-298	0.372977	0.578	0.14	4.33561e-294	FB
CD59	6.95726e-297	0.394568	0.987	0.953	1.53387e-292	FB
SNAI2	4.17516e-296	0.547999	0.892	0.739	9.20498e-292	FB
PEAK1	4.59748e-295	0.26313	0.612	0.213	1.01361e-290	FB
HSPA5	8.48061e-293	0.43229	0.984	0.948	1.86972e-288	FB
FXYD5	4.86487e-292	0.418112	0.994	0.957	1.07256e-287	FB
RAB34	6.9362e-291	0.347658	0.968	0.91	1.52922e-286	FB
P3H1	4.36604e-289	0.287877	0.724	0.381	9.6258e-285	FB
SPOCK1	1.34632e-288	0.278285	0.508	0.108	2.96824e-284	FB
MSRB2	1.54188e-288	0.332355	0.992	0.984	3.39938e-284	FB
TACC1	1.85862e-288	0.296477	0.725	0.343	4.0977e-284	FB
SPTAN1	2.95415e-287	0.360538	0.838	0.651	6.51301e-283	FB
APLP2	9.00461e-287	0.427704	0.994	0.993	1.98525e-282	FB
PDIA6	9.68714e-287	0.367119	0.997	0.994	2.13572e-282	FB
DRAM1	1.27836e-286	0.324315	0.713	0.346	2.8184e-282	FB
ACAA2	1.34645e-286	0.279938	0.744	0.391	2.96852e-282	FB
CAVIN1	8.72452e-286	0.411296	0.986	0.9	1.92349e-281	FB
BLOC1S1	5.72347e-285	0.332001	0.987	0.975	1.26185e-280	FB
SMYD3	6.14948e-285	0.422902	0.768	0.521	1.35578e-280	FB
CITED2	3.29752e-284	0.591668	0.767	0.491	7.27005e-280	FB
SPATS2L	4.76421e-283	0.373846	0.939	0.833	1.05036e-278	FB
ANG	1.8237e-282	0.307468	0.712	0.405	4.02071e-278	FB
JDP2	2.64881e-281	0.52088	0.765	0.484	5.83984e-277	FB
FKBP9	3.42089e-281	0.375091	0.853	0.696	7.54204e-277	FB
PXK	7.77542e-280	0.302976	0.752	0.452	1.71425e-275	FB
ADAM9	9.97779e-280	0.310958	0.815	0.575	2.1998e-275	FB
ACVR2A	1.3499e-279	0.286744	0.576	0.202	2.97613e-275	FB
LIPA	5.69817e-278	0.347933	0.86	0.714	1.25627e-273	FB
MIR4435-2HG	9.41579e-278	0.365525	0.823	0.594	2.0759e-273	FB
FAM229B	4.16503e-275	0.288547	0.793	0.541	9.18264e-271	FB
AZI2	9.01759e-274	0.331223	0.857	0.733	1.98811e-269	FB
HERPUD1	6.26001e-273	0.432449	0.896	0.817	1.38015e-268	FB
SERTAD1	1.49521e-272	0.39669	0.803	0.598	3.2965e-268	FB
EIF4G2	1.72994e-271	0.370717	0.976	0.962	3.81401e-267	FB
RCAN1	9.19761e-271	0.766915	0.763	0.579	2.0278e-266	FB
TCEAL3	2.39963e-270	0.344564	0.863	0.648	5.29046e-266	FB
FKBP11	1.26358e-269	0.339879	0.816	0.591	2.78581e-265	FB
CLDN11	6.49889e-269	0.286124	0.476	0.086	1.43281e-264	FB
MMD	1.29663e-268	0.279656	0.662	0.278	2.85869e-264	FB
FOSL1	2.72882e-268	0.31235	0.658	0.261	6.01623e-264	FB
HLA-B	3.24046e-268	0.485332	1	1	7.14425e-264	FB
DIRAS3	1.74452e-267	0.463378	0.397	0.049	3.84615e-263	FB
SLFN5	3.55861e-267	0.370106	0.796	0.535	7.84567e-263	FB
ZNF331	1.13932e-266	0.734165	0.609	0.256	2.51185e-262	FB
ING1	2.0311e-266	0.478969	0.672	0.36	4.47797e-262	FB
KDELR2	4.18865e-266	0.357323	0.987	0.977	9.23472e-262	FB
ADH5	4.42896e-265	0.395001	0.996	0.976	9.76452e-261	FB
SERPINB6	8.4926e-265	0.328555	0.937	0.869	1.87236e-260	FB
MORF4L1	1.78241e-264	0.299164	0.999	0.998	3.92968e-260	FB
MAP3K8	3.06711e-263	0.335849	0.593	0.22	6.76206e-259	FB
KDELR3	3.55739e-263	0.314025	0.744	0.434	7.84297e-259	FB
MYDGF	8.01435e-263	0.333545	0.99	0.98	1.76692e-258	FB
PTK7	1.11686e-262	0.343074	0.881	0.73	2.46234e-258	FB
AMOTL2	6.71504e-261	0.278065	0.593	0.216	1.48047e-256	FB
PLAUR	5.22429e-259	0.304405	0.781	0.452	1.1518e-254	FB
TGOLN2	6.33429e-259	0.319095	0.893	0.755	1.39652e-254	FB
STAT3	9.17078e-258	0.373456	0.908	0.827	2.02188e-253	FB
TSC22D1	1.73193e-257	0.542126	0.818	0.633	3.81839e-253	FB
ARSA	4.18183e-256	0.296887	0.829	0.671	9.21968e-252	FB
MDFIC	8.4053e-255	0.263649	0.687	0.346	1.85312e-250	FB
MXD4	1.21584e-254	0.351197	0.899	0.81	2.68056e-250	FB
AC245595.1	1.64849e-254	0.351419	0.86	0.736	3.63443e-250	FB
APOC1	9.57248e-254	0.626892	0.723	0.464	2.11045e-249	FB
MYL6B	1.60252e-253	0.31327	0.939	0.892	3.53307e-249	FB
PIM3	2.22854e-253	0.456533	0.879	0.777	4.91325e-249	FB
CFLAR	9.50297e-252	0.406112	0.847	0.701	2.09512e-247	FB
PFKFB3	1.14854e-251	0.319517	0.487	0.127	2.53219e-247	FB
RAB32	5.62883e-251	0.312549	0.921	0.778	1.24099e-246	FB
SEC61B	8.98326e-251	0.275444	0.998	1	1.98054e-246	FB
ITGA5	1.64907e-250	0.260747	0.674	0.315	3.6357e-246	FB
AKR1B1	6.13068e-250	0.425874	0.957	0.931	1.35163e-245	FB
SAT2	1.21593e-249	0.30397	0.961	0.956	2.68077e-245	FB
PPIF	2.3697e-248	0.390669	0.805	0.614	5.22449e-244	FB
NAGLU	1.80233e-247	0.280899	0.812	0.647	3.97361e-243	FB
RPS27L	3.34205e-246	0.413305	0.998	0.999	7.36822e-242	FB
MAP4K4	4.9409e-246	0.351736	0.864	0.702	1.08932e-241	FB
NABP1	4.51942e-245	0.379615	0.683	0.404	9.96396e-241	FB
PSIP1	1.74958e-243	0.259279	0.848	0.515	3.85729e-239	FB
RBM43	2.70773e-243	0.303801	0.651	0.344	5.96973e-239	FB
DDX24	2.83001e-243	0.339723	0.96	0.94	6.23933e-239	FB
MVP	4.2492e-243	0.302216	0.92	0.867	9.36822e-239	FB
RRAGA	4.45078e-243	0.293167	0.933	0.896	9.81262e-239	FB
CTSB	1.26353e-242	0.430643	0.999	0.997	2.7857e-238	FB
RBM3	1.03063e-240	0.310713	0.917	0.866	2.27224e-236	FB
HSPG2	8.70811e-240	0.324197	0.89	0.736	1.91988e-235	FB
FOXO3	2.13091e-239	0.338811	0.83	0.694	4.69802e-235	FB
IGF2R	1.19666e-238	0.292088	0.776	0.573	2.63829e-234	FB
PLPP1	1.00554e-237	0.295151	0.736	0.495	2.21691e-233	FB
C1GALT1C1	1.45021e-237	0.272129	0.755	0.53	3.19728e-233	FB
AC100810.1	1.59163e-237	0.273712	0.829	0.677	3.50907e-233	FB
DDOST	2.15982e-237	0.288367	0.959	0.943	4.76176e-233	FB
TSPAN5	1.76284e-235	0.294313	0.822	0.625	3.88653e-231	FB
MSX2	5.93746e-235	0.30293	0.513	0.162	1.30903e-230	FB
CD55	8.36158e-235	0.299043	0.731	0.465	1.84348e-230	FB
PLAGL1	3.17659e-234	0.268387	0.633	0.31	7.00342e-230	FB
GABARAPL1	2.45723e-233	0.261635	0.67	0.392	5.41745e-229	FB
FEZ2	3.66506e-233	0.30224	0.872	0.768	8.08035e-229	FB
SSR2	1.11973e-232	0.289614	0.996	0.996	2.46866e-228	FB
DYRK3	3.31665e-232	0.27507	0.557	0.217	7.31222e-228	FB
EIF4EBP2	2.38042e-231	0.259187	0.758	0.555	5.2481e-227	FB
TXNIP	3.30466e-231	0.853733	0.972	0.917	7.28578e-227	FB
LRP10	3.73337e-230	0.301067	0.96	0.936	8.23095e-226	FB
DDAH2	5.38502e-230	0.30119	0.854	0.678	1.18724e-225	FB
ZNF358	4.16539e-229	0.264388	0.82	0.637	9.18343e-225	FB
FST	8.39702e-228	0.311772	0.757	0.39	1.85129e-223	FB
TMEM64	6.38511e-227	0.319156	0.644	0.367	1.40773e-222	FB
HDLBP	9.49813e-226	0.324265	0.982	0.976	2.09405e-221	FB
SDC4	1.37036e-225	0.46115	0.865	0.791	3.02124e-221	FB
SRGN	1.08938e-224	0.383477	0.401	0.07	2.40177e-220	FB
CHID1	1.09331e-224	0.293289	0.967	0.964	2.41042e-220	FB
MLEC	4.20045e-223	0.284951	0.93	0.857	9.26073e-219	FB
HOXA10	1.76385e-222	0.356594	0.685	0.424	3.88877e-218	FB
THBS2	4.13728e-222	0.513741	0.917	0.754	9.12146e-218	FB
MAML2	7.20837e-222	0.257292	0.706	0.445	1.58923e-217	FB
BIRC2	2.08706e-221	0.273876	0.781	0.597	4.60135e-217	FB
CCNG1	7.32707e-220	0.294921	0.841	0.742	1.6154e-215	FB
CYP27A1	7.93773e-220	0.261827	0.683	0.394	1.75003e-215	FB
KLF6	5.24405e-219	0.612433	0.889	0.831	1.15616e-214	FB
CTGF	5.94746e-219	0.45319	0.424	0.089	1.31124e-214	FB
CDKN1C	1.12898e-218	0.476928	0.7	0.416	2.48906e-214	FB
CDC26	1.99611e-218	0.26905	0.924	0.882	4.40082e-214	FB
TCEAL8	2.30516e-218	0.279165	0.948	0.915	5.0822e-214	FB
TRIB1	3.89095e-218	0.278487	0.504	0.173	8.57838e-214	FB
CREM	3.93623e-216	0.385053	0.617	0.324	8.67822e-212	FB
ARHGAP29	6.57844e-215	0.272878	0.723	0.422	1.45035e-210	FB
SRSF5	4.94808e-214	0.40154	0.959	0.969	1.0909e-209	FB
SSPN	4.985e-213	0.260279	0.598	0.277	1.09904e-208	FB
P4HB	5.12123e-213	0.33902	0.997	0.997	1.12908e-208	FB
FSTL3	1.6539e-212	0.323278	0.714	0.477	3.64636e-208	FB
PTP4A2	5.78038e-211	0.30145	0.957	0.941	1.2744e-206	FB
FNDC3A	4.93206e-209	0.282828	0.772	0.608	1.08737e-204	FB
COPA	1.82185e-208	0.2744	0.86	0.747	4.01663e-204	FB
LMAN1	4.16414e-208	0.325296	0.978	0.965	9.18068e-204	FB
FAM133B	4.787e-208	0.363107	0.855	0.79	1.05539e-203	FB
RBFOX2	6.68727e-208	0.28156	0.846	0.731	1.47434e-203	FB
G0S2	8.44891e-207	1.01105	0.619	0.289	1.86273e-202	FB
C4orf3	1.03134e-206	0.271028	0.998	0.997	2.27381e-202	FB
PXDN	2.7967e-206	0.258578	0.694	0.414	6.16588e-202	FB
ZNF428	7.45752e-206	0.255021	0.881	0.773	1.64416e-201	FB
MAN1A1	2.12431e-204	0.258453	0.715	0.476	4.68348e-200	FB
SELENOF	3.74489e-204	0.2726	0.95	0.949	8.25636e-200	FB
SCPEP1	1.15302e-202	0.330432	0.959	0.941	2.54207e-198	FB
STC1	1.87115e-202	0.418264	0.453	0.108	4.12532e-198	FB
STOM	2.54579e-202	0.312115	0.889	0.807	5.6127e-198	FB
KHDRBS3	1.33469e-201	0.275403	0.481	0.148	2.94258e-197	FB
EREG	4.38143e-201	0.905987	0.423	0.113	9.65974e-197	FB
TNC	1.40461e-200	0.61477	0.821	0.609	3.09674e-196	FB
OAF	2.55117e-200	0.293891	0.655	0.414	5.62457e-196	FB
CAT	1.34652e-199	0.271062	0.882	0.821	2.96867e-195	FB
P4HA2	3.48736e-197	0.329488	0.879	0.802	7.68857e-193	FB
UGP2	2.97039e-196	0.400048	0.954	0.952	6.54883e-192	FB
EIF2AK4	3.88792e-196	0.275567	0.853	0.744	8.5717e-192	FB
SEC61A1	6.3646e-196	0.251328	0.823	0.687	1.4032e-191	FB
BDH2	2.22585e-194	0.265801	0.87	0.802	4.90733e-190	FB
BCL3	1.70685e-191	0.260332	0.635	0.378	3.76309e-187	FB
SAV1	9.13458e-191	0.295404	0.755	0.592	2.0139e-186	FB
TMEM30A	2.60668e-190	0.277382	0.809	0.67	5.74695e-186	FB
JOSD2	9.1591e-190	0.252018	0.919	0.883	2.01931e-185	FB
SLC39A7	3.04117e-189	0.279587	0.765	0.619	6.70486e-185	FB
HEBP1	9.09104e-186	0.250405	0.914	0.873	2.0043e-181	FB
ATP13A3	2.32123e-185	0.26524	0.646	0.398	5.11761e-181	FB
TUBB2A	1.52168e-184	0.355604	0.864	0.649	3.35484e-180	FB
ITGAE	1.55842e-184	0.260671	0.81	0.685	3.43584e-180	FB
CCDC71L	3.8879e-184	0.399311	0.589	0.319	8.57166e-180	FB
CYB5A	8.86635e-184	0.323357	0.994	0.966	1.95476e-179	FB
KCNQ1OT1	2.85791e-183	0.58758	0.692	0.45	6.30084e-179	FB
COPB2	4.39264e-183	0.257162	0.913	0.883	9.68445e-179	FB
PPIC	3.86491e-181	0.328967	0.98	0.981	8.52097e-177	FB
CPM	3.90635e-180	0.257527	0.48	0.172	8.61233e-176	FB
ODC1	8.82919e-180	0.373993	0.55	0.252	1.94657e-175	FB
UGCG	3.38435e-179	0.317967	0.733	0.555	7.46147e-175	FB
RAP1B	5.29278e-179	0.262794	0.966	0.962	1.1669e-174	FB
RAB11FIP2	2.90534e-178	0.258293	0.55	0.278	6.4054e-174	FB
SMARCA1	6.04621e-177	0.275114	0.801	0.621	1.33301e-172	FB
CXCL5	1.65133e-176	0.277701	0.434	0.108	3.64068e-172	FB
NT5DC2	3.34798e-176	0.270417	0.82	0.669	7.38129e-172	FB
GPX4	3.48602e-176	0.288983	1	1	7.68563e-172	FB
PIM1	1.28739e-175	0.382314	0.638	0.397	2.83831e-171	FB
DDX3X	2.9628e-175	0.374336	0.857	0.811	6.53209e-171	FB
IGFBP3	3.90124e-175	0.769383	0.281	0.034	8.60107e-171	FB
SEMA4A	1.45102e-174	0.433875	0.639	0.448	3.19907e-170	FB
OPTN	5.61027e-174	0.259652	0.954	0.933	1.2369e-169	FB
NFIX	3.36405e-173	0.252582	0.816	0.703	7.41672e-169	FB
EDN1	1.23016e-171	0.431594	0.341	0.071	2.71214e-167	FB
IGFBP7	1.75766e-171	0.510171	0.93	0.761	3.87511e-167	FB
CHD3	4.62602e-170	0.253108	0.801	0.688	1.0199e-165	FB
C1orf122	7.00893e-167	0.258592	0.964	0.965	1.54526e-162	FB
HNRNPU	1.69986e-164	0.379237	0.969	0.954	3.74769e-160	FB
EMP1	9.33788e-164	0.428808	0.872	0.839	2.05872e-159	FB
NRP2	9.4864e-164	0.333132	0.736	0.579	2.09147e-159	FB
CCL20	2.34725e-162	1.12766	0.411	0.131	5.17497e-158	FB
PDIA4	2.22401e-161	0.252693	0.89	0.835	4.90327e-157	FB
SLC44A1	5.16606e-161	0.251617	0.851	0.797	1.13896e-156	FB
PXDC1	9.40146e-160	0.28415	0.645	0.456	2.07274e-155	FB
BNIP3	1.32428e-158	0.304506	0.913	0.868	2.91964e-154	FB
GCC2	1.94945e-158	0.281211	0.833	0.753	4.29796e-154	FB
ARL14EP	3.35773e-158	0.261466	0.735	0.617	7.40279e-154	FB
CSF3	6.44817e-158	0.404836	0.339	0.072	1.42163e-153	FB
C12orf57	7.0754e-157	0.263789	0.994	0.997	1.55991e-152	FB
BABAM2	4.28655e-156	0.268052	0.774	0.698	9.45055e-152	FB
AC020916.1	2.37649e-155	0.297745	0.579	0.334	5.23945e-151	FB
JAK1	3.95016e-155	0.251407	0.932	0.92	8.70891e-151	FB
COL18A1	8.18115e-154	0.332937	0.896	0.776	1.8037e-149	FB
SELENOK	1.36137e-152	0.307041	0.963	0.97	3.00141e-148	FB
VSIR	2.18103e-151	0.308115	0.756	0.641	4.80853e-147	FB
IGFBP6	3.95245e-150	0.464349	0.684	0.436	8.71396e-146	FB
EIF1B	6.30306e-149	0.326374	0.941	0.957	1.38963e-144	FB
PCNX4	8.129e-144	0.272867	0.619	0.405	1.7922e-139	FB
TPM1	1.05615e-142	0.349005	0.885	0.827	2.3285e-138	FB
OSBPL8	1.17204e-141	0.309938	0.897	0.889	2.584e-137	FB
SMARCA2	4.59007e-141	0.257275	0.771	0.687	1.01197e-136	FB
DDX17	5.10704e-141	0.266381	0.944	0.935	1.12595e-136	FB
BTG1	4.42508e-140	0.349185	0.992	0.993	9.75597e-136	FB
CDKN1A	3.12585e-136	0.606364	0.862	0.833	6.89157e-132	FB
PTGES	4.99443e-136	0.273408	0.617	0.433	1.10112e-131	FB
FAM53C	6.80692e-136	0.270956	0.637	0.472	1.50072e-131	FB
NEU1	6.51422e-135	0.356558	0.749	0.687	1.43619e-130	FB
DDX5	2.34574e-131	0.302448	0.986	0.994	5.17166e-127	FB
TTC3	5.78719e-122	0.257082	0.986	0.989	1.2759e-117	FB
UBC	1.78841e-121	0.26117	1	1	3.94291e-117	FB
FRMD6	2.20635e-116	0.262967	0.786	0.732	4.86434e-112	FB
CDKN2B	3.22968e-115	0.251139	0.675	0.463	7.12047e-111	FB
CD151	1.33214e-113	0.267109	0.988	0.974	2.93697e-109	FB
POLR2A	6.36975e-113	0.252639	0.796	0.772	1.40434e-108	FB
ATF5	3.85916e-112	0.260718	0.563	0.405	8.50828e-108	FB
CCND1	4.08909e-108	0.268213	0.844	0.772	9.01522e-104	FB
SH3PXD2A	7.08392e-107	0.295342	0.897	0.87	1.56179e-102	FB
BDKRB2	3.45071e-106	0.27371	0.447	0.253	7.60777e-102	FB
FAM43A	9.43584e-104	0.302407	0.452	0.258	2.08032e-99	FB
GBP1	1.24793e-99	0.312289	0.615	0.499	2.7513e-95	FB
GDF15	1.39241e-97	0.572134	0.335	0.131	3.06985e-93	FB
DDIT3	2.75367e-95	0.251456	0.652	0.546	6.07102e-91	FB
TGIF1	5.25396e-95	0.340304	0.789	0.801	1.15834e-90	FB
HSPA8	1.68891e-94	0.29027	0.969	0.969	3.72354e-90	FB
BIRC3	3.09669e-87	0.267968	0.306	0.121	6.82728e-83	FB
NFKB1	8.78822e-85	0.257463	0.682	0.65	1.93754e-80	FB
SAA1	6.1256e-82	1.49298	0.853	0.847	1.35051e-77	FB
SGK1	3.70378e-81	0.424374	0.762	0.781	8.16573e-77	FB
EIF4A3	1.79948e-76	0.429769	0.878	0.935	3.96731e-72	FB
HIST1H1C	6.19743e-76	0.252422	0.751	0.71	1.36635e-71	FB
MDK	6.35484e-74	0.282734	0.58	0.451	1.40105e-69	FB
CHMP1B	6.97315e-73	0.30627	0.758	0.806	1.53737e-68	FB
CHI3L1	1.72855e-72	0.883309	0.304	0.135	3.81092e-68	FB
TIPARP	1.92065e-61	0.264268	0.725	0.714	4.23446e-57	FB
SAA2	2.05461e-59	1.63575	0.554	0.464	4.5298e-55	FB
PGF	9.01646e-53	0.3386	0.627	0.596	1.98786e-48	FB
BTG2	1.93118e-43	0.485188	0.777	0.857	4.25768e-39	FB
BRIX1	2.14272e-43	0.767352	0.708	0.808	4.72406e-39	FB
MMP3	2.16066e-43	0.461745	0.291	0.159	4.76361e-39	FB
ID3	1.22437e-41	0.73552	0.82	0.903	2.69937e-37	FB
APOE	1.04882e-36	1.09391	0.807	0.922	2.31234e-32	FB
MMP1	1.89433e-25	0.551049	0.346	0.255	4.17644e-21	FB
STEAP4	1.25187e-11	0.28369	0.356	0.33	2.76e-07	FB
SRSF7	2.71465e-06	0.252064	0.957	0.989	0.0598499	FB
CENPF	0	1.94339	0.982	0.121	0	FB-Pro
TOP2A	0	1.89689	0.98	0.145	0	FB-Pro
UBE2C	0	1.75227	0.927	0.081	0	FB-Pro
CDKN3	0	1.61488	0.982	0.178	0	FB-Pro
NUSAP1	0	1.50092	0.982	0.198	0	FB-Pro
CCNB1	0	1.48887	0.934	0.226	0	FB-Pro
MKI67	0	1.48877	0.972	0.058	0	FB-Pro
TPX2	0	1.38902	0.987	0.226	0	FB-Pro
ASPM	0	1.31347	0.952	0.076	0	FB-Pro
BIRC5	0	1.24911	0.982	0.063	0	FB-Pro
ANLN	0	1.15801	0.947	0.083	0	FB-Pro
PCLAF	0	1.13077	0.99	0.257	0	FB-Pro
CDC20	0	1.1263	0.932	0.061	0	FB-Pro
DLGAP5	0	1.12098	0.944	0.04	0	FB-Pro
HMMR	0	1.08227	0.932	0.099	0	FB-Pro
SGO2	0	1.03906	0.952	0.163	0	FB-Pro
CCNB2	0	1.01895	0.942	0.08	0	FB-Pro
RRM2	0	0.987393	0.937	0.064	0	FB-Pro
CDCA3	0	0.966041	0.916	0.042	0	FB-Pro
CENPE	0	0.961177	0.916	0.151	0	FB-Pro
PBK	0	0.9496	0.957	0.067	0	FB-Pro
TK1	0	0.903255	0.99	0.18	0	FB-Pro
GTSE1	0	0.799519	0.896	0.034	0	FB-Pro
CENPA	0	0.783007	0.853	0.032	0	FB-Pro
DIAPH3	0	0.77091	0.942	0.096	0	FB-Pro
AURKA	0	0.759015	0.815	0.111	0	FB-Pro
DEPDC1	0	0.751207	0.878	0.052	0	FB-Pro
KNL1	0	0.72769	0.901	0.056	0	FB-Pro
CEP55	0	0.719546	0.886	0.038	0	FB-Pro
CENPM	0	0.71511	0.962	0.147	0	FB-Pro
NDC80	0	0.706048	0.899	0.111	0	FB-Pro
CCNA2	0	0.699118	0.873	0.053	0	FB-Pro
NUF2	0	0.690337	0.886	0.05	0	FB-Pro
KIF23	0	0.655969	0.856	0.054	0	FB-Pro
PLK1	0	0.651081	0.777	0.044	0	FB-Pro
MXD3	0	0.648813	0.815	0.068	0	FB-Pro
CENPK	0	0.624852	0.959	0.167	0	FB-Pro
TACC3	0	0.622388	0.911	0.059	0	FB-Pro
KIF11	0	0.621833	0.861	0.129	0	FB-Pro
CDCA2	0	0.584909	0.828	0.063	0	FB-Pro
KIF20A	0	0.584022	0.833	0.019	0	FB-Pro
KIF2C	0	0.579035	0.835	0.029	0	FB-Pro
NCAPG	0	0.57894	0.846	0.078	0	FB-Pro
AURKB	0	0.562519	0.818	0.046	0	FB-Pro
PEG10	0	0.531641	0.772	0.097	0	FB-Pro
CKAP2L	0	0.524474	0.828	0.045	0	FB-Pro
SPC25	0	0.522493	0.835	0.032	0	FB-Pro
ZWINT	0	0.518116	0.873	0.137	0	FB-Pro
KIF14	0	0.514955	0.77	0.025	0	FB-Pro
KIFC1	0	0.505953	0.841	0.059	0	FB-Pro
PRR11	0	0.492893	0.851	0.062	0	FB-Pro
PIMREG	0	0.49178	0.815	0.025	0	FB-Pro
TTK	0	0.480673	0.777	0.05	0	FB-Pro
PRC1	0	0.480635	0.851	0.064	0	FB-Pro
KIF4A	0	0.480089	0.841	0.038	0	FB-Pro
CENPN	0	0.478774	0.904	0.147	0	FB-Pro
LMNB1	0	0.47748	0.825	0.084	0	FB-Pro
SHCBP1	0	0.475057	0.838	0.031	0	FB-Pro
SGO1	0	0.469421	0.841	0.045	0	FB-Pro
BUB1	0	0.466211	0.823	0.031	0	FB-Pro
NEK2	0	0.455649	0.729	0.021	0	FB-Pro
FOXM1	0	0.450289	0.871	0.053	0	FB-Pro
TROAP	0	0.442542	0.8	0.037	0	FB-Pro
SPC24	0	0.440947	0.833	0.056	0	FB-Pro
HJURP	0	0.436353	0.732	0.027	0	FB-Pro
BUB1B	0	0.428226	0.775	0.038	0	FB-Pro
ESCO2	0	0.413327	0.716	0.038	0	FB-Pro
RAD51AP1	0	0.408682	0.823	0.089	0	FB-Pro
KIF15	0	0.403282	0.757	0.031	0	FB-Pro
CDCA8	0	0.402855	0.727	0.048	0	FB-Pro
CIT	0	0.395748	0.813	0.077	0	FB-Pro
POC1A	0	0.391854	0.846	0.084	0	FB-Pro
MND1	0	0.389798	0.83	0.079	0	FB-Pro
GAS2L3	0	0.364569	0.684	0.044	0	FB-Pro
NCAPG2	0	0.363209	0.805	0.105	0	FB-Pro
CCDC18	0	0.360036	0.762	0.106	0	FB-Pro
ARHGAP11A	0	0.352174	0.744	0.08	0	FB-Pro
CIP2A	0	0.348903	0.792	0.07	0	FB-Pro
SPAG5	0	0.341652	0.785	0.041	0	FB-Pro
TRIP13	0	0.308377	0.813	0.062	0	FB-Pro
NCAPH	0	0.305126	0.714	0.031	0	FB-Pro
SKA3	0	0.302285	0.772	0.038	0	FB-Pro
KIF18A	0	0.284651	0.643	0.053	0	FB-Pro
ASF1B	0	0.264571	0.686	0.052	0	FB-Pro
MYBL2	0	0.255925	0.689	0.06	0	FB-Pro
CLSPN	3.16226e-298	0.396049	0.716	0.09	6.97183e-294	FB-Pro
KNSTRN	1.40318e-288	0.616461	0.878	0.193	3.09358e-284	FB-Pro
PARPBP	4.81582e-277	0.325261	0.79	0.132	1.06174e-272	FB-Pro
MELK	8.18131e-277	0.3534	0.749	0.119	1.80373e-272	FB-Pro
MAD2L1	5.24798e-275	0.804396	0.972	0.32	1.15702e-270	FB-Pro
RACGAP1	1.59101e-274	0.481567	0.873	0.198	3.50771e-270	FB-Pro
DHFR	6.23552e-269	0.654316	0.937	0.258	1.37475e-264	FB-Pro
TYMS	3.6192e-262	1.39483	0.997	0.462	7.97926e-258	FB-Pro
NCAPD2	1.49015e-257	0.602348	0.891	0.246	3.28532e-253	FB-Pro
LMNB2	3.29122e-253	0.533051	0.914	0.27	7.25615e-249	FB-Pro
CENPW	2.71319e-252	1.05809	1	0.513	5.98177e-248	FB-Pro
PSRC1	4.1716e-250	0.320258	0.696	0.109	9.19712e-246	FB-Pro
KIF20B	9.16233e-248	0.943158	0.965	0.374	2.02002e-243	FB-Pro
NPTX2	6.27149e-245	0.811873	0.666	0.099	1.38267e-240	FB-Pro
SMC4	9.96281e-245	1.3067	0.99	0.515	2.1965e-240	FB-Pro
HIST1H1A	9.69556e-242	0.495524	0.514	0.051	2.13758e-237	FB-Pro
SPDL1	6.24895e-241	0.499574	0.833	0.198	1.37771e-236	FB-Pro
MNS1	1.07308e-240	0.266844	0.704	0.107	2.36581e-236	FB-Pro
DTYMK	5.59828e-239	0.941241	1	0.673	1.23425e-234	FB-Pro
UBE2T	5.15264e-238	0.795346	0.98	0.417	1.136e-233	FB-Pro
H2AFZ	7.16733e-234	1.4303	1	0.997	1.58018e-229	FB-Pro
TUBB	2.13939e-233	1.47742	1	0.992	4.71672e-229	FB-Pro
H2AFX	2.68831e-233	1.0043	0.975	0.415	5.92692e-229	FB-Pro
TUBA1B	1.0602e-231	1.82574	1	0.976	2.33742e-227	FB-Pro
FANCI	5.02557e-230	0.358234	0.808	0.174	1.10799e-225	FB-Pro
STMN1	9.60759e-230	1.65308	0.997	0.813	2.11819e-225	FB-Pro
NSD2	2.80674e-227	0.442049	0.863	0.237	6.18802e-223	FB-Pro
PTTG1	1.47913e-222	1.62959	1	0.789	3.26104e-218	FB-Pro
CDK1	1.47308e-221	1.20594	0.818	0.23	3.24769e-217	FB-Pro
H2AFV	1.08287e-218	1.02336	1	0.946	2.3874e-214	FB-Pro
TUBB4B	2.76804e-218	1.45724	1	0.964	6.10269e-214	FB-Pro
HMGB1	3.00686e-218	0.975554	1	0.999	6.62922e-214	FB-Pro
RPL39L	8.88953e-218	0.79026	0.997	0.647	1.95987e-213	FB-Pro
ORC6	2.88205e-216	0.277871	0.729	0.129	6.35405e-212	FB-Pro
CKS2	1.79712e-215	1.69305	0.99	0.746	3.96211e-211	FB-Pro
CENPU	1.59186e-214	0.36595	0.841	0.211	3.50957e-210	FB-Pro
KPNA2	1.33752e-213	1.45304	0.972	0.534	2.94884e-209	FB-Pro
UBE2S	1.36065e-213	1.92443	0.987	0.785	2.99983e-209	FB-Pro
ECT2	6.90358e-213	0.552595	0.906	0.312	1.52203e-208	FB-Pro
BRCA2	4.2326e-211	0.360294	0.765	0.156	9.33161e-207	FB-Pro
RAB3B	2.31618e-209	0.314212	0.673	0.114	5.10649e-205	FB-Pro
FBXO5	1.25776e-208	0.39964	0.663	0.12	2.77299e-204	FB-Pro
CKAP2	9.11191e-208	0.847126	0.947	0.423	2.0089e-203	FB-Pro
CALM2	1.92195e-207	0.970407	1	0.999	4.23733e-203	FB-Pro
ANP32E	4.7009e-207	0.768802	0.99	0.592	1.03641e-202	FB-Pro
SMC2	1.75335e-206	0.706452	0.972	0.499	3.86561e-202	FB-Pro
HMGB2	4.34214e-203	1.61836	0.982	0.722	9.57311e-199	FB-Pro
DUT	4.50505e-203	0.947459	1	0.981	9.93228e-199	FB-Pro
CKS1B	7.89669e-203	1.07181	0.995	0.752	1.74098e-198	FB-Pro
HMGN2	9.53952e-203	1.10275	1	0.981	2.10318e-198	FB-Pro
NUCKS1	2.60556e-200	0.882654	1	0.998	5.74448e-196	FB-Pro
RANBP1	6.21141e-197	0.812561	1	0.955	1.36943e-192	FB-Pro
LMO7	3.73011e-196	0.486202	0.911	0.283	8.22377e-192	FB-Pro
MAP1B	6.15153e-196	0.919097	0.982	0.407	1.35623e-191	FB-Pro
PHF19	8.61708e-193	0.481711	0.922	0.368	1.89981e-188	FB-Pro
TMPO	4.10019e-192	0.694347	0.952	0.467	9.0397e-188	FB-Pro
RAN	1.76268e-191	0.714023	1	0.994	3.88618e-187	FB-Pro
CALM3	3.13823e-191	0.796308	1	0.965	6.91885e-187	FB-Pro
TUBB6	5.82716e-189	0.768651	0.997	0.864	1.28472e-184	FB-Pro
CXCL5	8.40929e-188	1.24269	0.797	0.196	1.854e-183	FB-Pro
DEK	1.71347e-187	0.883773	0.997	0.944	3.77768e-183	FB-Pro
RHEB	4.53545e-186	0.736449	0.995	0.931	9.99931e-182	FB-Pro
TMEM106C	4.91467e-184	0.73755	0.997	0.753	1.08354e-179	FB-Pro
DDX39A	1.7297e-183	0.472691	0.916	0.395	3.81347e-179	FB-Pro
BRCA1	4.57235e-183	0.296794	0.724	0.156	1.00807e-178	FB-Pro
HMGB3	8.09549e-181	0.644498	0.975	0.546	1.78481e-176	FB-Pro
FAM83D	1.27943e-179	0.315075	0.635	0.131	2.82075e-175	FB-Pro
TMEM158	4.37187e-177	1.06322	0.972	0.442	9.63865e-173	FB-Pro
CCDC85B	2.75505e-175	0.95551	1	0.982	6.07407e-171	FB-Pro
PSIP1	2.9025e-175	0.704525	0.987	0.621	6.39915e-171	FB-Pro
TUBA1C	2.17819e-172	1.12758	0.995	0.958	4.80225e-168	FB-Pro
CCDC34	3.66266e-172	0.480179	0.929	0.451	8.07507e-168	FB-Pro
HIST1H1B	2.18986e-168	0.424714	0.522	0.083	4.82797e-164	FB-Pro
KIF22	2.85926e-165	0.554469	0.927	0.497	6.30382e-161	FB-Pro
CFL1	3.63739e-165	0.532606	1	1	8.01935e-161	FB-Pro
RAD21	2.26002e-163	0.745939	0.992	0.838	4.98267e-159	FB-Pro
STC1	5.71307e-163	0.587003	0.795	0.203	1.25956e-158	FB-Pro
YWHAH	2.22022e-162	0.611787	0.992	0.829	4.89491e-158	FB-Pro
BCL2L12	2.7626e-162	0.399853	0.919	0.421	6.09069e-158	FB-Pro
CKLF	3.12326e-162	0.550424	0.977	0.685	6.88586e-158	FB-Pro
PGP	3.06978e-161	0.468175	0.932	0.483	6.76794e-157	FB-Pro
PFN1	1.30801e-160	0.578929	1	1	2.88378e-156	FB-Pro
CENPH	1.16945e-159	0.39574	0.909	0.379	2.57828e-155	FB-Pro
LSM4	1.30496e-159	0.590979	1	0.925	2.87704e-155	FB-Pro
PKN1	4.81205e-159	0.363231	0.927	0.298	1.06091e-154	FB-Pro
RPA3	1.09391e-158	0.565856	0.995	0.877	2.41173e-154	FB-Pro
NUDT1	1.373e-157	0.518089	0.99	0.843	3.02706e-153	FB-Pro
MIS18BP1	7.50974e-157	0.654857	0.927	0.531	1.65567e-152	FB-Pro
FEN1	6.70381e-156	0.344772	0.681	0.168	1.47799e-151	FB-Pro
IKBIP	6.02043e-155	0.598638	0.987	0.763	1.32732e-150	FB-Pro
JPT1	8.39274e-155	0.842957	0.997	0.948	1.85035e-150	FB-Pro
SNRPG	9.0957e-155	0.541477	0.997	0.972	2.00533e-150	FB-Pro
COTL1	1.40232e-154	0.695678	0.972	0.62	3.0917e-150	FB-Pro
NT5E	3.02362e-154	0.444512	0.894	0.325	6.66617e-150	FB-Pro
MOXD1	1.32773e-152	0.459227	0.939	0.334	2.92724e-148	FB-Pro
AXL	4.76615e-151	0.566804	0.952	0.412	1.05079e-146	FB-Pro
CXCL6	6.5882e-151	1.4765	0.937	0.42	1.4525e-146	FB-Pro
CKAP4	7.13645e-151	0.636537	0.997	0.944	1.57337e-146	FB-Pro
DRAP1	1.82594e-150	0.646474	1	0.989	4.02564e-146	FB-Pro
CALU	1.87012e-150	0.946763	1	0.905	4.12306e-146	FB-Pro
COMMD4	2.81301e-149	0.487697	0.982	0.829	6.20184e-145	FB-Pro
DNMT1	5.90968e-149	0.555293	0.965	0.602	1.30291e-144	FB-Pro
WDR34	6.73422e-149	0.407956	0.942	0.502	1.48469e-144	FB-Pro
CKAP5	1.42492e-147	0.525651	0.929	0.528	3.14152e-143	FB-Pro
MGLL	4.2485e-147	0.602564	0.949	0.458	9.36666e-143	FB-Pro
CENPX	4.25831e-147	0.563404	0.975	0.757	9.38829e-143	FB-Pro
CAV1	1.32152e-146	0.831041	1	0.955	2.91355e-142	FB-Pro
LGALS1	3.40926e-146	1.05411	1	0.915	7.5164e-142	FB-Pro
GGH	3.47637e-145	0.519571	0.977	0.677	7.66436e-141	FB-Pro
HNRNPA2B1	4.66736e-144	0.593527	0.997	0.996	1.02901e-139	FB-Pro
VIM	1.64044e-143	1.06543	1	0.9	3.61668e-139	FB-Pro
SKA2	1.06849e-142	0.465239	0.99	0.766	2.35571e-138	FB-Pro
ARL6IP1	2.0313e-141	0.908674	0.922	0.65	4.4784e-137	FB-Pro
UBB	1.832e-140	0.582766	1	0.999	4.03901e-136	FB-Pro
DBF4	1.29036e-139	0.447213	0.813	0.346	2.84486e-135	FB-Pro
STXBP6	1.62533e-139	0.274617	0.767	0.212	3.58337e-135	FB-Pro
RRM1	4.31204e-139	0.528266	0.954	0.665	9.50676e-135	FB-Pro
UACA	3.22006e-138	0.569832	0.914	0.487	7.09927e-134	FB-Pro
FADS1	4.77601e-138	0.879716	0.987	0.732	1.05297e-133	FB-Pro
MLEC	1.01847e-137	0.537451	0.99	0.878	2.24542e-133	FB-Pro
COQ2	1.65807e-137	0.320811	0.891	0.393	3.65554e-133	FB-Pro
MORF4L2	3.75499e-137	0.532292	0.995	0.954	8.27863e-133	FB-Pro
ANPEP	4.12827e-137	0.649821	0.977	0.437	9.1016e-133	FB-Pro
PTMA	1.97093e-136	0.531279	1	1	4.34532e-132	FB-Pro
OAZ1	2.97639e-136	0.370677	1	1	6.56204e-132	FB-Pro
NT5DC2	3.27206e-136	0.51844	0.977	0.71	7.2139e-132	FB-Pro
CBX5	1.07214e-135	0.535443	0.977	0.788	2.36374e-131	FB-Pro
HSP90AA1	3.67843e-135	0.627141	1	1	8.10983e-131	FB-Pro
SAE1	6.7131e-135	0.339664	0.909	0.436	1.48004e-130	FB-Pro
AC084033.3	4.06327e-134	0.387573	0.922	0.452	8.95829e-130	FB-Pro
SFPQ	8.2381e-134	0.574905	0.98	0.771	1.81625e-129	FB-Pro
SIVA1	1.31911e-133	0.538029	0.995	0.968	2.90824e-129	FB-Pro
LRRC59	2.36191e-133	0.446609	0.954	0.614	5.20731e-129	FB-Pro
CCBE1	2.4032e-132	0.435272	0.884	0.326	5.29834e-128	FB-Pro
WNT5B	2.35337e-131	0.355431	0.808	0.257	5.18848e-127	FB-Pro
TPM4	4.80031e-131	0.787792	0.997	0.976	1.05833e-126	FB-Pro
CCL7	5.65366e-131	0.312239	0.435	0.068	1.24646e-126	FB-Pro
EMP3	2.16485e-130	0.745893	1	0.873	4.77284e-126	FB-Pro
RAB32	2.91016e-130	0.543088	0.987	0.823	6.41603e-126	FB-Pro
ENPP1	3.9992e-130	0.359333	0.856	0.265	8.81704e-126	FB-Pro
BANF1	2.63608e-129	0.460363	0.995	0.972	5.81177e-125	FB-Pro
ALYREF	3.32085e-129	0.380231	0.957	0.6	7.32147e-125	FB-Pro
PTGES3	4.65893e-129	0.501708	0.997	0.981	1.02716e-124	FB-Pro
LMNA	1.37382e-128	0.664873	1	1	3.02886e-124	FB-Pro
LRR1	3.13505e-128	0.26117	0.782	0.293	6.91184e-124	FB-Pro
ACTB	1.75017e-127	0.682413	1	1	3.8586e-123	FB-Pro
EMC9	2.73933e-127	0.350087	0.881	0.43	6.03941e-123	FB-Pro
PTMS	6.6155e-127	0.656919	1	0.99	1.45852e-122	FB-Pro
STEAP1	2.38196e-126	0.594419	0.98	0.505	5.25151e-122	FB-Pro
CREB3L1	3.24518e-126	0.486395	0.972	0.413	7.15465e-122	FB-Pro
ERH	1.11415e-125	0.413349	1	0.988	2.45636e-121	FB-Pro
SNRPB	3.42707e-125	0.477955	0.997	0.972	7.55567e-121	FB-Pro
PSMC3	6.93639e-125	0.446558	0.995	0.927	1.52927e-120	FB-Pro
RNASEH2C	8.0559e-124	0.482733	0.997	0.971	1.77608e-119	FB-Pro
ANAPC11	2.33532e-123	0.377399	1	0.998	5.14869e-119	FB-Pro
HIRIP3	3.37076e-123	0.253278	0.785	0.287	7.43152e-119	FB-Pro
ANP32B	3.60184e-123	0.512417	0.997	0.972	7.94097e-119	FB-Pro
MCM7	7.90472e-123	0.350289	0.749	0.259	1.74275e-118	FB-Pro
MZT1	1.32351e-122	0.416104	0.906	0.56	2.91793e-118	FB-Pro
TPM3	2.14134e-121	0.572767	0.997	0.968	4.72101e-117	FB-Pro
TPI1	2.71346e-121	0.485575	1	0.999	5.98237e-117	FB-Pro
SLC16A3	3.78284e-121	0.580979	0.977	0.61	8.34003e-117	FB-Pro
MYDGF	8.29152e-121	0.514382	1	0.982	1.82803e-116	FB-Pro
KDELR2	1.13977e-120	0.476797	0.997	0.98	2.51285e-116	FB-Pro
TUBG1	2.75139e-120	0.397895	0.957	0.632	6.066e-116	FB-Pro
LY6K	3.84446e-120	0.536299	0.823	0.331	8.47587e-116	FB-Pro
RBBP7	7.09051e-120	0.396628	0.972	0.788	1.56324e-115	FB-Pro
CFL2	8.1954e-120	0.363478	0.942	0.412	1.80684e-115	FB-Pro
RCN1	1.33293e-119	0.615151	0.992	0.841	2.9387e-115	FB-Pro
AURKAIP1	3.08575e-119	0.397995	1	0.99	6.80314e-115	FB-Pro
LSM3	3.72883e-119	0.386969	1	0.98	8.22095e-115	FB-Pro
ITGB1BP1	4.53083e-119	0.425938	0.98	0.817	9.98913e-115	FB-Pro
CDKN2C	6.47133e-119	0.368524	0.851	0.323	1.42674e-114	FB-Pro
TUBA1A	2.09255e-118	0.701073	0.997	0.732	4.61343e-114	FB-Pro
LSM5	2.83952e-118	0.440697	1	0.915	6.2603e-114	FB-Pro
MZT2B	4.12819e-118	0.360918	1	1	9.10143e-114	FB-Pro
GLIPR1	6.92588e-117	0.253879	0.754	0.227	1.52695e-112	FB-Pro
PIN1	9.47817e-117	0.38741	0.995	0.909	2.08965e-112	FB-Pro
SCLT1	2.03901e-116	0.286097	0.785	0.313	4.49539e-112	FB-Pro
HNRNPM	2.79369e-116	0.423064	0.985	0.845	6.15925e-112	FB-Pro
RCN3	2.82421e-116	0.495395	0.975	0.426	6.22655e-112	FB-Pro
CCDC88A	8.98065e-116	0.455241	0.939	0.589	1.97996e-111	FB-Pro
RFLNB	1.2305e-115	0.259331	0.747	0.264	2.71288e-111	FB-Pro
CACYBP	1.43338e-115	0.423118	0.99	0.808	3.16018e-111	FB-Pro
SMTN	1.63724e-115	0.346886	0.916	0.512	3.60962e-111	FB-Pro
GSTO1	3.51237e-115	0.480507	1	0.984	7.74373e-111	FB-Pro
ANXA5	5.75997e-115	0.654661	1	0.989	1.2699e-110	FB-Pro
SLC43A3	1.45878e-114	0.300689	0.805	0.303	3.21618e-110	FB-Pro
COL8A1	1.90591e-114	0.418518	0.878	0.328	4.20197e-110	FB-Pro
FOSL1	5.34638e-114	0.544473	0.851	0.386	1.17872e-109	FB-Pro
GAS6	1.08377e-113	0.781607	1	0.967	2.38938e-109	FB-Pro
MT2A	1.97329e-113	1.11288	1	0.988	4.35052e-109	FB-Pro
GNG11	3.41682e-113	0.56538	0.985	0.45	7.53307e-109	FB-Pro
SSR3	1.31673e-112	0.50254	0.992	0.99	2.90299e-108	FB-Pro
KIF5B	1.52999e-112	0.525072	0.992	0.951	3.37316e-108	FB-Pro
CMC2	1.67687e-112	0.419164	0.939	0.713	3.69699e-108	FB-Pro
NDUFAF3	1.69002e-112	0.432258	0.997	0.976	3.72599e-108	FB-Pro
BUB3	1.81991e-112	0.548137	0.975	0.839	4.01235e-108	FB-Pro
ATP2B1	4.22791e-112	0.518617	0.972	0.797	9.32127e-108	FB-Pro
PDIA6	4.39666e-112	0.469448	0.997	0.995	9.69333e-108	FB-Pro
GPM6B	9.51287e-112	0.298726	0.78	0.259	2.0973e-107	FB-Pro
HELLS	2.78421e-111	0.358132	0.744	0.263	6.13836e-107	FB-Pro
PLAT	3.19009e-111	0.268203	0.711	0.223	7.03319e-107	FB-Pro
TRIOBP	3.88429e-111	0.429149	0.962	0.786	8.56369e-107	FB-Pro
ASPH	5.28116e-111	0.582415	0.995	0.861	1.16434e-106	FB-Pro
SNRPD1	9.45388e-111	0.465727	0.982	0.929	2.0843e-106	FB-Pro
CYTOR	2.22339e-110	0.546929	0.98	0.715	4.9019e-106	FB-Pro
RNF26	3.12577e-110	0.256702	0.777	0.317	6.89139e-106	FB-Pro
SNRPE	4.13314e-110	0.417393	0.995	0.964	9.11234e-106	FB-Pro
MRPL51	6.45988e-110	0.343879	1	0.997	1.42421e-105	FB-Pro
G2E3	1.47005e-109	0.325437	0.813	0.373	3.24101e-105	FB-Pro
NME4	2.96665e-109	0.464365	1	0.98	6.54056e-105	FB-Pro
DDR2	1.30436e-108	0.367577	0.954	0.373	2.87572e-104	FB-Pro
CALR	1.9282e-108	0.544689	1	0.998	4.25111e-104	FB-Pro
AP2S1	5.10907e-108	0.324688	1	0.999	1.1264e-103	FB-Pro
HDGF	1.27778e-107	0.490882	0.992	0.883	2.81711e-103	FB-Pro
ARHGDIA	1.4596e-107	0.433422	0.98	0.913	3.21798e-103	FB-Pro
CSE1L	3.13053e-107	0.345462	0.927	0.592	6.90188e-103	FB-Pro
PCNA	7.59942e-107	0.536826	0.937	0.696	1.67544e-102	FB-Pro
KPNB1	1.17544e-106	0.464268	0.992	0.875	2.59149e-102	FB-Pro
CBX1	1.21241e-106	0.409236	0.952	0.678	2.673e-102	FB-Pro
ICMT	1.9438e-106	0.309342	0.868	0.483	4.2855e-102	FB-Pro
HSD11B1	2.03148e-106	0.477496	0.79	0.269	4.4788e-102	FB-Pro
LOX	3.91438e-106	0.43827	0.949	0.384	8.63004e-102	FB-Pro
TPM2	5.5542e-106	0.773163	1	0.85	1.22453e-101	FB-Pro
LDHB	7.23803e-106	0.450419	1	0.994	1.59577e-101	FB-Pro
UQCC2	8.86647e-106	0.405221	1	0.975	1.95479e-101	FB-Pro
GMPPB	2.89907e-105	0.261399	0.808	0.369	6.39158e-101	FB-Pro
PRRX1	3.36662e-105	0.357621	0.939	0.358	7.42239e-101	FB-Pro
PRKDC	3.39577e-105	0.508893	0.99	0.924	7.48665e-101	FB-Pro
ZEB1	3.99452e-105	0.381397	0.909	0.359	8.80671e-101	FB-Pro
RPS27L	5.35836e-105	0.489241	1	0.998	1.18136e-100	FB-Pro
TMEM14B	1.83272e-104	0.389881	0.992	0.962	4.04059e-100	FB-Pro
BAX	7.54905e-104	0.458394	0.997	0.975	1.66434e-99	FB-Pro
SMC1A	1.09612e-103	0.401404	0.894	0.511	2.41663e-99	FB-Pro
MMP1	1.75056e-103	1.25398	0.696	0.262	3.85946e-99	FB-Pro
SGCE	2.6602e-103	0.332102	0.952	0.388	5.86495e-99	FB-Pro
CREB3L2	1.53796e-102	0.300078	0.828	0.385	3.39074e-98	FB-Pro
KDELC2	1.58773e-102	0.311943	0.889	0.427	3.50046e-98	FB-Pro
ILF2	2.00866e-102	0.39237	0.992	0.899	4.4285e-98	FB-Pro
HNRNPD	2.52326e-102	0.45051	0.987	0.905	5.56303e-98	FB-Pro
EPDR1	5.44888e-102	0.2684	0.696	0.207	1.20131e-97	FB-Pro
HSP90B1	8.22518e-102	0.615531	0.997	0.989	1.81341e-97	FB-Pro
MIS18A	1.00889e-100	0.29977	0.861	0.47	2.22429e-96	FB-Pro
NUCB2	1.40154e-100	0.454524	0.987	0.907	3.08997e-96	FB-Pro
MGST1	1.44282e-100	0.793245	0.942	0.52	3.181e-96	FB-Pro
C3orf14	1.62786e-100	0.361529	0.934	0.652	3.58895e-96	FB-Pro
MMP3	2.09685e-100	1.33124	0.603	0.183	4.62292e-96	FB-Pro
CHPT1	7.44731e-100	0.277469	0.919	0.426	1.64191e-95	FB-Pro
CDKN2A	1.00164e-99	0.307639	0.815	0.351	2.20832e-95	FB-Pro
CNN3	1.71866e-99	0.455689	0.995	0.728	3.78913e-95	FB-Pro
ACYP1	2.9664e-99	0.368743	0.927	0.636	6.54001e-95	FB-Pro
TSPAN4	1.71342e-98	0.443512	0.992	0.822	3.77757e-94	FB-Pro
XRCC5	2.15537e-98	0.402748	0.997	0.979	4.75193e-94	FB-Pro
COPRS	2.22738e-98	0.343347	0.977	0.806	4.9107e-94	FB-Pro
ARHGAP29	4.43994e-98	0.459139	0.896	0.514	9.78872e-94	FB-Pro
NASP	4.47477e-98	0.491622	0.972	0.829	9.86552e-94	FB-Pro
SAP30	5.91023e-98	0.302642	0.866	0.468	1.30303e-93	FB-Pro
GNG5	7.35454e-98	0.326411	1	0.997	1.62145e-93	FB-Pro
YBX1	8.8605e-98	0.304133	1	1	1.95347e-93	FB-Pro
PLIN3	1.3995e-97	0.427543	0.997	0.941	3.08548e-93	FB-Pro
ITGB3BP	2.08653e-97	0.33658	0.911	0.585	4.60018e-93	FB-Pro
TNFRSF11B	5.29372e-97	0.462958	0.838	0.313	1.16711e-92	FB-Pro
TNFRSF12A	5.74939e-97	0.690679	0.932	0.655	1.26757e-92	FB-Pro
MMD	6.75684e-97	0.29081	0.884	0.396	1.48968e-92	FB-Pro
SURF4	9.30374e-97	0.36897	0.97	0.816	2.05119e-92	FB-Pro
ATL3	1.67694e-96	0.333905	0.932	0.643	3.69715e-92	FB-Pro
ZBTB38	2.60856e-96	0.501474	0.977	0.745	5.75109e-92	FB-Pro
ARHGAP18	2.82823e-96	0.357189	0.868	0.463	6.2354e-92	FB-Pro
VKORC1	3.14947e-96	0.520924	0.997	0.964	6.94363e-92	FB-Pro
SPA17	4.44989e-96	0.262197	0.808	0.393	9.81068e-92	FB-Pro
NUDC	6.92098e-96	0.372862	0.992	0.939	1.52587e-91	FB-Pro
ARF1	1.35845e-95	0.366781	0.995	0.988	2.99497e-91	FB-Pro
LHFPL6	1.74793e-95	0.332431	0.949	0.45	3.85367e-91	FB-Pro
MAD2L2	1.82215e-95	0.334928	0.939	0.691	4.01729e-91	FB-Pro
GNAS	2.65847e-95	0.348236	1	1	5.86113e-91	FB-Pro
COX20	2.74181e-95	0.366889	0.949	0.741	6.04486e-91	FB-Pro
CHN1	7.33241e-95	0.360826	0.957	0.392	1.61658e-90	FB-Pro
TEX30	8.18394e-95	0.250742	0.785	0.374	1.80431e-90	FB-Pro
STARD3NL	1.1942e-94	0.2632	0.853	0.43	2.63285e-90	FB-Pro
CCT5	1.69919e-94	0.431538	0.992	0.926	3.7462e-90	FB-Pro
HLTF	2.20032e-94	0.337517	0.904	0.575	4.85106e-90	FB-Pro
TMSB4X	8.44251e-94	0.639144	1	1	1.86132e-89	FB-Pro
HNRNPUL1	5.73039e-93	0.314549	0.952	0.732	1.26338e-88	FB-Pro
PARP1	8.16115e-93	0.401361	0.97	0.818	1.79929e-88	FB-Pro
SGCB	8.71361e-93	0.370318	0.957	0.665	1.92109e-88	FB-Pro
FUS	1.94131e-92	0.423281	0.99	0.935	4.28001e-88	FB-Pro
MIR4435-2HG	1.99873e-92	0.367556	0.957	0.664	4.40659e-88	FB-Pro
ANXA1	2.08811e-92	0.54036	1	0.997	4.60365e-88	FB-Pro
ATAD2	2.42463e-92	0.415588	0.709	0.293	5.34558e-88	FB-Pro
PRRX2	2.4747e-92	0.463275	0.949	0.507	5.45596e-88	FB-Pro
PARK7	3.78731e-92	0.3067	1	0.999	8.34988e-88	FB-Pro
CLIC1	4.78773e-92	0.394932	1	0.999	1.05555e-87	FB-Pro
SEPT11	2.41915e-91	0.569205	1	0.823	5.3335e-87	FB-Pro
SEPT7	2.66668e-91	0.394587	1	0.996	5.87923e-87	FB-Pro
LOXL1	4.63867e-91	0.466424	0.972	0.619	1.02269e-86	FB-Pro
FIBP	5.24053e-91	0.32333	0.987	0.937	1.15538e-86	FB-Pro
UCHL1	5.60844e-91	0.36378	0.754	0.28	1.23649e-86	FB-Pro
KMT5A	1.73642e-90	0.325924	0.858	0.532	3.82829e-86	FB-Pro
SRSF3	1.9556e-90	0.395449	0.992	0.972	4.31151e-86	FB-Pro
GPX8	2.27218e-90	0.424714	0.99	0.696	5.00947e-86	FB-Pro
UAP1	2.46007e-90	0.29738	0.886	0.536	5.42371e-86	FB-Pro
SEC61B	3.85657e-90	0.320588	1	0.999	8.50259e-86	FB-Pro
RANGAP1	4.19154e-90	0.294416	0.843	0.452	9.24108e-86	FB-Pro
CNIH4	5.20501e-90	0.387736	0.992	0.976	1.14755e-85	FB-Pro
RBM8A	5.33297e-90	0.353418	0.99	0.965	1.17576e-85	FB-Pro
PGAM1	2.12586e-89	0.385053	1	0.992	4.68688e-85	FB-Pro
CAVIN1	2.26119e-89	0.469502	0.995	0.929	4.98525e-85	FB-Pro
RBM3	2.56273e-89	0.396183	0.982	0.879	5.65005e-85	FB-Pro
HMG20B	2.96232e-89	0.39421	0.959	0.818	6.53102e-85	FB-Pro
DAP	3.08943e-89	0.276069	0.901	0.511	6.81127e-85	FB-Pro
GLRX5	4.81776e-89	0.348479	0.992	0.879	1.06217e-84	FB-Pro
RGCC	5.8546e-89	0.603513	0.861	0.368	1.29076e-84	FB-Pro
TPR	6.74532e-89	0.426278	0.98	0.917	1.48714e-84	FB-Pro
MAZ	7.02145e-89	0.376216	0.99	0.886	1.54802e-84	FB-Pro
C4orf48	7.34019e-89	0.363484	0.962	0.478	1.61829e-84	FB-Pro
FKBP10	7.57827e-89	0.444152	0.995	0.446	1.67078e-84	FB-Pro
COPS8	8.35731e-89	0.314834	0.977	0.852	1.84254e-84	FB-Pro
EMP1	1.09393e-88	0.528118	0.98	0.843	2.41179e-84	FB-Pro
GPAA1	1.17416e-88	0.323244	0.992	0.908	2.58866e-84	FB-Pro
PTN	1.77688e-88	0.327241	0.891	0.338	3.9175e-84	FB-Pro
EXOSC8	2.07956e-88	0.300291	0.949	0.662	4.58481e-84	FB-Pro
BAG2	3.0741e-88	0.273469	0.878	0.371	6.77746e-84	FB-Pro
CYB5R3	3.23387e-88	0.385768	0.992	0.961	7.1297e-84	FB-Pro
DNAJC9	4.23571e-88	0.258097	0.762	0.354	9.33847e-84	FB-Pro
RBMX	1.22154e-87	0.337286	0.977	0.88	2.69313e-83	FB-Pro
POMP	1.58994e-87	0.334867	1	0.997	3.50533e-83	FB-Pro
DKK1	3.98152e-87	0.328869	0.486	0.121	8.77805e-83	FB-Pro
ERGIC2	4.32728e-87	0.32262	0.98	0.875	9.54036e-83	FB-Pro
CYBA	5.08441e-87	0.608169	0.987	0.582	1.12096e-82	FB-Pro
SMC3	1.00135e-86	0.405749	0.952	0.818	2.20768e-82	FB-Pro
DAD1	1.22226e-86	0.32719	0.997	0.998	2.69472e-82	FB-Pro
RDX	1.24136e-86	0.349463	0.97	0.887	2.73684e-82	FB-Pro
QSOX1	1.37976e-86	0.402514	0.97	0.619	3.04195e-82	FB-Pro
CTHRC1	1.68988e-86	0.477013	0.97	0.436	3.72569e-82	FB-Pro
GTF2A2	1.7927e-86	0.317818	0.995	0.951	3.95236e-82	FB-Pro
MRPL33	2.04816e-86	0.321851	0.99	0.96	4.51559e-82	FB-Pro
HP1BP3	2.16544e-86	0.451953	0.975	0.895	4.77414e-82	FB-Pro
C1QTNF1	6.20843e-86	0.321057	0.927	0.45	1.36877e-81	FB-Pro
HSPB11	6.72584e-86	0.326975	0.962	0.832	1.48285e-81	FB-Pro
PGRMC1	7.37299e-86	0.455465	1	0.907	1.62552e-81	FB-Pro
NEDD8	7.87595e-86	0.284895	0.997	1	1.73641e-81	FB-Pro
C12orf75	9.94817e-86	0.531924	1	0.931	2.19327e-81	FB-Pro
MYL6	2.28249e-85	0.36334	1	1	5.03221e-81	FB-Pro
PTGS1	3.05057e-85	0.448895	0.954	0.642	6.72559e-81	FB-Pro
ARPC5	8.6214e-85	0.344548	0.995	0.975	1.90076e-80	FB-Pro
AKR1B1	1.71729e-84	0.474313	0.995	0.937	3.78612e-80	FB-Pro
ILK	4.94757e-84	0.315751	0.992	0.889	1.09079e-79	FB-Pro
TLN1	5.85627e-84	0.433935	0.985	0.898	1.29113e-79	FB-Pro
CAMK2N1	7.56073e-84	0.476417	0.947	0.595	1.66692e-79	FB-Pro
ITGB1	7.80907e-84	0.51156	0.997	0.96	1.72167e-79	FB-Pro
VDAC3	8.40048e-84	0.322536	0.99	0.91	1.85205e-79	FB-Pro
TPM1	8.52167e-84	0.546279	0.975	0.841	1.87877e-79	FB-Pro
GAPDH	1.06977e-83	0.402207	1	1	2.35853e-79	FB-Pro
HIST1H4C	1.56666e-83	1.19416	0.934	0.883	3.45402e-79	FB-Pro
TIMP1	2.46278e-83	0.729963	1	0.975	5.42969e-79	FB-Pro
PSMD2	3.01182e-83	0.361016	0.99	0.901	6.64016e-79	FB-Pro
XRCC6	5.22994e-83	0.310246	0.995	0.976	1.15305e-78	FB-Pro
ANXA6	5.85231e-83	0.337289	0.977	0.442	1.29026e-78	FB-Pro
SERPINE1	6.59208e-83	0.922979	0.947	0.622	1.45336e-78	FB-Pro
TMEM50A	1.97316e-82	0.315696	1	0.997	4.35023e-78	FB-Pro
CSF1	2.4112e-82	0.293784	0.884	0.39	5.31597e-78	FB-Pro
WEE1	2.78401e-82	0.364949	0.759	0.388	6.13791e-78	FB-Pro
CAVIN3	3.59995e-82	0.494596	0.995	0.834	7.9368e-78	FB-Pro
MAGOHB	8.2058e-82	0.25842	0.881	0.558	1.80913e-77	FB-Pro
BRI3	1.48737e-81	0.430576	1	0.999	3.27921e-77	FB-Pro
MME	2.22214e-81	0.536332	0.997	0.47	4.89915e-77	FB-Pro
P4HB	4.27506e-81	0.366491	0.997	0.997	9.42522e-77	FB-Pro
LBR	4.82808e-81	0.25802	0.787	0.4	1.06445e-76	FB-Pro
VPS29	1.04989e-80	0.310789	0.987	0.955	2.31468e-76	FB-Pro
RER1	1.25099e-80	0.30692	0.997	0.978	2.75805e-76	FB-Pro
LMF2	1.35833e-80	0.289739	0.927	0.661	2.99472e-76	FB-Pro
DNAJC8	1.44738e-80	0.32036	0.992	0.957	3.19103e-76	FB-Pro
TGOLN2	2.82453e-80	0.327973	0.967	0.798	6.22724e-76	FB-Pro
DCTN3	3.2293e-80	0.318473	0.992	0.984	7.11963e-76	FB-Pro
SRP9	3.3868e-80	0.306916	0.997	0.974	7.46688e-76	FB-Pro
TPRKB	3.53027e-80	0.291237	0.947	0.723	7.78318e-76	FB-Pro
RPN1	3.96161e-80	0.295895	0.967	0.767	8.73415e-76	FB-Pro
FGFR1	6.00336e-80	0.368041	0.975	0.427	1.32356e-75	FB-Pro
USP1	7.29652e-80	0.336403	0.848	0.539	1.60866e-75	FB-Pro
TFDP1	7.9205e-80	0.250369	0.896	0.587	1.74623e-75	FB-Pro
PEA15	8.05031e-80	0.302954	0.957	0.657	1.77485e-75	FB-Pro
BCAP29	8.28447e-80	0.321397	0.967	0.803	1.82648e-75	FB-Pro
ACTL6A	8.30819e-80	0.255358	0.906	0.613	1.83171e-75	FB-Pro
FAM111A	1.75161e-79	0.344625	0.818	0.484	3.86178e-75	FB-Pro
HNRNPH3	2.39433e-79	0.382713	0.99	0.953	5.27877e-75	FB-Pro
LAYN	2.91915e-79	0.284866	0.927	0.415	6.43584e-75	FB-Pro
EVA1B	3.19575e-79	0.450514	0.997	0.734	7.04568e-75	FB-Pro
HNRNPR	3.58918e-79	0.380922	0.977	0.921	7.91307e-75	FB-Pro
FAP	3.85218e-79	0.340787	0.965	0.438	8.49291e-75	FB-Pro
GNAI2	3.97775e-79	0.341603	1	0.99	8.76975e-75	FB-Pro
PTP4A2	1.24071e-78	0.340496	0.995	0.944	2.73539e-74	FB-Pro
TCEAL7	1.49107e-78	0.253859	0.762	0.302	3.28736e-74	FB-Pro
TRIM28	1.97743e-78	0.285009	0.982	0.841	4.35965e-74	FB-Pro
FUCA2	4.83369e-78	0.291723	0.952	0.63	1.06568e-73	FB-Pro
CLDN11	5.21619e-78	0.264872	0.641	0.209	1.15001e-73	FB-Pro
ANKRD28	8.06217e-78	0.331207	0.896	0.505	1.77747e-73	FB-Pro
HACD3	8.12056e-78	0.339773	0.967	0.821	1.79034e-73	FB-Pro
CLEC11A	1.71024e-77	0.516907	0.995	0.509	3.77056e-73	FB-Pro
CD99	3.62546e-77	0.484925	1	0.995	7.99305e-73	FB-Pro
RHOA	3.8621e-77	0.295882	1	0.998	8.51477e-73	FB-Pro
SEC61G	3.92583e-77	0.31378	1	0.997	8.65527e-73	FB-Pro
CTSZ	6.24043e-77	0.377431	0.982	0.801	1.37583e-72	FB-Pro
CD320	6.88478e-77	0.322988	0.934	0.653	1.51789e-72	FB-Pro
PDCD5	1.8646e-76	0.343412	1	0.993	4.11089e-72	FB-Pro
CDC27	2.59487e-76	0.286995	0.871	0.589	5.72091e-72	FB-Pro
CD59	2.70393e-76	0.392851	0.997	0.964	5.96136e-72	FB-Pro
XPO1	2.90874e-76	0.3353	0.959	0.773	6.41291e-72	FB-Pro
GOLIM4	3.89767e-76	0.298002	0.891	0.545	8.59319e-72	FB-Pro
FN1	4.02169e-76	0.68937	0.997	0.643	8.86663e-72	FB-Pro
PLOD1	4.71163e-76	0.277586	0.934	0.551	1.03877e-71	FB-Pro
PSME2	7.18355e-76	0.334219	0.997	0.975	1.58376e-71	FB-Pro
MORF4L1	7.31655e-76	0.30923	1	0.998	1.61308e-71	FB-Pro
POU2F2	7.36514e-76	0.311607	0.615	0.227	1.62379e-71	FB-Pro
EMILIN1	7.75815e-76	0.337749	0.972	0.456	1.71044e-71	FB-Pro
SMS	1.1897e-75	0.33822	0.937	0.708	2.62292e-71	FB-Pro
PMM1	1.43884e-75	0.3014	0.959	0.794	3.17222e-71	FB-Pro
FSTL1	1.59098e-75	0.437607	0.992	0.509	3.50764e-71	FB-Pro
BARD1	1.62255e-75	0.26466	0.719	0.352	3.57724e-71	FB-Pro
KHDRBS1	3.29544e-75	0.34237	0.975	0.93	7.26545e-71	FB-Pro
TACC1	3.72881e-75	0.265388	0.866	0.466	8.22091e-71	FB-Pro
SERPINE2	4.27108e-75	0.570191	0.992	0.783	9.41645e-71	FB-Pro
SEPT2	5.69701e-75	0.34157	0.995	0.941	1.25602e-70	FB-Pro
PDAP1	5.9238e-75	0.329208	0.992	0.951	1.30602e-70	FB-Pro
RTN4	6.37939e-75	0.345716	1	0.998	1.40646e-70	FB-Pro
HNRNPDL	9.90206e-75	0.3462	0.992	0.941	2.18311e-70	FB-Pro
FLNA	1.13432e-74	0.397284	0.987	0.899	2.50083e-70	FB-Pro
HSPA8	1.56883e-74	0.554237	0.98	0.969	3.45881e-70	FB-Pro
CBX3	1.57917e-74	0.310589	0.99	0.941	3.48159e-70	FB-Pro
ACTN4	3.33681e-74	0.357758	0.992	0.936	7.35666e-70	FB-Pro
RUVBL2	5.27332e-74	0.308239	0.947	0.719	1.16261e-69	FB-Pro
CXCL1	5.4335e-74	0.825182	0.949	0.619	1.19792e-69	FB-Pro
SRSF2	8.12322e-74	0.356316	0.949	0.862	1.79093e-69	FB-Pro
ARL2	1.007e-73	0.314255	0.995	0.99	2.22012e-69	FB-Pro
CDK5RAP2	1.01067e-73	0.276809	0.871	0.521	2.22822e-69	FB-Pro
CXCL8	1.80828e-73	0.657789	0.8	0.349	3.9867e-69	FB-Pro
CDC25B	2.37595e-73	0.419521	0.919	0.687	5.23825e-69	FB-Pro
HNRNPK	3.27993e-73	0.301742	0.995	0.989	7.23127e-69	FB-Pro
RHOBTB3	7.09682e-73	0.350977	0.952	0.456	1.56464e-68	FB-Pro
TMEM14C	1.11999e-72	0.274633	1	0.999	2.46924e-68	FB-Pro
THRAP3	1.39201e-72	0.331361	0.99	0.947	3.06897e-68	FB-Pro
NTAN1	1.66312e-72	0.274356	0.975	0.864	3.66669e-68	FB-Pro
GMNN	4.80779e-72	0.264261	0.856	0.517	1.05997e-67	FB-Pro
HIF1A	6.22008e-72	0.414243	1	0.952	1.37134e-67	FB-Pro
PRDX4	6.29069e-72	0.388868	1	0.968	1.38691e-67	FB-Pro
PMP22	9.51595e-72	0.374638	0.965	0.433	2.09798e-67	FB-Pro
HAT1	9.86308e-72	0.287533	0.904	0.661	2.17451e-67	FB-Pro
COL6A3	2.19173e-71	0.48172	0.99	0.484	4.8321e-67	FB-Pro
ECI2	4.6168e-71	0.277357	0.98	0.876	1.01786e-66	FB-Pro
COX8A	7.67581e-71	0.275145	1	0.998	1.69229e-66	FB-Pro
GYPC	1.16886e-70	0.367755	0.982	0.433	2.57699e-66	FB-Pro
RSRC1	1.17036e-70	0.266872	0.954	0.736	2.5803e-66	FB-Pro
IL32	1.35548e-70	0.312179	0.959	0.482	2.98842e-66	FB-Pro
CTNNAL1	1.95977e-70	0.314392	0.972	0.671	4.32071e-66	FB-Pro
YWHAB	3.4239e-70	0.287062	1	0.997	7.54868e-66	FB-Pro
SEC11A	5.30028e-70	0.255202	0.997	0.996	1.16855e-65	FB-Pro
DNAJC15	6.26162e-70	0.284927	0.995	0.976	1.3805e-65	FB-Pro
ARL3	7.75865e-70	0.265021	0.997	0.958	1.71055e-65	FB-Pro
SSRP1	8.35372e-70	0.284972	0.939	0.769	1.84174e-65	FB-Pro
CRNDE	1.3131e-69	0.289077	0.962	0.79	2.89499e-65	FB-Pro
MAPRE1	2.29923e-69	0.252829	0.899	0.654	5.06911e-65	FB-Pro
SLC25A1	2.38343e-69	0.29568	0.982	0.908	5.25476e-65	FB-Pro
INSIG1	2.78804e-69	0.476259	0.977	0.85	6.14679e-65	FB-Pro
ABI3BP	1.01652e-68	0.267687	0.673	0.258	2.24112e-64	FB-Pro
MGST3	1.22506e-68	0.343022	1	0.997	2.70089e-64	FB-Pro
RRAD	1.60256e-68	0.616008	0.83	0.392	3.53316e-64	FB-Pro
PGK1	3.07555e-68	0.354792	1	0.988	6.78066e-64	FB-Pro
SNRPA	3.41246e-68	0.257289	0.932	0.696	7.52345e-64	FB-Pro
ENY2	6.53785e-68	0.26366	1	0.983	1.4414e-63	FB-Pro
SPCS3	9.6801e-68	0.28411	0.967	0.879	2.13417e-63	FB-Pro
MYADM	1.07208e-67	0.431334	0.962	0.556	2.36362e-63	FB-Pro
PPIF	4.9101e-67	0.427766	0.911	0.673	1.08253e-62	FB-Pro
TFPI2	6.91804e-67	0.588655	0.532	0.186	1.52522e-62	FB-Pro
CCL2	1.15743e-66	0.566723	0.975	0.623	2.55178e-62	FB-Pro
KDELR3	1.33833e-66	0.267014	0.891	0.532	2.95062e-62	FB-Pro
BCLAF1	1.88575e-66	0.33161	0.965	0.846	4.15751e-62	FB-Pro
ITGAE	2.60408e-66	0.260225	0.939	0.72	5.74121e-62	FB-Pro
CDK4	3.55006e-66	0.289506	0.967	0.889	7.82682e-62	FB-Pro
FAM114A1	6.75782e-65	0.32046	0.997	0.874	1.4899e-60	FB-Pro
FAM50A	1.97003e-64	0.273176	0.962	0.809	4.34333e-60	FB-Pro
TMEM30A	1.98369e-64	0.288199	0.932	0.709	4.37343e-60	FB-Pro
MARCKS	4.08784e-64	0.415453	1	0.989	9.01245e-60	FB-Pro
DYNLL1	4.98843e-64	0.354686	1	1	1.0998e-59	FB-Pro
G0S2	1.20098e-63	0.419698	0.79	0.392	2.6478e-59	FB-Pro
ACTA2	1.38119e-63	0.265012	0.927	0.608	3.04512e-59	FB-Pro
MRPL17	1.48025e-63	0.306183	0.975	0.901	3.26352e-59	FB-Pro
MESD	3.16237e-63	0.265893	0.977	0.912	6.97208e-59	FB-Pro
MTCH1	3.94417e-63	0.288003	0.987	0.914	8.6957e-59	FB-Pro
MAP4K4	4.51869e-63	0.342282	0.942	0.753	9.96236e-59	FB-Pro
RAB34	4.76221e-63	0.282853	0.987	0.929	1.04993e-58	FB-Pro
IPO5	2.66257e-62	0.276771	0.899	0.71	5.87017e-58	FB-Pro
VGLL3	2.67618e-62	0.270727	0.949	0.44	5.90018e-58	FB-Pro
VAMP5	4.04597e-62	0.39348	0.997	0.656	8.92014e-58	FB-Pro
AAMDC	5.8285e-62	0.299048	0.962	0.765	1.28501e-57	FB-Pro
TMBIM4	7.707e-62	0.271617	0.995	0.981	1.69916e-57	FB-Pro
RALY	1.06991e-61	0.275906	0.975	0.895	2.35883e-57	FB-Pro
PCMT1	1.26675e-61	0.262429	0.977	0.887	2.79281e-57	FB-Pro
BCL7C	2.05e-61	0.274223	0.995	0.944	4.51963e-57	FB-Pro
ACTN1	2.6321e-61	0.322395	0.992	0.94	5.80299e-57	FB-Pro
POLR2L	2.95635e-61	0.289007	1	0.999	6.51786e-57	FB-Pro
PPM1G	4.1582e-61	0.288303	0.972	0.887	9.16758e-57	FB-Pro
ABL2	5.50481e-61	0.261745	0.866	0.493	1.21365e-56	FB-Pro
OSTC	6.26305e-61	0.312241	0.995	0.991	1.38081e-56	FB-Pro
CSF3	9.57712e-61	0.560245	0.476	0.155	2.11147e-56	FB-Pro
FKBP11	1.12744e-60	0.256241	0.932	0.661	2.48567e-56	FB-Pro
CARHSP1	1.2823e-60	0.307155	0.985	0.957	2.82708e-56	FB-Pro
THY1	1.6144e-60	0.531991	1	0.553	3.55928e-56	FB-Pro
NME1	1.85192e-60	0.370964	0.98	0.919	4.08294e-56	FB-Pro
CLTC	3.5965e-60	0.282345	0.98	0.907	7.92919e-56	FB-Pro
ELK3	9.78691e-60	0.263689	0.866	0.564	2.15772e-55	FB-Pro
MYL9	2.16841e-59	0.455892	0.997	0.6	4.7807e-55	FB-Pro
CYR61	3.43991e-59	0.399331	0.909	0.493	7.58397e-55	FB-Pro
EFEMP2	4.91469e-59	0.419468	0.997	0.505	1.08354e-54	FB-Pro
CDC42EP3	6.77647e-59	0.266663	0.871	0.612	1.49401e-54	FB-Pro
G3BP1	6.99991e-59	0.295409	0.967	0.9	1.54327e-54	FB-Pro
NRP2	8.92346e-59	0.324503	0.881	0.623	1.96735e-54	FB-Pro
KLF6	1.10649e-58	0.585953	0.954	0.846	2.43949e-54	FB-Pro
CCDC167	1.19408e-58	0.268721	0.944	0.818	2.63258e-54	FB-Pro
EIF1AX	1.39569e-58	0.270235	0.98	0.957	3.07707e-54	FB-Pro
GTF3A	1.5229e-58	0.292048	0.972	0.879	3.35754e-54	FB-Pro
PLAUR	4.60543e-58	0.267486	0.886	0.559	1.01536e-53	FB-Pro
GINM1	7.67214e-58	0.28177	0.977	0.937	1.69148e-53	FB-Pro
RBPJ	8.17585e-58	0.275665	0.967	0.825	1.80253e-53	FB-Pro
PCBP1	9.96164e-58	0.251602	0.985	0.98	2.19624e-53	FB-Pro
TEAD1	1.2381e-57	0.263705	0.906	0.625	2.72963e-53	FB-Pro
SNRPA1	2.23527e-57	0.27162	0.972	0.8	4.92811e-53	FB-Pro
LMAN1	2.81954e-57	0.325608	0.98	0.969	6.21623e-53	FB-Pro
ALCAM	3.40039e-57	0.251943	0.749	0.417	7.49684e-53	FB-Pro
CD151	4.88701e-57	0.326757	1	0.978	1.07744e-52	FB-Pro
SAC3D1	5.25165e-57	0.28056	0.83	0.548	1.15783e-52	FB-Pro
FXYD5	6.04066e-57	0.281152	0.997	0.97	1.33178e-52	FB-Pro
CALM1	1.95066e-56	0.275384	1	0.997	4.30061e-52	FB-Pro
ROCK2	2.36982e-56	0.261776	0.911	0.681	5.22475e-52	FB-Pro
TIMP2	2.60453e-56	0.457345	1	0.51	5.7422e-52	FB-Pro
FKBP2	3.09164e-56	0.262553	0.997	0.988	6.81613e-52	FB-Pro
SLC2A4RG	4.1856e-56	0.264522	0.977	0.901	9.22798e-52	FB-Pro
GSPT1	1.56388e-55	0.303292	0.959	0.855	3.44788e-51	FB-Pro
METRNL	2.00141e-55	0.328151	0.967	0.635	4.41252e-51	FB-Pro
FTH1	2.40217e-55	0.492169	1	1	5.29607e-51	FB-Pro
P4HA2	2.53156e-55	0.331918	0.957	0.823	5.58134e-51	FB-Pro
CDV3	2.6934e-55	0.303827	0.975	0.913	5.93814e-51	FB-Pro
NDN	4.76338e-55	0.260773	0.967	0.432	1.05018e-50	FB-Pro
SDF4	7.85753e-55	0.265325	0.995	0.939	1.73235e-50	FB-Pro
BGN	8.15033e-55	0.301494	0.866	0.418	1.7969e-50	FB-Pro
ELOC	8.78773e-55	0.25854	0.997	0.974	1.93743e-50	FB-Pro
HSPE1	2.48834e-54	0.287492	1	0.983	5.48604e-50	FB-Pro
SNRPF	4.019e-54	0.262824	0.997	0.932	8.86069e-50	FB-Pro
PPP1R14B	7.21304e-54	0.377676	1	0.989	1.59026e-49	FB-Pro
RGS3	7.30025e-54	0.293989	0.884	0.575	1.60949e-49	FB-Pro
SUPT16H	1.32917e-53	0.299562	0.939	0.795	2.93042e-49	FB-Pro
MANF	1.83229e-53	0.271907	0.975	0.88	4.03965e-49	FB-Pro
MTDH	2.24537e-53	0.260217	0.992	0.991	4.95037e-49	FB-Pro
TCF4	2.62511e-53	0.291273	0.967	0.842	5.78758e-49	FB-Pro
TUBB2A	3.40893e-53	0.28265	0.952	0.717	7.51566e-49	FB-Pro
GPSM2	4.7165e-53	0.265594	0.891	0.63	1.03985e-48	FB-Pro
SF3B2	4.90547e-53	0.264181	0.982	0.937	1.08151e-48	FB-Pro
SERPINB6	5.91052e-53	0.252834	0.977	0.89	1.30309e-48	FB-Pro
SAR1A	6.1241e-53	0.263359	0.972	0.901	1.35018e-48	FB-Pro
PDIA4	7.95947e-53	0.252237	0.949	0.85	1.75482e-48	FB-Pro
TMED9	1.81582e-52	0.278067	0.992	0.969	4.00334e-48	FB-Pro
HNRNPAB	1.95345e-52	0.349087	0.98	0.854	4.30676e-48	FB-Pro
SRPX	2.15568e-52	0.321334	0.98	0.605	4.75264e-48	FB-Pro
CD63	8.29333e-52	0.499311	1	1	1.82843e-47	FB-Pro
PHLDA1	1.766e-51	0.527756	0.939	0.73	3.8935e-47	FB-Pro
TWIST2	1.89286e-51	0.356731	0.997	0.506	4.17318e-47	FB-Pro
PRELID1	3.09503e-51	0.276605	1	0.991	6.82361e-47	FB-Pro
LAMA4	5.33398e-51	0.266761	0.934	0.438	1.17598e-46	FB-Pro
MYH9	7.153e-51	0.304815	0.982	0.895	1.57702e-46	FB-Pro
SSR2	1.27047e-50	0.251286	1	0.996	2.801e-46	FB-Pro
TNC	1.63769e-50	0.36888	0.929	0.675	3.61062e-46	FB-Pro
HCFC1R1	4.03753e-50	0.318557	0.997	0.971	8.90154e-46	FB-Pro
ACTR2	4.14772e-50	0.27179	0.982	0.955	9.14448e-46	FB-Pro
SAA1	6.44092e-50	1.04062	0.947	0.842	1.42003e-45	FB-Pro
CCL20	8.94228e-50	0.425095	0.557	0.218	1.9715e-45	FB-Pro
TAGLN2	9.40998e-50	0.26718	1	0.997	2.07462e-45	FB-Pro
SRM	3.23972e-49	0.376006	0.972	0.905	7.14261e-45	FB-Pro
RARRES2	3.74446e-49	0.497536	0.987	0.72	8.25541e-45	FB-Pro
PDLIM7	7.85325e-49	0.25132	0.939	0.792	1.73141e-44	FB-Pro
COL5A2	1.12353e-48	0.295083	0.965	0.603	2.47704e-44	FB-Pro
CDKN2D	1.70405e-48	0.354214	0.742	0.509	3.75692e-44	FB-Pro
CTSL	2.26335e-48	0.295761	0.992	0.937	4.99001e-44	FB-Pro
FADS2	2.53639e-48	0.319277	0.947	0.768	5.59198e-44	FB-Pro
PSMD1	3.57565e-48	0.258092	0.949	0.835	7.88323e-44	FB-Pro
COL6A1	8.08562e-48	0.474994	1	0.699	1.78264e-43	FB-Pro
METRN	8.35241e-48	0.314023	0.972	0.903	1.84146e-43	FB-Pro
HDLBP	4.46897e-47	0.256672	0.992	0.977	9.85274e-43	FB-Pro
S100A4	8.84981e-47	0.518702	1	0.956	1.95112e-42	FB-Pro
TWIST1	1.3164e-46	0.290221	0.985	0.495	2.90227e-42	FB-Pro
SERPINH1	1.65483e-45	0.293214	0.987	0.809	3.6484e-41	FB-Pro
HNRNPU	3.65756e-44	0.320199	0.992	0.958	8.06382e-40	FB-Pro
CTSB	4.98576e-44	0.315718	1	0.998	1.09921e-39	FB-Pro
CTSK	2.798e-43	0.271965	1	0.566	6.16875e-39	FB-Pro
BEX3	1.98768e-42	0.255444	1	0.997	4.38223e-38	FB-Pro
TRNP1	2.28138e-42	0.257371	0.79	0.457	5.02975e-38	FB-Pro
CXCL2	3.3986e-42	0.447653	0.878	0.523	7.49288e-38	FB-Pro
COL1A2	7.40676e-42	0.404511	1	0.796	1.63297e-37	FB-Pro
RHOC	2.10603e-41	0.256091	1	0.994	4.64317e-37	FB-Pro
FST	3.6199e-41	0.338482	0.833	0.512	7.9808e-37	FB-Pro
UBALD2	1.48822e-40	0.288191	0.927	0.755	3.28108e-36	FB-Pro
IGFBP7	3.06571e-40	0.30536	0.987	0.816	6.75898e-36	FB-Pro
EIF5A	3.50381e-40	0.303632	1	0.987	7.72484e-36	FB-Pro
RRBP1	3.5334e-40	0.267199	0.985	0.933	7.79008e-36	FB-Pro
ACTG1	1.02049e-39	0.411335	1	0.999	2.24987e-35	FB-Pro
BNIP3	3.9993e-39	0.30424	0.965	0.88	8.81726e-35	FB-Pro
NCL	1.19612e-38	0.379232	0.995	0.985	2.63709e-34	FB-Pro
SAA2	3.12921e-38	0.736418	0.737	0.482	6.89897e-34	FB-Pro
ENO1	3.76696e-38	0.354987	1	0.989	8.30501e-34	FB-Pro
IDH2	1.0619e-37	0.277409	1	0.972	2.34117e-33	FB-Pro
RAB13	4.38463e-37	0.311718	0.997	0.993	9.66679e-33	FB-Pro
TAGLN	5.06834e-37	0.396097	0.506	0.228	1.11742e-32	FB-Pro
PPIB	6.23639e-37	0.275353	1	0.999	1.37494e-32	FB-Pro
CALD1	6.4885e-37	0.253597	0.995	0.998	1.43052e-32	FB-Pro
COL6A2	5.86197e-36	0.477096	1	0.645	1.29239e-31	FB-Pro
THBS1	7.74089e-36	0.305052	0.995	0.61	1.70663e-31	FB-Pro
IL1B	4.11615e-34	0.288557	0.251	0.074	9.07488e-30	FB-Pro
JUND	6.48951e-34	0.308661	0.987	0.989	1.43074e-29	FB-Pro
HSPD1	2.47593e-33	0.271584	0.995	0.966	5.45869e-29	FB-Pro
CCND1	9.80086e-33	0.428905	0.894	0.793	2.16079e-28	FB-Pro
DUSP1	1.47439e-32	0.33343	0.934	0.77	3.25059e-28	FB-Pro
DCN	1.10284e-30	0.321719	1	0.912	2.43142e-26	FB-Pro
NQO1	8.26964e-30	0.273452	0.982	0.877	1.82321e-25	FB-Pro
MMP2	1.13039e-28	0.277	1	0.695	2.49217e-24	FB-Pro
LDHA	4.80901e-28	0.29214	1	0.999	1.06024e-23	FB-Pro
NFKBIA	1.03282e-26	0.30932	0.965	0.882	2.27705e-22	FB-Pro
JUN	1.19223e-26	0.261202	0.967	0.908	2.62851e-22	FB-Pro
HIST1H1D	4.21663e-26	0.551566	0.754	0.591	9.2964e-22	FB-Pro
SGK1	4.39146e-26	0.349309	0.846	0.768	9.68184e-22	FB-Pro
FOS	3.1251e-22	0.292278	0.927	0.905	6.88992e-18	FB-Pro
CXCL14	0	1.41399	1	0.813	0	B-I
KRT15	0	1.21511	0.982	0.507	0	B-I
ALDH3A1	0	1.06077	0.913	0.285	0	B-I
DAPL1	0	1.02092	0.997	0.558	0	B-I
DST	0	1.01782	1	0.916	0	B-I
CBR1	0	0.992435	1	0.949	0	B-I
IMPA2	0	0.873288	1	0.74	0	B-I
C12orf75	0	0.844476	0.998	0.921	0	B-I
COL17A1	0	0.765536	1	0.395	0	B-I
TKT	0	0.730678	1	0.996	0	B-I
SERINC2	0	0.706647	0.999	0.768	0	B-I
FAM213A	0	0.648542	1	0.711	0	B-I
SLC3A2	0	0.607527	0.996	0.874	0	B-I
IL20RB	0	0.57936	0.995	0.48	0	B-I
ATP1B3	0	0.562859	1	0.945	0	B-I
POLR1D	0	0.546123	1	0.982	0	B-I
ZFAS1	0	0.543075	1	0.997	0	B-I
MT-CO2	0	0.514396	1	1	0	B-I
IFITM1	0	0.508769	0.972	0.544	0	B-I
ITGB4	0	0.498834	0.989	0.344	0	B-I
MT-CO1	0	0.49646	1	1	0	B-I
TP53AIP1	0	0.48901	0.961	0.339	0	B-I
KRTCAP3	0	0.479068	0.975	0.375	0	B-I
ISYNA1	0	0.473196	0.968	0.398	0	B-I
TP63	0	0.46874	0.941	0.382	0	B-I
PLEK2	0	0.458971	0.978	0.406	0	B-I
RPS21	0	0.449845	1	1	0	B-I
RPS15A	0	0.404016	1	1	0	B-I
RPL5	0	0.39779	1	1	0	B-I
RPL26	0	0.395561	1	1	0	B-I
RPS2	0	0.394828	1	1	0	B-I
BTF3	0	0.393855	1	1	0	B-I
RPL30	0	0.391174	1	1	0	B-I
RPLP1	0	0.388898	1	1	0	B-I
RPS3A	0	0.382887	1	1	0	B-I
RPSA	0	0.380674	1	1	0	B-I
RPL14	0	0.380162	1	1	0	B-I
RPS3	0	0.379779	1	1	0	B-I
RPS4X	0	0.376427	1	1	0	B-I
RPS14	0	0.373686	1	1	0	B-I
PPP1R16A	0	0.372199	0.901	0.395	0	B-I
RPS18	0	0.36852	1	1	0	B-I
RPS24	0	0.365191	1	1	0	B-I
RPS28	0	0.3623	1	1	0	B-I
RPL9	0	0.354581	1	1	0	B-I
RPL7A	0	0.34664	1	1	0	B-I
RPL10A	0	0.341512	1	1	0	B-I
RPL7	0	0.341409	1	1	0	B-I
RACK1	0	0.341282	1	1	0	B-I
RPS6	0	0.339195	1	1	0	B-I
RPS25	0	0.32875	1	1	0	B-I
RPL37A	0	0.327857	1	1	0	B-I
RPS7	0	0.322547	1	1	0	B-I
RPS5	0	0.316926	1	1	0	B-I
RPL32	0	0.316735	1	1	0	B-I
RPL29	0	0.31609	1	1	0	B-I
RPL36	0	0.315145	1	1	0	B-I
RHBDL1	0	0.313627	0.813	0.21	0	B-I
RPS16	0	0.303386	1	1	0	B-I
RPL34	0	0.30031	1	1	0	B-I
RPL13	0	0.296114	1	1	0	B-I
RPS15	0	0.289603	1	1	0	B-I
DLK2	0	0.284351	0.706	0.151	0	B-I
RPL41	0	0.280746	1	1	0	B-I
RPS8	0	0.278836	1	1	0	B-I
RPS23	0	0.273407	1	1	0	B-I
RPL39	0	0.270469	1	1	0	B-I
RPS27A	1.20382e-307	0.28672	1	1	2.65407e-303	B-I
LAMB3	2.80405e-306	0.460508	0.991	0.401	6.1821e-302	B-I
RPL3	5.98374e-303	0.325728	1	1	1.31923e-298	B-I
RPL35A	1.03802e-302	0.28994	1	1	2.28853e-298	B-I
EIF3E	3.78276e-298	0.379182	0.999	0.999	8.33986e-294	B-I
IGFBP2	1.51468e-297	0.696375	0.963	0.46	3.33941e-293	B-I
TMEM134	1.02405e-296	0.51815	1	0.794	2.25772e-292	B-I
RPL4	9.73149e-295	0.332518	1	1	2.1455e-290	B-I
RPL23A	4.94406e-291	0.258277	1	1	1.09002e-286	B-I
RPL18A	2.46194e-286	0.277491	1	1	5.42784e-282	B-I
RPL11	6.48899e-286	0.269062	1	1	1.43063e-281	B-I
RPL37	1.83266e-285	0.26131	1	1	4.04047e-281	B-I
RPL22	2.74821e-283	0.286291	1	1	6.05897e-279	B-I
RPL8	6.1518e-283	0.280778	1	1	1.35629e-278	B-I
ITGA6	1.59785e-282	0.382262	0.957	0.344	3.52279e-278	B-I
RAMP1	3.43374e-282	0.303393	0.877	0.314	7.57037e-278	B-I
MT-ND4	1.31748e-281	0.484187	1	1	2.90465e-277	B-I
ITGA3	1.0153e-279	0.36601	0.946	0.419	2.23843e-275	B-I
RPS13	4.20534e-275	0.267195	1	1	9.27151e-271	B-I
FBXO2	1.44855e-274	0.547944	0.998	0.524	3.19361e-270	B-I
RPL10	1.56174e-274	0.265816	1	1	3.44316e-270	B-I
RPS27	4.53071e-274	0.261534	1	1	9.98885e-270	B-I
LARGE2	4.42159e-273	0.285633	0.883	0.32	9.74829e-269	B-I
MDFI	1.18308e-272	0.284215	0.854	0.349	2.60834e-268	B-I
SOD1	3.75534e-272	0.427135	1	0.999	8.2794e-268	B-I
EEF1B2	6.66447e-272	0.355317	1	1	1.46932e-267	B-I
RPL18	6.79545e-272	0.294688	1	1	1.49819e-267	B-I
SYTL1	1.18943e-270	0.39864	0.98	0.451	2.62235e-266	B-I
NACA	2.20766e-268	0.298741	1	1	4.86723e-264	B-I
CLCA2	3.92668e-268	0.591954	0.998	0.507	8.65716e-264	B-I
GJB2	3.15566e-266	0.747249	1	0.552	6.95728e-262	B-I
CXADR	3.41575e-266	0.467132	0.978	0.46	7.53069e-262	B-I
FHL2	9.26233e-266	0.397558	0.983	0.642	2.04206e-261	B-I
RPS26	3.93691e-265	0.521074	1	0.999	8.67971e-261	B-I
RPS19	2.12784e-264	0.279152	1	1	4.69124e-260	B-I
TXNDC17	2.10982e-263	0.582716	1	0.96	4.65151e-259	B-I
HINT1	2.34589e-261	0.39879	1	1	5.17199e-257	B-I
MFSD2A	2.43681e-261	0.3048	0.877	0.38	5.37243e-257	B-I
HOPX	3.34597e-261	0.439632	0.984	0.468	7.37686e-257	B-I
NDFIP2	2.63723e-259	0.442136	0.993	0.77	5.81429e-255	B-I
SLC25A5	6.03448e-259	0.609999	1	0.98	1.33042e-254	B-I
PDGFA	7.90785e-258	0.283238	0.835	0.337	1.74344e-253	B-I
PLP2	7.42335e-255	0.556378	1	0.8	1.63663e-250	B-I
NUDT14	2.51592e-254	0.291579	0.921	0.477	5.54684e-250	B-I
ALDH7A1	3.74917e-253	0.393311	0.994	0.845	8.26579e-249	B-I
GJB6	3.94845e-253	0.435105	0.961	0.434	8.70516e-249	B-I
TOMM20	4.15278e-253	0.36083	1	0.992	9.15563e-249	B-I
RPS29	3.29942e-251	0.323954	1	1	7.27423e-247	B-I
SOX15	2.21861e-245	0.359245	0.942	0.44	4.89137e-241	B-I
TNS4	4.22205e-245	0.270948	0.875	0.351	9.30836e-241	B-I
THSD4	2.87093e-240	0.303326	0.688	0.236	6.32953e-236	B-I
ARL4C	3.97484e-240	0.542702	0.992	0.767	8.76332e-236	B-I
PSAT1	8.17911e-239	0.322622	0.91	0.516	1.80325e-234	B-I
RPL6	1.63819e-238	0.253507	1	1	3.61172e-234	B-I
FERMT1	2.90466e-238	0.290554	0.907	0.383	6.40391e-234	B-I
SFRP1	5.39339e-238	0.485296	0.998	0.668	1.18908e-233	B-I
SNHG7	1.10885e-237	0.374675	0.981	0.747	2.44468e-233	B-I
RPL13A	8.67244e-227	0.259562	1	1	1.91201e-222	B-I
SNHG8	8.48513e-226	0.363553	0.999	0.979	1.87072e-221	B-I
FSCN1	1.11227e-225	0.406427	1	0.929	2.45222e-221	B-I
RGS14	2.13178e-223	0.323475	0.949	0.485	4.69993e-219	B-I
NPM1	3.30384e-221	0.298885	1	0.999	7.28398e-217	B-I
TMEM238	3.08055e-220	0.363013	0.984	0.48	6.79169e-216	B-I
CCNB1IP1	8.51869e-220	0.328275	0.986	0.791	1.87812e-215	B-I
MMP28	1.61138e-218	0.280822	0.915	0.367	3.55261e-214	B-I
SPINT2	5.82768e-218	0.639155	1	0.549	1.28483e-213	B-I
FGFBP1	1.26048e-217	0.724971	0.997	0.582	2.77899e-213	B-I
KRT18	1.49987e-217	0.388834	0.977	0.459	3.30676e-213	B-I
FGFR3	6.91356e-216	0.255794	0.787	0.341	1.52423e-211	B-I
LAPTM4B	7.236e-216	0.330397	0.993	0.841	1.59532e-211	B-I
MT-ND5	1.3451e-214	0.468343	1	0.999	2.96554e-210	B-I
RPS10	2.07344e-213	0.271326	1	0.999	4.57131e-209	B-I
TFAP2A	3.05585e-213	0.383136	0.98	0.619	6.73723e-209	B-I
CD9	9.70547e-213	0.635661	1	0.827	2.13976e-208	B-I
RPL38	1.72431e-212	0.287203	1	1	3.80158e-208	B-I
OCIAD2	3.91971e-211	0.416915	0.997	0.666	8.64178e-207	B-I
F12	1.79926e-210	0.256605	0.86	0.367	3.96684e-206	B-I
C1QBP	6.14616e-210	0.37321	1	0.944	1.35504e-205	B-I
SLC39A6	3.92696e-206	0.367017	0.989	0.769	8.65777e-202	B-I
SLC2A1	4.6498e-202	0.361441	0.981	0.593	1.02514e-197	B-I
RPL35	6.43972e-202	0.273954	1	1	1.41977e-197	B-I
MIB2	1.91483e-200	0.311077	0.95	0.597	4.22163e-196	B-I
SH3YL1	2.05181e-199	0.355011	0.993	0.72	4.52363e-195	B-I
MT-CYB	2.65112e-199	0.354879	1	1	5.84493e-195	B-I
BCAM	4.10289e-199	0.264845	0.705	0.273	9.04564e-195	B-I
MT1X	4.59961e-199	0.638902	1	0.927	1.01408e-194	B-I
HSPD1	2.92904e-198	0.359907	1	0.96	6.45766e-194	B-I
EIF3K	1.29567e-197	0.314203	1	0.996	2.85657e-193	B-I
RAB4A	4.22689e-197	0.30619	0.981	0.823	9.31903e-193	B-I
SLC1A5	5.50739e-197	0.352092	0.977	0.723	1.21422e-192	B-I
EIF3F	2.10106e-195	0.271197	1	0.998	4.6322e-191	B-I
COMT	2.42904e-195	0.330985	0.999	0.972	5.35531e-191	B-I
EIF3L	3.71095e-193	0.307427	1	0.984	8.18153e-189	B-I
SCD	2.85603e-192	0.474234	0.999	0.961	6.29668e-188	B-I
SLC7A1	1.05566e-191	0.280615	0.883	0.506	2.32741e-187	B-I
MRPS6	4.43246e-191	0.341948	0.993	0.803	9.77225e-187	B-I
EML2	5.08809e-191	0.287575	0.967	0.581	1.12177e-186	B-I
ITGA2	1.53445e-189	0.287926	0.902	0.476	3.38299e-185	B-I
ALDH3A2	2.11178e-189	0.322793	0.956	0.689	4.65585e-185	B-I
SINHCAF	1.09108e-188	0.258522	0.908	0.486	2.40551e-184	B-I
RIN1	5.02012e-188	0.266835	0.939	0.59	1.10679e-183	B-I
ATP5IF1	8.87751e-188	0.3784	1	0.994	1.95722e-183	B-I
SYPL1	7.42564e-187	0.319924	1	0.896	1.63713e-182	B-I
ACSL4	7.44312e-187	0.350492	0.92	0.594	1.64099e-182	B-I
TNNT1	3.32712e-186	0.270672	0.876	0.393	7.33531e-182	B-I
RAC2	3.49879e-185	0.250866	0.874	0.419	7.71379e-181	B-I
PAFAH1B3	8.75594e-185	0.280429	0.93	0.558	1.93042e-180	B-I
RHOD	1.11678e-184	0.416765	0.997	0.66	2.46216e-180	B-I
LTB4R	1.60308e-184	0.279921	0.941	0.524	3.53431e-180	B-I
YBX3	8.45106e-184	0.360706	1	0.999	1.86321e-179	B-I
PKM	1.23498e-182	0.371358	1	0.999	2.72275e-178	B-I
GAMT	2.15075e-182	0.333529	0.982	0.795	4.74177e-178	B-I
HMGA1	8.99129e-181	0.390446	1	0.858	1.98231e-176	B-I
C21orf91	3.01153e-178	0.255796	0.826	0.44	6.63953e-174	B-I
VDAC2	4.49455e-178	0.362798	1	0.99	9.90913e-174	B-I
NAPRT	6.76216e-178	0.29654	0.97	0.729	1.49085e-173	B-I
RPL27A	1.42639e-176	0.314469	1	1	3.14476e-172	B-I
ETHE1	1.41291e-175	0.339594	0.999	0.909	3.11503e-171	B-I
THOC3	3.50951e-174	0.267362	0.94	0.581	7.73741e-170	B-I
CA2	4.23809e-174	0.513789	0.992	0.523	9.34371e-170	B-I
S100A2	4.96024e-174	0.713503	1	0.956	1.09358e-169	B-I
BCL11A	1.46756e-173	0.251181	0.839	0.427	3.23553e-169	B-I
MT-CO3	1.23318e-172	0.307266	1	1	2.71879e-168	B-I
IFNGR2	1.69462e-171	0.32002	0.998	0.909	3.73612e-167	B-I
IVNS1ABP	7.72654e-171	0.272396	0.893	0.541	1.70347e-166	B-I
AQP3	2.61207e-170	0.446701	0.993	0.501	5.75883e-166	B-I
SYT8	4.10101e-170	0.333207	0.481	0.136	9.04149e-166	B-I
SELENOW	1.88349e-169	0.328276	1	0.991	4.15252e-165	B-I
RPL27	4.22995e-169	0.265501	1	1	9.32577e-165	B-I
MPST	1.01308e-168	0.299097	0.997	0.876	2.23353e-164	B-I
EBPL	1.03589e-167	0.290904	0.997	0.885	2.28382e-163	B-I
AKR1B10	2.22992e-167	0.43574	0.996	0.517	4.91631e-163	B-I
ARPC2	1.06608e-164	0.322174	1	0.999	2.35039e-160	B-I
ATP5PO	6.52467e-164	0.311271	1	0.996	1.43849e-159	B-I
CITED4	1.12879e-163	0.378087	0.994	0.736	2.48863e-159	B-I
RPL36A	1.91738e-163	0.261461	0.999	0.993	4.22725e-159	B-I
UQCRC1	3.71018e-163	0.295204	1	0.951	8.17982e-159	B-I
CTDSPL	4.59934e-163	0.258014	0.944	0.688	1.01402e-158	B-I
MRPL39	2.25027e-162	0.258971	0.949	0.638	4.96116e-158	B-I
RBBP8	7.27359e-162	0.271452	0.839	0.483	1.60361e-157	B-I
MT-ND3	1.00877e-161	0.292492	1	1	2.22404e-157	B-I
KTN1	8.64184e-159	0.327985	1	0.972	1.90527e-154	B-I
RAB38	5.12345e-158	0.346387	0.99	0.544	1.12957e-153	B-I
TUFM	7.98657e-158	0.280928	0.998	0.974	1.7608e-153	B-I
TMEM54	4.52527e-157	0.371038	1	0.79	9.97686e-153	B-I
DDB2	1.30411e-156	0.252737	0.942	0.624	2.87518e-152	B-I
RPS11	2.40751e-156	0.274269	1	1	5.30783e-152	B-I
TNFSF10	3.77729e-155	0.344947	0.991	0.51	8.32779e-151	B-I
IRX2	4.39625e-155	0.29642	0.878	0.522	9.6924e-151	B-I
NT5C	1.1096e-153	0.262305	0.987	0.832	2.44632e-149	B-I
TSTD1	2.17586e-152	0.456664	0.999	0.494	4.79711e-148	B-I
KRT14	3.36374e-150	0.704551	1	0.996	7.41603e-146	B-I
SLC16A1	6.27451e-145	0.252127	0.905	0.594	1.38334e-140	B-I
MPZL2	1.53238e-144	0.259577	0.956	0.451	3.37843e-140	B-I
CCT8	1.13383e-143	0.283319	0.999	0.945	2.49976e-139	B-I
DSC3	1.03194e-141	0.317201	0.984	0.48	2.27513e-137	B-I
PDLIM1	2.22476e-141	0.280909	0.998	0.952	4.90493e-137	B-I
C19orf33	2.48583e-141	0.344434	0.987	0.481	5.48051e-137	B-I
NDUFS7	5.5342e-141	0.257296	1	0.978	1.22012e-136	B-I
TRIM29	4.13153e-140	0.266517	0.972	0.47	9.10879e-136	B-I
ATP1A1	2.2221e-137	0.309967	0.997	0.929	4.89907e-133	B-I
MT-ND4L	2.78135e-137	0.275421	0.998	0.955	6.13204e-133	B-I
CYC1	9.51762e-137	0.270449	0.999	0.952	2.09835e-132	B-I
DNPH1	3.10236e-136	0.258678	0.993	0.912	6.83978e-132	B-I
LSM7	5.88905e-136	0.250866	0.999	0.979	1.29836e-131	B-I
MT1E	1.05151e-133	0.44934	0.992	0.842	2.31827e-129	B-I
PHGDH	2.61849e-133	0.290726	0.993	0.808	5.77299e-129	B-I
EIF4B	9.14119e-133	0.270216	1	0.986	2.01536e-128	B-I
NDUFAB1	5.4839e-132	0.270835	0.998	0.954	1.20903e-127	B-I
CAPG	7.45162e-131	0.363044	1	0.81	1.64286e-126	B-I
MT-ND1	3.06989e-129	0.264493	1	1	6.7682e-125	B-I
EBP	1.61948e-125	0.313699	1	0.877	3.57046e-121	B-I
IFNGR1	7.34564e-122	0.29438	0.982	0.912	1.61949e-117	B-I
MT-ND2	9.61724e-122	0.265814	1	1	2.12031e-117	B-I
SYNE2	1.00388e-121	0.301597	0.947	0.675	2.21325e-117	B-I
NEAT1	4.23594e-120	0.395426	0.999	0.993	9.33899e-116	B-I
VAMP8	2.17514e-111	0.368488	1	0.525	4.79554e-107	B-I
DBP	1.22423e-104	0.287564	0.87	0.621	2.69906e-100	B-I
GSTP1	2.29413e-103	0.323628	1	1	5.05788e-99	B-I
ENO1	5.61878e-103	0.268295	1	0.987	1.23877e-98	B-I
FDFT1	1.31345e-100	0.284692	1	0.935	2.89577e-96	B-I
MT2A	5.53559e-99	0.331306	1	0.986	1.22043e-94	B-I
TALDO1	1.50816e-97	0.259532	1	0.977	3.32503e-93	B-I
KRT5	8.21361e-94	0.558915	1	0.924	1.81086e-89	B-I
FXYD3	1.70975e-88	0.447138	1	0.705	3.7695e-84	B-I
S100A14	7.28721e-87	0.518581	1	0.675	1.60661e-82	B-I
MT-ND6	2.26297e-75	0.269115	0.927	0.768	4.98916e-71	B-I
SFN	4.33622e-74	0.467828	1	0.79	9.56006e-70	B-I
LAMB3	0	1.1146	1	0.46	0	B-II
LAMC2	0	1.07854	0.974	0.3	0	B-II
ITGB4	0	0.969986	0.997	0.409	0	B-II
LAMA3	0	0.944168	0.99	0.387	0	B-II
ITGA6	0	0.914874	0.997	0.401	0	B-II
ITGB6	0	0.676234	0.93	0.27	0	B-II
TINAGL1	0	0.661559	0.976	0.32	0	B-II
TGFBI	7.41997e-287	0.494823	0.853	0.228	1.63588e-282	B-II
MMP28	4.68196e-275	0.604444	0.989	0.415	1.03223e-270	B-II
S100A2	3.37758e-274	1.28462	1	0.96	7.44655e-270	B-II
OCIAD2	6.96615e-268	0.825276	1	0.7	1.53583e-263	B-II
CDH3	1.03531e-266	0.69687	0.995	0.467	2.28256e-262	B-II
ITGA3	5.06007e-260	0.582496	0.993	0.467	1.11559e-255	B-II
COL17A1	1.96173e-257	0.961983	0.998	0.457	4.32502e-253	B-II
TXNDC17	3.1959e-247	0.884799	1	0.964	7.046e-243	B-II
DSG2	4.70189e-246	0.3638	0.855	0.265	1.03663e-241	B-II
S100A10	2.95819e-228	0.789584	1	0.999	6.52192e-224	B-II
TENM2	1.4054e-223	0.386757	0.914	0.352	3.09848e-219	B-II
IFI27	8.3362e-223	1.65376	0.959	0.541	1.83788e-218	B-II
ARPC2	1.34647e-221	0.529298	1	0.999	2.96855e-217	B-II
PDLIM1	1.51065e-219	0.600181	1	0.957	3.33053e-215	B-II
SORL1	2.54015e-219	0.255358	0.796	0.236	5.60026e-215	B-II
ATP1B1	2.12551e-218	0.581865	0.954	0.468	4.6861e-214	B-II
WNT10A	3.39266e-217	0.285277	0.794	0.226	7.4798e-213	B-II
MMP9	8.2532e-216	0.839139	0.414	0.048	1.81958e-211	B-II
SLC2A1	2.48293e-215	0.715533	0.995	0.631	5.47412e-211	B-II
ANXA3	2.90558e-209	0.481746	0.706	0.187	6.40592e-205	B-II
MYL12B	3.48421e-208	0.438494	1	1	7.68164e-204	B-II
TMSB10	1.08132e-206	0.562257	1	1	2.38399e-202	B-II
SERINC2	5.70649e-205	0.755611	1	0.792	1.25811e-200	B-II
ITGA2	1.3438e-204	0.490191	0.985	0.51	2.96267e-200	B-II
IVNS1ABP	1.2207e-203	0.712266	0.971	0.568	2.69129e-199	B-II
FERMT1	2.39381e-202	0.454396	0.953	0.431	5.27764e-198	B-II
TNS4	4.39359e-201	0.372972	0.946	0.396	9.68655e-197	B-II
RAC2	1.00564e-199	0.411321	0.953	0.456	2.21714e-195	B-II
TFCP2L1	4.6739e-199	0.335307	0.768	0.24	1.03045e-194	B-II
LARGE2	9.76998e-198	0.364226	0.938	0.371	2.15399e-193	B-II
PLEK2	1.73701e-194	0.479678	0.98	0.464	3.82958e-190	B-II
SNCA	5.97002e-192	0.337479	0.873	0.347	1.31621e-187	B-II
AGRN	5.73159e-191	0.354874	0.943	0.458	1.26364e-186	B-II
HSPB1	7.66208e-189	0.854885	1	0.999	1.68926e-184	B-II
TNFSF10	2.75945e-186	0.692788	1	0.558	6.08375e-182	B-II
MX1	3.00686e-182	0.637977	0.817	0.326	6.62923e-178	B-II
TYMP	5.15283e-181	0.774542	0.997	0.93	1.13604e-176	B-II
DST	5.36068e-181	0.882378	1	0.924	1.18187e-176	B-II
COL7A1	6.13014e-181	0.500857	0.984	0.678	1.35151e-176	B-II
KRT17	1.30819e-180	1.14414	0.995	0.706	2.88417e-176	B-II
C16orf74	4.14085e-179	0.325283	0.902	0.384	9.12933e-175	B-II
CAV2	4.31981e-178	0.475685	1	0.865	9.52388e-174	B-II
SEC14L2	4.23259e-172	0.256745	0.812	0.312	9.33159e-168	B-II
S100A11	3.84063e-169	0.559129	1	1	8.46744e-165	B-II
TNFRSF21	4.39566e-168	0.306693	0.86	0.358	9.69112e-164	B-II
PTPRF	7.46354e-168	0.44674	0.992	0.601	1.64549e-163	B-II
DDR1	3.72242e-166	0.31469	0.958	0.479	8.20682e-162	B-II
TNNT1	2.69747e-165	0.40317	0.931	0.436	5.9471e-161	B-II
PKM	5.68826e-165	0.485357	1	0.999	1.25409e-160	B-II
PCSK9	1.14354e-164	0.293009	0.874	0.37	2.52117e-160	B-II
RAMP1	6.57673e-161	0.318871	0.904	0.368	1.44997e-156	B-II
KRT15	1.99789e-160	1.03887	0.977	0.556	4.40474e-156	B-II
SLC38A5	3.76873e-160	0.330879	0.917	0.46	8.30893e-156	B-II
ATP1A1	2.33272e-159	0.517152	1	0.936	5.14296e-155	B-II
SLC16A1	1.62715e-158	0.404106	0.962	0.619	3.58737e-154	B-II
ACTN1	4.50024e-158	0.553112	0.998	0.938	9.92168e-154	B-II
SERPINB5	1.10258e-157	0.497726	0.985	0.511	2.43086e-153	B-II
CDCP1	4.84023e-156	0.339699	0.943	0.518	1.06713e-151	B-II
FLNB	2.1445e-155	0.339331	0.907	0.479	4.72798e-151	B-II
PRDX5	9.22293e-155	0.381573	1	1	2.03338e-150	B-II
IRF6	1.60755e-154	0.375185	0.974	0.482	3.54416e-150	B-II
PLAU	1.94743e-154	0.659791	0.984	0.634	4.2935e-150	B-II
AHNAK2	3.546e-154	0.512095	0.987	0.638	7.81786e-150	B-II
HMGN1	4.45956e-153	0.404208	1	0.99	9.83198e-149	B-II
TM4SF1	5.86133e-153	0.42023	0.992	0.532	1.29225e-148	B-II
BST2	1.19719e-152	0.634472	0.688	0.235	2.63946e-148	B-II
ADIRF	2.63417e-152	0.594431	0.974	0.601	5.80754e-148	B-II
NOTCH1	2.3061e-150	0.366109	0.909	0.433	5.08425e-146	B-II
NDUFS5	3.32824e-150	0.338993	1	0.999	7.33777e-146	B-II
CDH13	3.4861e-150	0.326733	0.915	0.461	7.6858e-146	B-II
TM7SF3	2.09812e-149	0.384787	0.98	0.68	4.62572e-145	B-II
CLCA2	2.63232e-149	0.564871	0.998	0.557	5.80347e-145	B-II
IL18	1.60681e-148	0.39128	0.987	0.502	3.54253e-144	B-II
IGFL3	2.89977e-148	0.55984	0.498	0.119	6.39313e-144	B-II
ARTN	1.11591e-147	0.261785	0.816	0.338	2.46025e-143	B-II
INO80C	2.04106e-147	0.398144	0.891	0.488	4.49992e-143	B-II
TP63	4.09957e-146	0.335735	0.946	0.438	9.03833e-142	B-II
SOD1	2.96486e-145	0.419123	1	0.999	6.53663e-141	B-II
KRT18	1.67406e-144	0.462499	0.985	0.51	3.69081e-140	B-II
VAMP8	3.38676e-144	0.530261	1	0.574	7.46678e-140	B-II
HAS3	4.74818e-144	0.283275	0.775	0.309	1.04683e-139	B-II
SUGCT	2.79532e-142	0.431229	0.925	0.549	6.16284e-138	B-II
NDFIP2	3.42029e-142	0.431756	0.997	0.793	7.54071e-138	B-II
KLK5	6.57979e-142	0.294438	0.812	0.332	1.45065e-137	B-II
C19orf33	7.03644e-142	0.486754	0.995	0.532	1.55132e-137	B-II
LIMA1	7.5166e-142	0.467863	0.998	0.935	1.65719e-137	B-II
FSCN1	1.69109e-140	0.427392	1	0.936	3.72834e-136	B-II
AREG	1.11943e-139	0.636985	0.928	0.485	2.46801e-135	B-II
CITED4	5.31964e-138	0.546015	0.997	0.762	1.17282e-133	B-II
FHL2	2.92885e-137	0.382653	0.99	0.676	6.45723e-133	B-II
KRT8	2.3466e-136	0.328718	0.892	0.43	5.17355e-132	B-II
ETHE1	1.9305e-135	0.412028	1	0.918	4.25617e-131	B-II
SFRP1	3.67689e-135	0.50798	0.997	0.701	8.10644e-131	B-II
GM2A	2.4601e-134	0.344474	0.989	0.685	5.42378e-130	B-II
GJB2	9.38043e-134	0.690774	1	0.598	2.0681e-129	B-II
CD9	4.31486e-133	0.630514	1	0.845	9.51297e-129	B-II
H2AFY	5.69578e-133	0.374677	0.998	0.914	1.25575e-128	B-II
CD24	8.19154e-131	0.283543	0.853	0.343	1.80599e-126	B-II
FAT2	1.66129e-129	0.265822	0.899	0.419	3.66264e-125	B-II
SPINT2	7.64827e-129	0.606505	1	0.595	1.68621e-124	B-II
PPP1R14B	1.45436e-128	0.376275	1	0.988	3.20642e-124	B-II
NET1	5.31289e-128	0.333968	0.866	0.477	1.17133e-123	B-II
PPP1R13L	5.13054e-127	0.25695	0.894	0.466	1.13113e-122	B-II
ATP5IF1	1.42489e-126	0.420212	1	0.995	3.14145e-122	B-II
CLSTN1	1.79546e-125	0.319459	0.972	0.676	3.95846e-121	B-II
FBXO2	5.47998e-125	0.459774	1	0.572	1.20817e-120	B-II
TRIM22	6.8271e-125	0.335193	0.917	0.566	1.50517e-120	B-II
CCND2	1.94337e-124	0.334218	0.923	0.526	4.28454e-120	B-II
OAS1	2.50786e-124	0.368722	0.892	0.495	5.52907e-120	B-II
RBBP8	3.23862e-124	0.356082	0.904	0.512	7.14019e-120	B-II
ARPC3	3.49359e-124	0.281337	1	0.999	7.70231e-120	B-II
PDLIM4	9.42145e-124	0.374513	0.976	0.662	2.07715e-119	B-II
PDXK	1.40257e-123	0.375022	0.998	0.882	3.09225e-119	B-II
SPINT1	2.01793e-123	0.286935	0.982	0.486	4.44892e-119	B-II
HOMER3	3.22295e-123	0.362956	0.982	0.808	7.10563e-119	B-II
KRTCAP3	3.86611e-123	0.306788	0.954	0.438	8.52361e-119	B-II
CTSH	7.28275e-123	0.325013	0.887	0.501	1.60563e-118	B-II
FAM213A	3.42275e-122	0.50803	0.998	0.741	7.54615e-118	B-II
ARPC1B	4.42986e-122	0.336298	0.998	0.923	9.76651e-118	B-II
FXYD3	3.33841e-121	0.681367	1	0.735	7.3602e-117	B-II
POLR1D	4.16197e-121	0.387024	1	0.984	9.17589e-117	B-II
IL20RB	2.47211e-120	0.423375	0.99	0.533	5.45027e-116	B-II
DYNLT1	5.34336e-120	0.303113	1	0.979	1.17805e-115	B-II
TACSTD2	2.77959e-119	0.583668	1	0.591	6.12816e-115	B-II
KRT5	3.54197e-119	0.72944	1	0.932	7.80899e-115	B-II
FLNA	7.34518e-117	0.440494	0.997	0.894	1.61939e-112	B-II
PLEC	1.53086e-116	0.349704	0.985	0.848	3.37508e-112	B-II
IFITM1	1.93695e-116	0.392373	0.953	0.59	4.2704e-112	B-II
SYPL1	2.809e-116	0.341379	0.998	0.907	6.19301e-112	B-II
CDA	8.24141e-116	0.268385	0.778	0.329	1.81698e-111	B-II
SCD	1.16202e-115	0.512597	1	0.964	2.56191e-111	B-II
SYNGR2	2.09626e-115	0.298873	0.966	0.56	4.62162e-111	B-II
PPP1R14C	2.84048e-115	0.273306	0.941	0.469	6.26242e-111	B-II
SINHCAF	3.62529e-115	0.258689	0.927	0.527	7.99268e-111	B-II
CLTB	3.73572e-114	0.441298	1	0.963	8.23614e-110	B-II
TKT	9.76334e-114	0.474808	1	0.997	2.15252e-109	B-II
RBP1	2.5555e-113	0.397476	0.984	0.585	5.63412e-109	B-II
PLP2	4.93149e-113	0.46928	1	0.821	1.08725e-108	B-II
DSG3	2.81575e-112	0.370792	0.99	0.522	6.20787e-108	B-II
SELENOW	6.22914e-112	0.360028	1	0.992	1.37334e-107	B-II
JAG1	1.03636e-111	0.283136	0.931	0.548	2.28486e-107	B-II
IFNGR2	1.80268e-110	0.3579	0.995	0.918	3.97437e-106	B-II
TFAP2A	7.53449e-110	0.349611	0.984	0.656	1.66113e-105	B-II
CYB5R1	1.34363e-107	0.367334	0.985	0.777	2.96231e-103	B-II
ABRACL	3.48474e-107	0.284517	0.972	0.76	7.68282e-103	B-II
CBR1	4.39453e-107	0.589942	1	0.954	9.68862e-103	B-II
CAPG	8.85614e-107	0.428409	1	0.829	1.95251e-102	B-II
ANXA2	2.86088e-106	0.391757	1	1	6.30737e-102	B-II
PRRG4	4.37265e-106	0.261366	0.909	0.467	9.64038e-102	B-II
PAFAH1B3	1.01664e-105	0.272358	0.949	0.594	2.24138e-101	B-II
PFN1	2.61959e-105	0.348426	1	1	5.77542e-101	B-II
PPIA	1.36095e-104	0.271766	1	1	3.00049e-100	B-II
SLC1A5	1.8014e-104	0.324602	0.979	0.749	3.97155e-100	B-II
HNRNPA3	7.97485e-104	0.405182	0.997	0.955	1.75822e-99	B-II
MYL12A	2.1404e-103	0.292377	1	1	4.71894e-99	B-II
CALM1	6.28747e-102	0.360906	1	0.997	1.3862e-97	B-II
ALOX15B	5.0272e-101	0.266504	0.873	0.446	1.10835e-96	B-II
RHOD	6.50454e-101	0.401086	0.995	0.695	1.43406e-96	B-II
VSNL1	2.80665e-100	0.263594	0.93	0.464	6.18783e-96	B-II
CIB1	3.34038e-100	0.303193	0.998	0.966	7.36454e-96	B-II
PAWR	7.49144e-100	0.264827	0.966	0.614	1.65164e-95	B-II
S100A14	7.51625e-100	0.639795	1	0.709	1.65711e-95	B-II
SDC1	9.90878e-100	0.379739	0.997	0.592	2.18459e-95	B-II
JUP	1.89808e-99	0.361282	0.993	0.564	4.18471e-95	B-II
APP	3.83256e-99	0.352945	1	0.989	8.44965e-95	B-II
PMEPA1	6.90248e-99	0.35328	0.785	0.424	1.52179e-94	B-II
WDR54	1.70079e-98	0.276077	0.969	0.671	3.74973e-94	B-II
VDAC2	6.53151e-98	0.348204	1	0.991	1.44e-93	B-II
HES1	6.62588e-98	0.385748	0.863	0.43	1.46081e-93	B-II
PPDPF	7.74128e-98	0.256857	1	1	1.70672e-93	B-II
KRT14	1.96881e-97	0.687961	1	0.996	4.34064e-93	B-II
CCT8	1.8791e-95	0.311344	1	0.951	4.14285e-91	B-II
KRT6A	3.682e-95	0.298953	1	0.877	8.1177e-91	B-II
DUSP6	4.77718e-95	0.331302	0.835	0.479	1.05323e-90	B-II
RAB38	1.53097e-94	0.347756	0.99	0.589	3.37533e-90	B-II
CAPN1	2.84099e-94	0.266126	0.992	0.832	6.26353e-90	B-II
ENO1	2.9842e-94	0.37093	1	0.988	6.57927e-90	B-II
LYPLA1	6.19323e-94	0.276698	0.987	0.8	1.36542e-89	B-II
PSMA7	7.09713e-94	0.260469	1	0.999	1.5647e-89	B-II
PRMT2	8.1148e-94	0.277222	0.993	0.885	1.78907e-89	B-II
SOX15	8.23623e-94	0.258719	0.948	0.49	1.81584e-89	B-II
NSG1	4.35188e-93	0.27518	0.974	0.494	9.5946e-89	B-II
MSMO1	1.16097e-92	0.46782	1	0.907	2.55959e-88	B-II
PRNP	2.2756e-92	0.301674	0.998	0.936	5.01701e-88	B-II
SH3BGRL3	7.236e-92	0.306119	1	1	1.59532e-87	B-II
KTN1	1.25159e-91	0.329829	1	0.975	2.75937e-87	B-II
TUBA4A	1.78544e-91	0.411158	0.99	0.645	3.93635e-87	B-II
[truncated: 917 more rows]

## Sheet: Top20 DE genes of epidermis
	p_val	avg_logFC	pct.1	pct.2	p_val_adj	cluster	gene
1	2.20522e-231	0.957184	1	0.954	4.86185e-227	B-I	CXCL14
2	2.1841e-228	0.809804	0.998	0.913	4.81529e-224	B-I	C12orf75
3	5.77192e-194	0.459012	0.969	0.618	1.27254e-189	B-I	THBS2
4	8.57464e-192	0.827357	0.913	0.597	1.89045e-187	B-I	ALDH3A1
5	7.7069e-174	0.409551	1	0.994	1.69914e-169	B-I	IMPA2
6	1.98439e-170	0.357995	1	0.998	4.37498e-166	B-I	TKT
7	2.5243e-170	0.472844	0.996	0.962	5.56533e-166	B-I	SLC3A2
8	2.80645e-163	0.406812	1	0.997	6.18738e-159	B-I	CBR1
9	4.19109e-154	0.480271	0.992	0.739	9.2401e-150	B-I	ARL4C
10	3.88401e-151	0.514249	0.997	0.946	8.56308e-147	B-I	DAPL1
11	7.72461e-148	0.371936	1	0.997	1.70304e-143	B-I	IFITM3
12	1.08265e-146	0.655186	1	0.836	2.38692e-142	B-I	DST
13	3.16169e-134	0.404676	0.998	0.934	6.97058e-130	B-I	TIMP1
14	6.38255e-124	0.310324	0.92	0.595	1.40716e-119	B-I	ACSL4
15	9.8464e-121	0.327735	0.972	0.729	2.17084e-116	B-I	IFITM1
16	2.03217e-93	0.404936	0.992	0.813	4.48031e-89	B-I	MT1E
17	7.80389e-92	0.519642	0.982	0.785	1.72052e-87	B-I	KRT15
18	4.94656e-89	0.299722	0.998	0.862	1.09057e-84	B-I	SFRP1
19	8.26061e-88	0.392744	0.963	0.75	1.82122e-83	B-I	IGFBP2
20	1.1677e-66	0.295688	1	0.978	2.57443e-62	B-I	MT2A
21	2.22196e-225	0.676468	1	1	4.89875e-221	B-II	TMSB10
22	1.69871e-223	0.941573	0.974	0.551	3.74514e-219	B-II	LAMC2
23	4.88093e-212	0.774136	0.99	0.683	1.0761e-207	B-II	LAMA3
24	7.102e-201	0.692327	0.995	0.688	1.56578e-196	B-II	PDPN
25	1.73855e-193	0.789614	0.984	0.675	3.83299e-189	B-II	IGFBP7
26	2.5656e-187	0.795824	1	0.755	5.65638e-183	B-II	LAMB3
27	3.00389e-181	0.627179	0.997	0.86	6.62267e-177	B-II	FLNA
28	3.118e-180	0.667904	0.997	0.759	6.87425e-176	B-II	ITGB4
29	2.00209e-178	0.605553	1	1	4.414e-174	B-II	S100A2
30	1.59937e-177	0.704943	1	0.911	3.52613e-173	B-II	CAV1
31	1.67297e-174	0.572256	0.93	0.528	3.6884e-170	B-II	ITGB6
32	6.42575e-168	0.652306	0.997	0.769	1.41669e-163	B-II	ITGA6
33	5.66854e-147	1.0528	0.976	0.825	1.24974e-142	B-II	LGALS1
34	5.29055e-135	0.810962	0.856	0.453	1.16641e-130	B-II	ISG15
35	8.62956e-127	0.865953	0.863	0.518	1.90256e-122	B-II	IFI6
36	5.73984e-126	0.807448	0.414	0.063	1.26546e-121	B-II	MMP9
37	3.01744e-114	1.19461	0.959	0.84	6.65256e-110	B-II	IFI27
38	1.83733e-100	0.839181	0.941	0.803	4.05076e-96	B-II	VIM
39	1.00749e-77	0.692585	0.948	0.808	2.22121e-73	B-II	SAA1
40	4.56848e-62	0.588085	1	0.982	1.00721e-57	B-II	MT2A
41	1.47522e-104	0.825343	0.998	0.846	3.25243e-100	B-III	LY6D
42	1.13948e-66	0.273336	0.998	0.991	2.5122e-62	B-III	CYCS
43	4.82677e-65	0.488263	1	0.996	1.06416e-60	B-III	MT1X
44	2.64078e-61	0.535711	1	1	5.82212e-57	B-III	FABP5
45	3.04069e-57	0.326247	0.858	0.524	6.70381e-53	B-III	RHCG
46	1.09008e-56	0.363896	0.998	0.981	2.40331e-52	B-III	AKR1B10
47	2.11378e-56	0.257996	0.998	0.927	4.66026e-52	B-III	PKP1
48	5.13547e-53	0.273195	0.994	0.977	1.13222e-48	B-III	DSG3
49	3.27573e-50	0.456106	1	0.987	7.22201e-46	B-III	CA2
50	9.5571e-47	0.263348	0.985	0.895	2.10705e-42	B-III	KLF5
51	3.29842e-45	0.392894	0.959	0.795	7.27203e-41	B-III	CDKN1A
52	2.68268e-41	0.288461	1	1	5.9145e-37	B-III	KRT6A
53	4.97704e-40	0.267906	0.996	0.99	1.09729e-35	B-III	DSC3
54	1.31899e-38	0.309981	1	0.999	2.90798e-34	B-III	DSP
55	4.09547e-36	0.278569	0.993	0.965	9.02928e-32	B-III	KRT16
56	1.29159e-32	0.273286	0.961	0.898	2.84757e-28	B-III	ID3
57	8.82817e-31	0.251976	0.967	0.895	1.94635e-26	B-III	AKR1C1
58	2.31534e-18	0.258247	0.998	0.984	5.10464e-14	B-III	FGFBP1
59	1.07722e-17	0.336031	0.756	0.641	2.37494e-13	B-III	MDM2
60	0	0.888035	0.708	0.032	0	B-Pro	RRM2
61	0	0.807098	0.712	0.024	0	B-Pro	MKI67
62	1.72508e-280	0.759158	0.704	0.045	3.80329e-276	B-Pro	UBE2C
63	5.89526e-260	0.868757	0.839	0.097	1.29973e-255	B-Pro	TOP2A
64	1.20738e-250	0.753821	0.792	0.082	2.66192e-246	B-Pro	CENPF
65	1.71396e-246	0.809479	0.971	0.18	3.77877e-242	B-Pro	TK1
66	2.85777e-190	0.851743	0.96	0.276	6.30053e-186	B-Pro	PCLAF
67	7.82722e-173	0.794698	0.894	0.24	1.72567e-168	B-Pro	CDK1
68	1.8263e-151	1.29243	1	0.825	4.02644e-147	B-Pro	STMN1
69	1.83732e-148	0.969699	1	1	4.05073e-144	B-Pro	H2AFZ
70	2.48796e-135	0.774851	1	0.976	5.48522e-131	B-Pro	DEK
71	3.88046e-135	0.738318	1	0.819	8.55526e-131	B-Pro	PCNA
72	1.83703e-133	0.839152	1	0.983	4.0501e-129	B-Pro	DUT
73	1.81041e-131	0.852703	0.989	0.618	3.99141e-127	B-Pro	TYMS
74	3.08518e-130	1.24171	1	0.996	6.8019e-126	B-Pro	TUBA1B
75	2.06314e-126	0.893009	0.996	0.925	4.54861e-122	B-Pro	CKS1B
76	3.97346e-126	1.02073	0.989	0.764	8.76029e-122	B-Pro	HMGB2
77	4.17267e-113	0.833451	1	0.991	9.19949e-109	B-Pro	TUBB
78	3.16559e-90	1.30125	0.993	0.919	6.97918e-86	B-Pro	HIST1H4C
79	1.38781e-65	0.888453	1	0.984	3.0597e-61	B-Pro	MT2A
80	0	2.64229	1	0.825	0	S	DMKN
81	0	2.61185	1	0.749	0	S	KRT6B
82	0	2.51835	0.982	0.365	0	S	SPRR1B
83	0	2.48983	0.998	0.298	0	S	SBSN
84	0	2.42814	1	0.619	0	S	SLPI
85	0	2.25745	0.997	0.647	0	S	CRABP2
86	0	2.12634	0.986	0.542	0	S	SERPINB4
87	0	1.98692	0.777	0.085	0	S	PI3
88	0	1.726	0.974	0.196	0	S	CLIC3
89	2.998e-306	2.34685	0.992	0.655	6.60969e-302	S	SERPINB3
90	6.78936e-303	2.12856	1	0.962	1.49685e-298	S	KRT16
91	8.6887e-302	1.82168	0.983	0.593	1.9156e-297	S	SPINK5
92	1.10842e-301	3.2268	0.948	0.368	2.44374e-297	S	KRTDAP
93	5.63462e-287	2.45993	0.821	0.197	1.24226e-282	S	KRT1
94	3.55202e-283	3.19283	0.995	0.991	7.83113e-279	S	KRT10
95	1.09929e-273	1.8344	1	1	2.4236e-269	S	FABP5
96	4.81602e-269	1.86646	0.96	0.688	1.06179e-264	S	TMEM45A
97	1.11431e-227	3.47271	0.923	0.475	2.45673e-223	S	S100A7
98	1.51807e-222	1.81461	0.695	0.138	3.3469e-218	S	SPRR2D
99	1.71643e-220	1.70628	0.986	0.843	3.78422e-216	S	LY6D
