# Supplementary material for: Vector-borne Trypanosoma brucei parasites develop in artificial human skin and persist as skin tissue forms
Source: Nat Commun. 2023 Nov 23;14:7660. doi: 10.1038/s41467-023-43437-2 (PMC10667367; doi:10.1038/s41467-023-43437-2)
Supplement: Supplementary file 8 — Supplementary Data 2 [file 41467_2023_43437_MOESM8_ESM.xlsx]

## Sheet: Summary
Sheet name	Content
MCF_DEGs_Up	Differential expressed genes upregulated in metacyclic forms
MCF_DEGs_Down	Differential expressed genes downregulated in metacyclic forms
4h_DEGs_Up	Differential expressed genes upregulated in parasites isolated 4 hours post infection from skin
4h_DEGs_Down	Differential expressed genes downregulated in parasites isolated 4 hours post infection from skin
12h_DEGs_Up	Differential expressed genes upregulated in parasites isolated 12 hours post infection from skin
12h_DEGs_Down	Differential expressed genes downregulated in parasites isolated 12 hours post infection from skin
24h_DEGs_Up	Differential expressed genes upregulated in parasites isolated 24 hours post infection from skin
24h_DEGs_Down	Differential expressed genes downregulated in parasites isolated 24 hours post infection from skin
7d_DEGs_Up	Differential expressed genes upregulated in parasites isolated 7 days post infection from skin
7d_DEGs_Down	Differential expressed genes downregulated in parasites isolated 7 days post infection from skin
Early_DEGs_Up	Differential expressed genes upregulated in metacyclic forms and parasites isolated 4 hours post infection from skin
Late_DEGs_Up	Differential expressed genes upregulated in parasites isolated 12 hours and 24 hours post infection from skin

## Sheet: MCF_DEGs_Up
Gene ID	Gene description	baseMean	log2FoldChange	lfcSE	stat	pvalue	padj
Tb927.10.11830	hypothetical protein, conserved	13.6775	-26.9307	3.10897	-8.66224	4.62569e-18	3.84525e-16
Tb927.9.7540	cysteine peptidase, Clan CA, family C2, putative	11.8027	-4.96346	0.634455	-7.82318	5.15043e-15	2.98173e-13
Tb927.10.9750	ubiquitin-protein ligase, putative	57.6937	-6.26186	0.850423	-7.36324	1.79501e-13	7.65712e-12
Tb927.5.2400	Peptidase C19, ubiquitin carboxyl-terminal hydrolase, putative	27.5335	-3.24487	0.534441	-6.07152	1.26702e-09	3.45183e-08
Tb927.8.3290	DNA polymerase zeta catalytic subunit, putative	11.0227	-6.81691	1.12405	-6.06458	1.32303e-09	3.54484e-08
Tb927.6.820	Pumilio homology domain family member 4	303.694	-3.88835	0.650192	-5.98031	2.22709e-09	5.87009e-08
Tb927.11.11210	paraflagellar rod component, putative	10.8327	-5.45337	0.994682	-5.48252	4.19302e-08	9.37502e-07
Tb927.10.9330	hypothetical protein, conserved	36.2102	-3.67263	0.675133	-5.43986	5.33218e-08	1.16804e-06
Tb927.11.2210	diacylglycerol acyltransferase, putative	6.7734	-5.20636	0.968766	-5.37422	7.69163e-08	1.65141e-06
Tb927.1.1910	MORN repeat-containing protein	16.6119	-8.41065	1.61316	-5.21378	1.85026e-07	3.70281e-06
Tb927.10.14480	hypothetical protein, conserved	39.4549	-7.04409	1.44604	-4.87132	1.10857e-06	1.77044e-05
Tb927.4.4550	hypothetical protein, conserved	3.86459	-4.10167	0.852487	-4.81142	1.49863e-06	2.28101e-05
Tb927.6.3530	hypothetical protein, conserved	9.90648	-6.36198	1.32926	-4.7861	1.70052e-06	2.56422e-05
Tb927.3.3540	Nucleoporin NUP53b	29.7671	-12.343	2.61062	-4.72798	2.26759e-06	3.29665e-05
Tb927.10.5750	Extradiol ring-cleavage dioxygenase, putative	15.919	-7.9663	1.71268	-4.65136	3.29752e-06	4.56861e-05
Tb927.10.8930	paraflagellar rod component, putative	8.70892	-6.46397	1.41809	-4.55823	5.15861e-06	6.77093e-05
Tb927.11.170	hypothetical protein, conserved	16.9724	-10.0887	2.21748	-4.54961	5.37461e-06	7.026e-05
Tb1.NT.27	Noncoding RNA, putative	45.6469	-2.38783	0.529688	-4.50798	6.54475e-06	8.32082e-05
Tb927.3.2710	6-phosphofructo-2-kinase 2	7.67772	-5.32572	1.1862	-4.48974	7.13105e-06	8.99437e-05
Tb927.8.6200	tubulin folding cofactor D, putative	2.51442	-6.93929	1.57613	-4.40273	1.06898e-05	0.000128833
Tb927.11.14390	hypothetical protein, conserved	8.92945	-9.35208	2.14636	-4.35718	1.31746e-05	0.000153641
Tb927.10.460	NIMA-related protein kinase	17.0473	-7.1813	1.65207	-4.34685	1.38107e-05	0.000160481
Tb927.11.15690	U5 snRNP-associated 102 kDa protein, putative	30.9723	-9.7471	2.25487	-4.3227	1.54135e-05	0.000174722
Tb927.10.4410	hypothetical protein	2.76475	-2.26097	0.529879	-4.26697	1.9815e-05	0.000217764
Tb927.11.14310	small nuclear ribonucleoprotein Sm-G	2.20444	-4.23599	0.994442	-4.25967	2.04733e-05	0.000224238
Tb927.7.3320	ATG12/APG12, putative	22.0526	-11.1671	2.63082	-4.24472	2.1887e-05	0.000231132
Tb927.10.1460	NEK family Serine/threonine-protein kinase, putative	14.2841	-9.32864	2.20836	-4.22423	2.39759e-05	0.000248339
Tb927.10.14270	TFIIF-stimulated CTD phosphatase, putative	216.082	-3.31117	0.78818	-4.20104	2.65696e-05	0.000273456
Tb927.3.5490	Putative intraflagellar transport protein B2	13.171	-7.70816	1.85017	-4.16618	3.0974e-05	0.000311856
Tb927.10.14520	Basal body protein	6.73459	-6.59081	1.62923	-4.04535	5.22439e-05	0.000489522
Tb927.4.4620	cytochrome oxidase subunit VIII	29.7609	-12.0758	2.98576	-4.04446	5.24436e-05	0.000489977
Tb927.3.4230	serine peptidase, clan SB, family S8-like protein	19.648	-6.6607	1.65393	-4.02721	5.64433e-05	0.000522826
Tb927.9.1750	Fibronectin type III domain containing protein, putative	2.79566	-5.28614	1.32746	-3.98216	6.8293e-05	0.000616729
Tb927.11.7210	eukaryotic translation initiation factor 2-alpha kinase 1, putative	7.47853	-6.16782	1.55356	-3.97013	7.18332e-05	0.000646898
Tb927.11.11590	Eukaryotic translation initiation factor 3 subunit E	54.4755	-10.634	2.68907	-3.95453	7.66841e-05	0.000681123
Tb927.11.6860	hypothetical protein	55.7734	-4.12677	1.05367	-3.91658	8.98136e-05	0.000772349
Tb927.11.5880	LSU ribosomal protein, mitochondrial, putative	8.14595	-8.73923	2.25725	-3.87162	0.000108115	0.000908052
Tb927.8.8000	hypothetical protein, conserved	29.7548	-9.67681	2.50684	-3.86016	0.000113312	0.000943407
Tb11.v5.0826	expression site-associated gene (ESAG) protein, putative	9.2307	-3.63927	0.958134	-3.79829	0.000145697	0.00116057
Tb927.9.1720	peroxisomal membrane protein 4, putative	20.9436	-10.4999	2.77005	-3.79051	0.000150337	0.00118299
Tb927.3.2810	hypothetical protein, conserved	15.4767	-8.82637	2.34127	-3.7699	0.000163314	0.00125056
Tb927.8.7060	hypothetical protein, conserved	6.99498	-5.76404	1.52877	-3.77038	0.000162997	0.00125056
Tb927.11.8770	ATP-dependent RNA helicase FAL1, putative	5.09909	-10.3998	2.77747	-3.74434	0.000180871	0.00137006
Tb927.8.2910	ER degradation-enhancing alpha-mannosidase-like protein 1, putative	9.73427	-7.03273	1.89817	-3.705	0.000211395	0.00156114
Tb927.6.3540	zinc-finger protein, conserved	2.92387	-5.51705	1.49483	-3.69075	0.000223593	0.00161805
Tb927.4.500	FHA domain containing protein, putative	13.8928	-9.4477	2.57817	-3.6645	0.000247826	0.00173532
Tb927.4.1000	hypothetical protein, conserved	21.6397	-2.13815	0.584464	-3.65831	0.000253884	0.00177009
Tb927.9.12360	RNA-binding protein RBP35, putative	270.437	-2.41113	0.659503	-3.65597	0.000256208	0.00178246
Tb927.9.3130	hypothetical protein, conserved	7.12115	-10.3203	2.83335	-3.64244	0.000270071	0.00186689
Tb927.1.1730	Polyadenylation mediator complex protein PAMC1, putative	11.9631	-8.31099	2.30991	-3.59797	0.000320706	0.00217972
Tb927.11.11850	splicing factor 3B subunit 1, putative	16.6653	-8.92756	2.48256	-3.59611	0.000323006	0.00218619
Tb927.11.370	repressor activator protein 1	92.4957	-8.43204	2.35145	-3.58588	0.000335938	0.00226426
Tb927.9.6920	hypothetical protein, conserved	7.74336	-10.1713	2.85005	-3.56883	0.00035858	0.00237891
Tb927.11.12060	Peroxisomal biogenesis factor 11 (PEX11), putative	7.59396	-11.0573	3.10917	-3.55634	0.00037605	0.00247796
Tb927.4.1850	hypothetical protein, conserved	7.25389	-6.31662	1.79902	-3.51114	0.000446194	0.00284197
Tb927.2.3180	kinetoplast polyadenylation/uridylation factor 1	5.16727	-5.32305	1.52046	-3.50096	0.000463593	0.00293454
Tb927.11.12230	ATP-dependent protease ATPase subunit HslU2	24.8958	-8.8578	2.5328	-3.49724	0.000470098	0.00295706
Tb927.10.13120	mitochondrial carrier protein	4.00943	-6.09936	1.76452	-3.45667	0.000546897	0.00335803
Tb927.11.11250	cytosolic malate dehydrogenase	12.1375	-10.0577	2.91891	-3.44571	0.000569564	0.0034906
Tb927.11.4970	Chromatin assembly factor 1 subunit C	4.62885	-9.48856	2.76814	-3.42777	0.00060856	0.00368088
Tb927.8.7120	squalene synthase, putative	3.2431	-6.04664	1.77734	-3.40207	0.000668773	0.00399293
Tb927.3.2930	RNA-binding protein RBP6, putative	130.396	-2.46622	0.730956	-3.37396	0.000740939	0.00435957
Tb927.9.14410	RNA 3'-terminal phosphate cyclase, putative	3.30546	-9.75761	2.90367	-3.36044	0.000778195	0.00454987
Tb927.11.9440	Component of motile flagella 63	7.45047	-10.2623	3.10918	-3.30064	0.000964643	0.00546743
Tb927.6.2700	small nuclear ribonucleoprotein Sm-E	4.01131	-10.2216	3.10958	-3.28714	0.0010121	0.00569659
Tb927.10.4080	hypothetical protein, conserved	13.0935	-10.1773	3.10898	-3.27351	0.00106221	0.00594763
Tb927.5.2380	hydrolase, alpha/beta fold family, putative	9.96822	-10.0688	3.09591	-3.25228	0.00114483	0.00634451
Tb927.10.1620	phosphoserine/threonine/tyrosine-binding protein, putative	9.26023	-6.81664	2.0971	-3.25051	0.00115199	0.00637328
Tb927.1.1920	conserved protein, unknown function	19.6678	-8.28264	2.56636	-3.22738	0.00124927	0.00686465
Tb927.11.10010	vacuolar sorting-associated protein-like, putative	12.6568	-9.88336	3.10899	-3.17896	0.00147805	0.00781701
Tb927.2.2880	TPR repeat/Tetratricopeptide repeat, putative	11.0923	-3.66272	1.15948	-3.15893	0.00158347	0.00830683
Tb927.10.2390	casein kinase I, putative	2.84678	-2.41738	0.776121	-3.11469	0.00184136	0.00941529
Tb927.9.4620	NEDD8 activating enzyme subunit, putative	9.20472	-9.66527	3.10909	-3.10871	0.00187907	0.00951865

## Sheet: MCF_DEGs_Down
Gene ID	Gene description	baseMean	log2FoldChange	lfcSE	stat	pvalue	padj
Tb08.27P2.60	hypothetical protein	11.1269	23.288	1.63904	14.2083	8.14276e-46	2.63988e-42
Tb927.11.10340	Serine/threonine-protein phosphatase PGAM5, mitochondrial, putative	169.517	24.7025	1.78721	13.8218	1.88214e-43	3.05095e-40
Tb927.8.7870	receptor-type adenylate cyclase GRESAG 4, putative	13.0884	23.5423	1.79033	13.1497	1.70846e-39	1.84627e-36
Tb927.11.2730	UDP-galactose 4-epimerase	36.2808	24.9688	1.92227	12.9892	1.40801e-38	1.14119e-35
Tb927.7.3450	protein I/6	35.0699	24.9301	2.00528	12.4323	1.74581e-35	1.13198e-32
Tb927.8.5320	hypothetical protein, conserved	61.9118	25.4785	2.06049	12.3653	4.02878e-35	2.17688e-32
Tb927.8.5440	flagellar calcium-binding 24 kDa protein	21.5865	28.4636	2.31168	12.3129	7.71687e-35	3.57401e-32
Tb927.11.440	conserved protein	27.6571	24.5865	2.00518	12.2615	1.45791e-34	5.90818e-32
Tb927.10.11710	hypothetical protein	22.9784	24.3423	1.98736	12.2485	1.71079e-34	6.16266e-32
Tb927.3.5020	Flagellar Member 6	15.1957	23.755	2.01162	11.8089	3.51256e-32	1.13877e-29
Tb927.1.5090	expression site-associated gene 1(ESAG1), pseudogene	10.591	23.1162	2.13487	10.8279	2.5378e-27	7.47958e-25
Tb927.10.3170	GCN20-type ATP-binding cassette protein, putative	27.7205	21.8355	2.07732	10.5114	7.6549e-26	2.0681e-23
Tb927.11.9860	EF-hand domain pair, putative	57.4328	22.9869	2.2078	10.4117	2.19335e-25	5.46988e-23
Tb11.v5.0752	expression site-associated gene 3 (ESAG3) protein, putative	134.281	8.80963	0.868261	10.1463	3.44186e-24	7.97036e-22
Tb927.3.3270	ATP-dependent 6-phosphofructokinase, glycosomal	322.623	12.4459	1.22916	10.1255	4.25621e-24	9.19908e-22
Tb927.7.6400	hypothetical protein, conserved	25.3022	24.4778	2.4241	10.0977	5.65677e-24	1.13739e-21
Tb927.9.11940	replication factor A protein 3, putative	39.5824	24.9626	2.47339	10.0925	5.96409e-24	1.13739e-21
Tb927.11.12290	hypothetical protein, conserved	11.1482	23.335	2.31664	10.0728	7.29036e-24	1.31307e-21
Tb927.1.20	expression site-associated gene 3 (ESAG3), pseudogene	36.8467	10.9632	1.09257	10.0344	1.07637e-23	1.75542e-21
Tb927.7.6900	Sister chromatid cohesion protein 1	14.183	23.667	2.35873	10.0338	1.08293e-23	1.75542e-21
Tb927.3.3190	Serine/threonine-protein kinase NEK7, putative	61.5829	25.4553	2.63809	9.64911	4.95835e-22	7.65474e-20
Tb927.7.6890	methyltransferase domain containing protein, putative	8.18167	22.8863	2.4168	9.46967	2.80731e-21	4.13695e-19
Tb927.7.710	heat shock 70 kDa protein, putative	70.1096	25.9026	2.73852	9.45861	3.12072e-21	4.39886e-19
Tb927.8.470	variant surface glycoprotein, degenerate	91.9378	7.43764	0.796839	9.33394	1.0201e-20	1.37799e-18
Tb927.5.3110	Mitochondrial ribosomal protein L49	9.95992	23.174	2.53421	9.14445	5.99322e-20	7.77201e-18
Tb927.9.10000	hypothetical protein, conserved	16.409	23.8736	2.61277	9.13727	6.40466e-20	7.98611e-18
Tb927.5.4120	LSU ribosomal protein, mitochondrial, putative	11.217	23.3583	2.55794	9.13169	6.74399e-20	8.09779e-18
Tb927.7.6440	vesicle transport v-SNARE protein, putative	17.4334	23.9588	2.62959	9.11123	8.14518e-20	9.43095e-18
Tb927.11.1890	Serine-threonine kinase receptor-associated protein, putative	11.282	23.3384	2.56955	9.08269	1.05924e-19	1.18416e-17
Tb927.4.1910	hypothetical protein, conserved	8.54531	22.8686	2.523	9.06405	1.25694e-19	1.35833e-17
Tb927.11.1620	hypothetical protein, conserved	15.1113	23.0755	2.60393	8.86181	7.87222e-19	8.23282e-17
Tb927.2.560	retrotransposon hot spot protein 4 (RHS4), putative	58.8596	7.64182	0.865963	8.82465	1.09799e-18	1.1124e-16
Tb927.8.510	hypothetical protein	11.4382	21.513	2.45004	8.78067	1.62507e-18	1.59651e-16
Tb927.4.1830	Urm1 (Ubiquitin related modifier), putative	24.796	24.4436	2.78785	8.7679	1.82022e-18	1.68604e-16
Tb927.11.7940	calmodulin, putative	29.7623	24.6645	2.81275	8.7688	1.80574e-18	1.68604e-16
Tb927.11.12140	hypothetical protein	139.211	6.68864	0.766342	8.728	2.59205e-18	2.33429e-16
Tb927.7.2790	Component of motile flagella 10	8.02166	20.9989	2.41253	8.70409	3.20135e-18	2.80508e-16
Tb927.7.1290	Protein of unknown function (DUF2012), putative	8.56915	22.9568	2.64805	8.66932	4.34708e-18	3.70874e-16
Tb927.10.14790	metallo-peptidase, Clan MG, Family M24	75.6762	9.01041	1.04091	8.65633	4.87213e-18	3.85255e-16
Tb927.4.4210	ATP-dependent zinc metalloprotease AFG3-like, putative	14.7738	23.7248	2.74053	8.65701	4.84314e-18	3.85255e-16
Tb927.8.6720	hypothetical protein, conserved	8.10642	22.8892	2.64782	8.64457	5.40073e-18	4.0779e-16
Tb927.3.1080	Present in the outer mitochondrial membrane proteome 23	10.3968	23.2352	2.68789	8.6444	5.40869e-18	4.0779e-16
Tb927.10.7870	hypothetical protein, conserved	11.5875	23.3408	2.70508	8.62852	6.21532e-18	4.57956e-16
Tb927.5.2910	hypothetical protein, conserved	48.0625	24.595	2.86522	8.584	9.16301e-18	6.60144e-16
Tb927.10.6450	2OG-Fe(II) oxygenase superfamily, putative	21.3459	25.0811	2.93392	8.54865	1.24533e-17	8.77689e-16
Tb927.11.5520	triosephosphate isomerase	11.4011	23.0148	2.70424	8.51063	1.72994e-17	1.19329e-15
Tb927.4.4700	hypothetical protein, conserved	11.079	21.8012	2.56249	8.50785	1.77188e-17	1.19676e-15
Tb927.11.4880	Calmodulin-binding, putative	24.519	22.305	2.67373	8.34228	7.28745e-17	4.82161e-15
Tb927.10.6850	Mitochondrial ribosomal protein S18, putative	23.0891	24.347	2.9377	8.28777	1.15395e-16	7.48219e-15
Tb927.10.5840	translation elongation factor 1-beta, putative	98.8387	13.1419	1.60674	8.1792	2.85726e-16	1.79254e-14
Tb927.11.9070	palmitoyl acyltransferase 4, putative	11.2813	23.3482	2.85484	8.17845	2.87514e-16	1.79254e-14
Tb927.9.10280	Zinc finger CCCH domain-containing protein 48	77.4172	7.30552	0.901887	8.10026	5.48426e-16	3.35471e-14
Tb927.9.4680	Eukaryotic initiation factor 4A-1	321.672	12.2482	1.51405	8.08969	5.98151e-16	3.59112e-14
Tb927.4.5230	hypothetical protein, conserved	20.5757	23.1215	2.91972	7.91911	2.39224e-15	1.41011e-13
Tb927.6.2930	ATPase family associated with various cellular activities (AAA), putative	15.6966	23.8105	3.05985	7.78161	7.16085e-15	4.07289e-13
Tb927.11.6550	PUF nine target 1	4.42468	22.0415	2.83352	7.77884	7.31908e-15	4.09111e-13
Tb927.10.10240	procyclin-associated gene 1 (PAG1) protein	15.1968	22.4227	2.88769	7.76493	8.16934e-15	4.48899e-13
Tb927.10.14530	19S proteasome non-atpase subunit 8	10.6257	23.2625	2.99691	7.76214	8.35064e-15	4.51213e-13
Tb927.9.12030	hypothetical protein, conserved	6.8022	22.6335	2.91876	7.75448	8.8709e-15	4.71467e-13
Tb927.5.3960	arginine N-methyltransferase, type I	20.5959	24.1444	3.117	7.74603	9.48077e-15	4.95753e-13
Tb927.11.16110	integrin alpha chain protein, putative	8.45698	22.9121	2.95971	7.74135	9.83659e-15	5.06194e-13
Tb927.7.5900	Autophagy-related protein 8.1	9.25508	22.8898	2.97833	7.68545	1.52465e-14	7.7233e-13
Tb927.8.3620	folate transporter, putative	167.252	9.71533	1.27506	7.61951	2.54635e-14	1.25909e-12
Tb927.7.4170	Fatty acid elongase	45.5748	11.3298	1.48711	7.61866	2.56324e-14	1.25909e-12
Tb927.3.1150	Conserved hypothetical ATP binding protein, putative	15.3253	23.7289	3.11704	7.61265	2.68539e-14	1.29941e-12
Tb927.11.6600	conserved protein, unknown function	32.5981	5.62952	0.740578	7.60152	2.92681e-14	1.3954e-12
Tb927.6.2220	hypothetical protein, conserved	12.5208	23.4956	3.11708	7.53769	4.78353e-14	2.24757e-12
Tb927.3.810	hypothetical protein, conserved	10.9847	23.3134	3.1171	7.47919	7.47803e-14	3.41462e-12
Tb927.5.590	protein phosphatase 1, regulatory subunit, putative	11.0192	23.3145	3.1171	7.47952	7.45923e-14	3.41462e-12
Tb927.2.1180	retrotransposon hot spot protein 3 (RHS3), putative	20.357	10.1658	1.36473	7.44892	9.41052e-14	4.23735e-12
Tb927.1.2100	Calpain-like protein 1.1	19.9393	6.51592	0.875142	7.44556	9.65343e-14	4.28718e-12
Tb927.10.2010	hexokinase	2818.71	6.29813	0.848984	7.41843	1.18518e-13	5.19235e-12
Tb927.6.4650	UV excision repair RAD23 protein, putative	8.78476	23.0011	3.11716	7.37886	1.59649e-13	6.90111e-12
Tb927.4.4950	Nucleolar protein 61	6.88973	22.6511	3.08025	7.35366	1.92857e-13	8.12003e-12
Tb927.11.12360	ankyrin repeat protein, putative	6.47713	22.5709	3.08192	7.32364	2.41336e-13	1.00309e-11
Tb927.7.6230	ADP-ribosylation factor, putative	7.53862	22.788	3.11721	7.31038	2.66392e-13	1.09322e-11
Tb927.3.5090	tryparedoxin 2, putative	15.7803	22.6576	3.11704	7.26895	3.62293e-13	1.46819e-11
Tb927.5.2480	hypothetical protein, conserved	49.9447	6.37843	0.880367	7.24519	4.31825e-13	1.72837e-11
Tb927.10.3830	hypothetical protein	47.8745	9.24232	1.27969	7.22231	5.11122e-13	2.0208e-11
Tb927.3.3580	heat shock protein 90, putative	49.2488	10.7538	1.49307	7.20247	5.91333e-13	2.30976e-11
Tb927.1.4890	expression site-associated gene 2 (ESAG2) protein, putative	81.7507	7.77268	1.08091	7.19084	6.4392e-13	2.48523e-11
Tb927.6.1540	Yip1 domain containing protein, putative	191.193	13.7401	1.9207	7.15371	8.44631e-13	3.22152e-11
Tb927.3.4840	ubiquitin carboxyl-terminal hydrolase, putative	9.82918	21.2397	2.9882	7.10785	1.17864e-12	4.44321e-11
Tb927.1.700	phosphoglycerate kinase	7.58391	22.0821	3.11091	7.09826	1.26333e-12	4.70771e-11
Tb927.11.14450	hypothetical protein, conserved	9.48332	21.1883	2.98592	7.09608	1.28349e-12	4.72851e-11
Tb927.10.10180	Miro-like protein, putative	10.3565	21.9969	3.11712	7.0568	1.70386e-12	6.20664e-11
Tb927.10.780	Ring finger domain containing protein, putative	54.8407	8.59057	1.22245	7.02734	2.10512e-12	7.58311e-11
Tb927.1.120	retrotransposon hot spot protein 4 (RHS4), putative	207.304	5.81599	0.842448	6.90368	5.06707e-12	1.80522e-10
Tb927.1.1500	conserved protein, unknown function	22.443	5.11434	0.744754	6.86715	6.5497e-12	2.30806e-10
Tb927.11.12210	Domain of unknown function (DUF4586), putative	103.93	12.5332	1.83252	6.83932	7.95695e-12	2.77381e-10
Tb11.v5.0716	hypothetical protein, conserved	26.2922	5.22764	0.769256	6.79571	1.07778e-11	3.68651e-10
Tb927.8.500	hypothetical protein	14.2326	9.8074	1.44325	6.79538	1.08025e-11	3.68651e-10
Tb927.9.4500	heat shock protein, putative	183.473	11.3364	1.68791	6.7162	1.86529e-11	6.29925e-10
Tb927.1.2120	Calpain-like protein CALP1.3	61.553	5.2071	0.778954	6.68474	2.31335e-11	7.73185e-10
Tb927.1.380	Protein of unknown function (DUF1181), putative	36.6165	10.2859	1.54257	6.66806	2.59205e-11	8.55879e-10
Tb927.7.5830	hypothetical protein, conserved	108.88	11.9186	1.78775	6.66685	2.61357e-11	8.55879e-10
Tb927.1.3410	hypothetical protein, conserved	21.3273	6.44056	0.973291	6.6173	3.65828e-11	1.18601e-09
Tb927.11.3370	hypothetical protein	1.37439	20.1713	3.1187	6.46786	9.93992e-11	3.19062e-09
Tb927.9.1600	hypothetical protein, conserved	84.0431	9.82402	1.52009	6.4628	1.02784e-10	3.26692e-09
Tb927.1.2230	small myristoylated protein 1-1	37.1119	4.44947	0.692681	6.42355	1.33136e-10	4.19056e-09
Tb927.11.10330	regulator of chromosome condensation 1-like protein	1711.04	3.01531	0.472366	6.38342	1.73179e-10	5.39853e-09
Tb927.4.4380	Pyrophosphate-energized vacuolar membrane proton pump 1	87.7941	10.9175	1.71221	6.37625	1.81478e-10	5.60336e-09
Tb927.8.1770	hypothetical protein, conserved	23.6589	7.16098	1.12421	6.3698	1.89275e-10	5.78896e-09
Tb11.v5.0381	hypothetical protein, conserved	25.933	2.25891	0.355714	6.35036	2.14818e-10	6.5088e-09
Tb927.8.800	Domain of unknown function (DUF3437), putative	58.7474	10.2372	1.61721	6.33014	2.44933e-10	7.35254e-09
Tb927.4.1230	hypothetical protein	69.6066	10.0176	1.60638	6.23615	4.48469e-10	1.33389e-08
Tb927.1.420	retrotransposon hot spot protein 5 (RHS5), putative	44.3678	8.52443	1.36917	6.22598	4.7854e-10	1.41039e-08
Tb927.3.4710	Flagellum attachment zone protein 23	79.8109	6.70937	1.07921	6.2169	5.07057e-10	1.48097e-08
Tb927.8.2450	5'-AMP-activated protein kinase subunit beta	27.7503	5.76517	0.927578	6.2153	5.12276e-10	1.48286e-08
Tb927.1.2600	pumilio/PUF RNA binding protein 9	8.50933	4.66716	0.752773	6.19996	5.64785e-10	1.62038e-08
Tb927.8.1150	kinetoplastid kinetochore protein 9	100.403	6.4786	1.04947	6.1732	6.69194e-10	1.90309e-08
Tb927.6.5490	expression site-associated gene 3 (ESAG3), degenerate	11.1018	9.57037	1.55361	6.16007	7.27107e-10	2.04981e-08
Tb927.7.6310	polo-like protein kinase	30.1213	4.04513	0.657734	6.1501	7.74365e-10	2.16422e-08
Tb927.7.3970	hypothetical protein, conserved	343.589	4.71392	0.772154	6.1049	1.02867e-09	2.85039e-08
Tb927.10.15180	nucleosome assembly protein, putative	121.307	10.1989	1.67524	6.08805	1.14295e-09	3.1402e-08
Tb927.11.7380	glycerol-3-phosphate dehydrogenase (FAD-dependent), mitochondrial	152.155	7.40875	1.22135	6.06604	1.31103e-09	3.54196e-08
Tb11.v5.0489	retrotransposon hot spot (RHS) protein, putative	19.4433	8.69085	1.43468	6.05771	1.38069e-09	3.66903e-08
Tb927.5.3990	variant surface glycoprotein (VSG, atypical), putative	16.7592	5.73905	0.963732	5.95503	2.60025e-09	6.7984e-08
Tb11.v5.0663	hypothetical protein, conserved	26.8242	6.60649	1.12966	5.84822	4.96856e-09	1.28864e-07
Tb927.7.4180	Fatty acid elongase	41.7459	4.8324	0.828281	5.83425	5.40319e-09	1.39025e-07
Tb927.7.180	Trypanosomal VSG domain containing protein, putative	16.6593	8.85369	1.51989	5.82521	5.70396e-09	1.45603e-07
Tb927.8.6730	Enriched in surface-labeled proteome protein 24	27.9606	9.09242	1.56122	5.82391	5.74867e-09	1.45603e-07
Tb927.5.2330	hypothetical protein, conserved	50.0654	7.08356	1.22712	5.77251	7.81008e-09	1.96281e-07
Tb927.8.7410	calreticulin, putative	25.5164	8.19314	1.4227	5.75885	8.46889e-09	2.11201e-07
Tb927.11.4400	hypothetical protein, conserved	69.0209	10.4985	1.82543	5.75125	8.85841e-09	2.19229e-07
Tb927.1.3830	glucose-6-phosphate isomerase, glycosomal	57.3773	10.0167	1.7449	5.74056	9.43617e-09	2.31758e-07
Tb927.11.4030	hypothetical protein, conserved	72.7089	8.68001	1.52338	5.69787	1.2131e-08	2.95705e-07
Tb927.11.8740	Protein of unknown function (DUF423), putative	82.435	12.1899	2.15153	5.66568	1.46443e-08	3.54304e-07
Tb927.11.9590	S-adenosylhomocysteine hydrolase, putative	73.8593	11.3026	2.00941	5.62484	1.8568e-08	4.45908e-07
Tb927.10.2360	hypothetical protein	31.3552	10.6059	1.88829	5.61666	1.94686e-08	4.64098e-07
Tb927.4.3950	cytoskeleton-associated protein CAP5.5, putative	25.6826	6.97541	1.24468	5.6042	2.09219e-08	4.95101e-07
Tb927.11.1380	Right handed beta helix region/Periplasmic copper-binding protein (NosD), putative	57.2689	6.84451	1.22186	5.60173	2.12221e-08	4.98565e-07
Tb927.9.11850	structural maintenance of chromosome 1, putative	45.2472	7.67061	1.37299	5.58679	2.31299e-08	5.39476e-07
Tb927.2.4590	branched-chain amino acid aminotransferase, putative	15.163	6.88311	1.24059	5.54825	2.88544e-08	6.68185e-07
Tb927.7.1420	hypothetical protein, conserved	46.8453	7.70859	1.39029	5.54459	2.9465e-08	6.77486e-07
Tb927.1.3300	Myotubularin-related protein, putative	17.2968	5.36941	0.969305	5.53944	3.03433e-08	6.92767e-07
Tb927.11.7800	hypothetical protein, conserved	74.9768	7.23718	1.31325	5.51088	3.57045e-08	8.09469e-07
Tb927.8.7940	receptor-type adenylate cyclase GRESAG 4, putative	17.2365	10.0431	1.83013	5.48763	4.07366e-08	9.1714e-07
Tb927.4.1880	hypothetical protein, conserved	30.0101	4.75996	0.870901	5.46556	4.61449e-08	1.02467e-06
Tb927.8.1050	SUMO-interacting motif-containing protein	17.7076	6.90762	1.26615	5.4556	4.88081e-08	1.07643e-06
Tb927.1.4370	Putative integral membrane protein conserved region (DUF2404), putative	26.5522	7.84516	1.45129	5.40565	6.45732e-08	1.39605e-06
Tb927.4.3450	Mitochondrial ATP synthase subunit, putative	15.3196	9.80499	1.81386	5.4056	6.45918e-08	1.39605e-06
Tb927.8.3460	Ring finger domain containing protein, putative	70.9129	4.8793	0.908245	5.37223	7.77688e-08	1.65873e-06
Tb11.v5.0409	guanine deaminase, putative	6.04276	3.00927	0.563983	5.33574	9.51531e-08	2.01625e-06
Tb927.10.5010	Elongation factor G1, mitochondrial, putative	44.5008	9.75785	1.83316	5.32297	1.02086e-07	2.14911e-06
Tb927.9.15480	hypothetical protein	17.1285	4.09088	0.772272	5.2972	1.17592e-07	2.45957e-06
Tb927.10.790	vesicle-associated membrane protein, putative	30.609	6.20927	1.1731	5.29304	1.203e-07	2.48505e-06
Tb927.11.11520	glycosomal membrane protein	34.0199	8.23409	1.55566	5.29297	1.20343e-07	2.48505e-06
Tb927.4.2040	DNA/RNA-binding protein Alba 3	37.8328	10.08	1.90943	5.27905	1.29857e-07	2.66453e-06
Tb927.9.11270	t- complex protein 1 (eta subunit), putative	26.0681	10.857	2.05897	5.27304	1.3418e-07	2.73592e-06
Tb927.9.9740	AMP deaminase, putative	26.9471	9.50811	1.80518	5.26713	1.38573e-07	2.80783e-06
Tb927.11.1570	hypothetical protein, conserved	14.1457	7.23283	1.375	5.26024	1.43871e-07	2.89708e-06
Tb927.2.450	retrotransposon hot spot protein 4 (RHS4), putative	160.098	4.31945	0.828789	5.21176	1.87058e-07	3.72051e-06
Tb927.4.210	retrotransposon hot spot protein 2 (RHS2), interrupted, degenerate	29.6154	3.9076	0.751053	5.20282	1.96286e-07	3.88023e-06
Tb927.5.3100	hypothetical protein	27.6092	6.96498	1.33922	5.20076	1.98477e-07	3.89977e-06
Tb927.5.3150	protein kinase , putative	62.4395	7.13633	1.37255	5.19934	2.00002e-07	3.90606e-06
Tb927.2.3660	paraflagellar rod component, putative	10.9304	6.35822	1.22334	5.19743	2.02063e-07	3.92269e-06
Tb927.7.690	zinc finger protein, putative	28.1545	5.23612	1.01411	5.16326	2.42684e-07	4.68322e-06
Tb927.7.6886	M2 ribosomal RNA	25.5052	3.29578	0.639397	5.15451	2.54291e-07	4.79309e-06
Tb927.6.2640	importin alpha subunit, putative	33.0117	6.85025	1.32816	5.1577	2.5e-07	4.79309e-06
Tb927.5.1770	RNA pseudouridylate synthase, putative	94.2212	7.90689	1.53353	5.15599	2.52289e-07	4.79309e-06
Tb927.9.7110	GRAM domain containing protein, putative	21.0365	10.2701	1.99218	5.1552	2.5336e-07	4.79309e-06
Tb927.3.4590	hypothetical protein, conserved	20.5202	9.03933	1.7559	5.14799	2.63294e-07	4.93409e-06
Tb927.2.4370	trypanothione synthetase	36.4811	7.9378	1.54414	5.1406	2.73858e-07	5.10257e-06
Tb11.v5.0766	folate transporter, putative	8.72744	5.72995	1.11861	5.12238	3.01697e-07	5.58914e-06
Tb927.10.5880	Proteophosphoglycan, putative	74.805	7.44379	1.45918	5.10137	3.37208e-07	6.21153e-06
Tb927.7.4470	hypothetical protein, conserved	31.2517	9.95818	1.95924	5.08266	3.72176e-07	6.81692e-06
Tb927.7.5340	cAMP response protein 3	57.1427	5.92734	1.16806	5.0745	3.88518e-07	7.07627e-06
Tb927.11.550	Suppressor of clathrin deficiency 6, putative	12.7046	6.18139	1.22247	5.05647	4.27087e-07	7.73528e-06
Tb927.8.4900	hypothetical protein, conserved	8.40045	9.13511	1.81633	5.02944	4.91917e-07	8.85997e-06
Tb11.v5.0417	variant surface glycoprotein (atypical), putative	18.3061	3.13068	0.622675	5.02778	4.96182e-07	8.88741e-06
Tb927.7.5970	protein associated with differentiation 5, putative	18.9127	8.32333	1.65714	5.0227	5.09489e-07	9.05237e-06
Tb927.2.4760	hypothetical protein, conserved	25.4312	9.09782	1.81154	5.02215	5.10976e-07	9.05237e-06
Tb927.2.5440	hypothetical protein, conserved	29.0225	6.96289	1.38877	5.0137	5.33923e-07	9.37471e-06
Tb927.8.840	hypothetical protein, conserved	11.9454	7.25843	1.44783	5.01333	5.34954e-07	9.37471e-06
Tb927.4.4230	RNA-binding protein RBP31, putative	26.4612	3.26555	0.651808	5.01	5.44307e-07	9.48733e-06
Tb11.v5.0678	hypothetical protein, conserved	303.062	3.32502	0.665366	4.99728	5.81458e-07	1.00807e-05
Tb927.8.490	hypothetical protein	26.1234	9.05404	1.81576	4.98637	6.15235e-07	1.06095e-05
Tb927.2.3090	hypothetical protein, conserved	599.899	3.11761	0.625742	4.98226	6.28459e-07	1.07235e-05
Tb927.1.480	leucine-rich repeat protein (LRRP), putative	11.4796	5.78623	1.16127	4.98266	6.27176e-07	1.07235e-05
Tb927.3.5140	exonuclease, putative	15.9023	6.25835	1.26191	4.95943	7.06993e-07	1.20004e-05
Tb927.8.7420	TerD domain containing protein, putative	30.4973	10.7555	2.17579	4.94326	7.68269e-07	1.29725e-05
Tb927.1.5100	expression site-associated gene 2 (ESAG2) protein, putative	1089.48	5.20731	1.05457	4.93787	7.89813e-07	1.32672e-05
Tb927.8.6090	ubiquitin-protein ligase, putative	34.1889	3.88064	0.786727	4.93264	8.11267e-07	1.35574e-05
Tb927.7.7490	Zinc finger, C3HC4 type (RING finger), putative	30.2676	11.2105	2.27397	4.92995	8.22503e-07	1.36746e-05
Tb927.2.1997	M6 ribosomal RNA	5.45345	2.61974	0.531585	4.92816	8.30073e-07	1.37301e-05
Tb927.1.820	kelch domain-containing protein	40.4736	10.9159	2.22382	4.90863	9.1717e-07	1.50937e-05
Tb11.v5.0360	aminopeptidase, putative	5.84945	4.00417	0.816517	4.90397	9.39197e-07	1.53782e-05
Tb927.8.2520	acetyl-CoA synthetase, putative	42.7127	6.10463	1.24535	4.90193	9.48998e-07	1.54606e-05
Tb927.8.6630	hypothetical protein	7.66446	3.52013	0.718284	4.90075	9.54721e-07	1.5476e-05
Tb927.3.5690	hypothetical protein, conserved	36.2872	6.20311	1.27336	4.87146	1.10779e-06	1.77044e-05
Tb927.6.3650	ADP-ribosylation factor-like protein 3C, putative	34.2401	7.44011	1.52713	4.87195	1.10503e-06	1.77044e-05
Tb927.11.13520	hypothetical protein, conserved	49.881	7.69268	1.5841	4.8562	1.19661e-06	1.90167e-05
Tb927.7.2660	zinc finger protein family member, putative	573.203	3.85338	0.793885	4.85383	1.21098e-06	1.91512e-05
Tb927.8.3680	kinetoplastid kinetochore protein 4	48.9807	9.49998	1.96264	4.84041	1.29569e-06	2.03914e-05
Tb927.8.4500	Eukaryotic translation initiation factor 4 gamma 5	15.2038	5.17016	1.07041	4.83007	1.36487e-06	2.12965e-05
Tb927.10.9340	hypothetical protein	8.25907	7.38594	1.52929	4.82966	1.36766e-06	2.12965e-05
Tb927.6.1980	LMBR1-like membrane protein, putative	15.0814	7.94164	1.64461	4.8289	1.37291e-06	2.12965e-05
Tb927.7.6090	eukaryotic translation initiation factor 3 subunit a	27.4581	9.44199	1.95743	4.82366	1.40944e-06	2.17591e-05
Tb927.4.4510	protein phosphatase 2C, putative	62.0411	4.19924	0.871502	4.81839	1.4472e-06	2.22361e-05
Tb927.10.9620	NADH-ubiquinone oxidoreductase c	9.01247	5.29011	1.09862	4.81522	1.47036e-06	2.24854e-05
Tb927.1.4830	phospholipase A1	377.419	4.45781	0.930147	4.79259	1.64644e-06	2.49428e-05
Tb927.9.9810	hypothetical protein, conserved	58.9284	11.0264	2.31283	4.7675	1.86529e-06	2.79967e-05
Tb10.v4.0215	hypothetical protein	75.8445	3.72104	0.78141	4.76196	1.91718e-06	2.86428e-05
Tb927.2.5160	Chaperone protein DnaJ 2	44.0374	11.3718	2.38931	4.75943	1.9414e-06	2.88716e-05
Tb927.8.3020	hypothetical protein, conserved	17.0045	4.33051	0.910158	4.75798	1.95544e-06	2.89476e-05
Tb927.4.1930	eukaryotic translation initiation factor 3 subunit g	12.129	9.13415	1.92157	4.75347	1.99955e-06	2.94661e-05
Tb927.2.4230	NUP-1 protein, putative	19.804	7.63173	1.6075	4.74758	2.05864e-06	3.01996e-05
Tb927.11.490	hypothetical protein, conserved	30.0356	7.88948	1.66782	4.73041	2.24063e-06	3.27213e-05
Tb927.6.1770	kinesin, putative	14.2902	9.99697	2.11655	4.72324	2.32119e-06	3.35951e-05
Tb927.11.3300	Spindle assembly abnormal 4	23.9637	4.70949	1.00017	4.70867	2.49337e-06	3.59267e-05
Tb927.1.4340	hypothetical protein, conserved	17.1725	5.15643	1.09556	4.70667	2.51801e-06	3.61212e-05
Tb927.10.4560	elongation factor 2	14.0179	10.1299	2.15325	4.70447	2.54524e-06	3.63509e-05
Tb927.11.11530	histone acetyltransferase, putative	12.9106	8.77158	1.86666	4.69908	2.61341e-06	3.71608e-05
Tb927.10.8000	hypothetical protein, conserved	65.356	9.3202	1.98427	4.69705	2.63943e-06	3.7367e-05
Tb927.11.11220	dynein heavy chain, putative	46.0319	7.17093	1.52889	4.69029	2.72822e-06	3.84561e-05
Tb927.11.13090	elongation factor 1 gamma, putative	66.3209	10.497	2.24071	4.68469	2.80382e-06	3.93505e-05
Tb927.9.15360	40S ribosomal protein S6, putative	78.6496	6.32863	1.35372	4.67499	2.93969e-06	4.10796e-05
Tb927.10.10050	hypothetical protein, conserved	28.4787	7.18715	1.54344	4.65657	3.21528e-06	4.47379e-05
Tb927.3.1920	General negative regulator of transcription subunit 5	34.786	6.50613	1.40605	4.62722	3.70602e-06	5.11273e-05
Tb927.3.5650	STE group serine/threonine-protein kinase, putative	11.3262	3.21614	0.696534	4.61735	3.88675e-06	5.33934e-05
Tb927.3.570	expression site-associated gene 2 (ESAG2) protein, putative	25.9392	4.75105	1.03265	4.60082	4.20824e-06	5.74304e-05
Tb927.10.6580	hypothetical protein	21.2252	7.41027	1.61123	4.59914	4.24245e-06	5.74304e-05
Tb927.10.2270	vacuolar protein sorting-associated protein 35, putative	12.0387	8.68105	1.88745	4.59936	4.23792e-06	5.74304e-05
Tb927.2.3320	65 kDa invariant surface glycoprotein	13.1551	9.90905	2.15475	4.59869	4.25148e-06	5.74304e-05
Tb927.10.14040	vacuolar ATP synthase subunit c, putative	38.3217	7.56757	1.64709	4.59451	4.3377e-06	5.8352e-05
Tb927.10.610	hypothetical protein, conserved	11.0477	2.68256	0.584548	4.58911	4.4514e-06	5.9634e-05
Tb927.3.3454	M6 ribosomal RNA	12.4129	3.00358	0.656386	4.57594	4.7408e-06	6.27334e-05
Tb927.11.14165	hypothetical protein	194.672	3.71571	0.811892	4.57661	4.72578e-06	6.27334e-05
Tb927.9.4050	Ring finger domain/Zn-finger in ubiquitin-hydrolases and other protein, putative	9.24686	7.99609	1.74726	4.57636	4.73138e-06	6.27334e-05
Tb927.7.1240	Sphingosine kinase	29.2876	7.98098	1.75965	4.53555	5.7453e-06	7.48043e-05
Tb927.4.2265	hypothetical protein	10.3533	3.49861	0.772527	4.52879	5.93238e-06	7.69311e-05
Tb11.v5.0628	tubulin binding cofactor c, putative	8.74744	5.52411	1.2235	4.51503	6.33089e-06	8.14473e-05
Tb927.3.5660	UDP-GlcNAc:alpha3-D-mannoside beta-1,2-N-acetylglucosaminyltransferase I	10.0887	7.03427	1.55772	4.51574	6.30955e-06	8.14473e-05
Tb11.v5.0504	RNA polymerase IIA largest subunit, putative	4.87761	3.60079	0.79782	4.51329	6.38311e-06	8.17947e-05
Tb927.2.1942	5.8S ribosomal RNA	4.73016	2.42631	0.538087	4.50915	6.50891e-06	8.30783e-05
Tb927.8.4510	Nucleoside diphosphate kinase 4	13.3095	8.05674	1.79305	4.49332	7.01207e-06	8.88013e-05
Tb08.27P2.110	PAP2 superfamily, putative	18.0304	5.3457	1.19086	4.48894	7.15777e-06	8.99437e-05
Tb927.8.1280	hypothetical protein, conserved	10.1012	6.66038	1.48402	4.48806	7.18751e-06	8.99688e-05
Tb927.8.7100	acetyl-CoA carboxylase	14.4705	7.82505	1.74864	4.47493	7.64363e-06	9.53102e-05
Tb11.v5.0560	leucine-rich repeat protein (LRRP), putative	10.9199	3.77429	0.844876	4.46727	7.92255e-06	9.84096e-05
Tb927.5.790	casein kinase I isoform 1	28.9654	5.05447	1.13256	4.46285	8.08752e-06	0.000100075
Tb927.10.5390	hypothetical protein, conserved	15.3913	9.45741	2.12078	4.45941	8.21869e-06	0.000101312
Tb927.6.4670	MORN repeat-containing protein 1	35.4681	8.1037	1.82458	4.44142	8.93678e-06	0.000109746
Tb927.9.12790	dolichol kinase, putative	33.0052	6.47347	1.45896	4.43706	9.11962e-06	0.000111569
Tb927.11.13190	elongation factor 1 gamma, putative	21.5657	9.78921	2.21157	4.42636	9.58379e-06	0.000116807
Tb927.8.860	hypothetical protein, conserved	15.2534	6.35743	1.43684	4.42459	9.66247e-06	0.000117325
Tb927.11.6040	Nodulin-like, putative	6.24095	4.40099	0.994993	4.42314	9.72766e-06	0.000117676
Tb927.1.3310	hypothetical protein, conserved	19.6727	8.52242	1.93919	4.39484	1.10852e-05	0.000133105
Tb10.v4.0138	expression site-associated gene 3 (ESAG3), degenerate	8.46823	5.75447	1.31164	4.38724	1.14796e-05	0.000137332
Tb927.3.2510	expression site-associated gene 2 (ESAG2) protein, putative	24.7076	5.52228	1.26138	4.37796	1.19793e-05	0.000141741
Tb927.4.3960	hypothetical protein, conserved	24.1686	9.88416	2.25744	4.37848	1.19507e-05	0.000141741
Tb927.10.4260	hypothetical protein, conserved	47.6533	11.9853	2.73736	4.3784	1.19556e-05	0.000141741
Tb11.v5.0221	transporter, putative	95.0875	2.97698	0.680359	4.3756	1.21097e-05	0.000142246
Tb927.1.3150	hypothetical protein, conserved	31.1942	10.8049	2.46922	4.37586	1.20957e-05	0.000142246
Tb927.11.6910	hypothetical protein, conserved	80.9655	9.65114	2.20754	4.3719	1.2317e-05	0.000144158
Tb927.1.1840	conserved protein, unknown function	24.9669	2.54631	0.585964	4.34551	1.38951e-05	0.000160885
Tb927.5.1790	Mitochondrial SSU ribosomal protein, putative	48.0144	9.10773	2.0971	4.34302	1.40538e-05	0.000162144
Tb11.v5.0594	retrotransposon hot spot (RHS) protein, putative	22.6276	5.34113	1.23084	4.33943	1.42853e-05	0.00016365
Tb927.10.1450	plectin, putative	25.8295	7.44854	1.71637	4.3397	1.42678e-05	0.00016365
Tb927.11.1230	hypothetical protein, conserved	25.3489	6.65204	1.53395	4.33656	1.44732e-05	0.000165219
Tb927.11.20390	variant surface glycoprotein (VSG), putative	5.65026	5.02793	1.15966	4.33568	1.45308e-05	0.000165294
Tb927.11.15150	1-acyl-sn-glycerol-3-phosphate acyltransferase, putative	14.4384	2.36915	0.548718	4.31761	1.57728e-05	0.000178173
Tb927.10.9630	hypothetical protein	31.6041	8.83698	2.04778	4.3154	1.59312e-05	0.000179336
Tb927.8.4170	RNA-binding protein, putative	21.8471	8.37403	1.9418	4.3125	1.61419e-05	0.000181079
Tb927.10.10260	EP1 procyclin	46.3433	3.80603	0.883861	4.30614	1.6613e-05	0.000185722
Tb927.2.1310	leucine-rich repeat protein (LRRP, pseudogene), putative	6.69556	4.50959	1.05017	4.29416	1.75359e-05	0.000195366
Tb927.8.520	hypothetical protein	7.07059	5.21892	1.2158	4.29258	1.76606e-05	0.000196081
Tb927.1.290	leucine-rich repeat protein (LRRP), putative	6.39383	4.92879	1.15335	4.27346	1.92463e-05	0.000212957
Tb11.v5.1032	variant surface glycoprotein (VSG), putative	6.05025	2.92258	0.684758	4.26805	1.9719e-05	0.000217445
Tb927.11.5190	leucine-rich repeat protein (LRRP), putative	14.9707	4.13	0.970064	4.25745	2.06768e-05	0.000225704
Tb927.3.2430	Alsin, putative	6.09954	2.92867	0.688597	4.2531	2.10829e-05	0.00022683
Tb927.10.11460	hypothetical protein	7.78903	3.73797	0.878697	4.254	2.09988e-05	0.00022683
Tb927.6.140	retrotransposon hot spot protein 5 (RHS5), putative	6.82799	5.03288	1.18363	4.25208	2.11796e-05	0.00022683
Tb927.11.11560	DNA topoisomerase II beta, putative	20.1476	5.78987	1.36115	4.25365	2.10312e-05	0.00022683
Tb927.6.5070	hypothetical protein, conserved	100.721	6.27594	1.47604	4.25187	2.11997e-05	0.00022683
Tb927.8.1130	protein phosphatase with EF-Hand domains, putative	13.3028	7.40613	1.74044	4.25533	2.08745e-05	0.00022683
Tb927.10.5530	hypothetical protein, conserved	11.4795	9.58773	2.2561	4.24969	2.14068e-05	0.000228292
Tb927.7.4190	zinc finger domain, LSD1 subclass, putative	24.7678	7.18883	1.6928	4.24671	2.16936e-05	0.000230592
Tb927.6.130	hypothetical leucine-rich repeat protein 1 (LRRP1)	16.9572	4.69383	1.10554	4.24576	2.17856e-05	0.000230813
Tb927.6.3150	Hydin	22.2136	5.61416	1.3229	4.24383	2.19735e-05	0.000231293
Tb927.11.820	hypothetical protein	15.848	7.64508	1.8034	4.23926	2.24258e-05	0.00023529
Tb927.2.4210	Phosphoenolpyruvate carboxykinase [ATP], glycosomal	33.3422	8.17931	1.93016	4.23764	2.25886e-05	0.000236233
Tb927.1.4230	hypothetical protein, conserved	17.1472	6.73219	1.59139	4.23039	2.33285e-05	0.000243186
Tb11.v5.0220	hypothetical protein, conserved	6.29415	2.36418	0.559662	4.2243	2.39689e-05	0.000248339
Tb927.11.1420	hypothetical protein, conserved	19.3613	6.97564	1.65697	4.20988	2.55511e-05	0.000263811
Tb927.11.10510	ubiquinone biosynthesis methyltransferase, putative	42.7972	10.4468	2.49398	4.18878	2.80452e-05	0.00028773
Tb09.v4.0067	retrotransposon hot spot protein, pseudogene	17.1207	3.72982	0.891044	4.1859	2.84034e-05	0.000290485
Tb927.4.2310	asparaginyl-tRNA synthetase, putative	36.1271	7.24603	1.73233	4.18283	2.87898e-05	0.000293511
Tb927.5.530	hypothetical protein, conserved	22.0978	10.6126	2.53852	4.18063	2.90704e-05	0.000295443
Tb927.11.2520	UDP-n-acetylglucosamine pyrophosphorylase	38.0823	11.3594	2.72184	4.17343	3.00045e-05	0.000303983
Tb927.11.3870	katanin, putative	20.0278	8.09674	1.94296	4.16721	3.08351e-05	0.000311425
Tb927.9.4960	hypothetical protein, conserved	15.7228	8.20295	1.97065	4.16256	3.14695e-05	0.000315864
Tb927.2.2370	Vps51/Vps67, putative	6.19739	4.44414	1.0716	4.14721	3.36558e-05	0.000336766
Tb927.10.15300	Calcium/calmodulin-dependent protein kinase kinase, putative	259.458	5.00169	1.20663	4.14518	3.39552e-05	0.000337909
Tb927.11.840	sodium/hydrogen exchanger, putative	9.35745	6.9434	1.67512	4.14502	3.39785e-05	0.000337909
Tb927.11.15910	iron superoxide dismutase	42.2477	5.98945	1.44623	4.14142	3.45155e-05	0.0003422
Tb927.6.3840	reticulon domain protein	395.585	4.4055	1.06399	4.14055	3.46479e-05	0.000342465
Tb927.7.1760	hypothetical protein, conserved	10.9843	7.29122	1.76205	4.13793	3.50453e-05	0.00034534
Tb927.8.4430	uridine phosphorylase	38.0746	11.2455	2.71902	4.13588	3.53597e-05	0.000347382
Tb927.4.2270	Histone-like transcription factor (CBF/NF-Y) and archaeal histone, putative	8.74491	5.88535	1.42911	4.11818	3.81881e-05	0.000374036
Tb927.1.2310	hypothetical protein	8.20687	5.50582	1.33778	4.11563	3.86128e-05	0.000377056
Tb927.8.7780	hypothetical protein, conserved	343.853	3.77454	0.917818	4.11251	3.91376e-05	0.000379649
Tb927.4.4940	SUMO-interacting motif-containing protein	9.62215	3.91045	0.950992	4.11197	3.92297e-05	0.000379649
Tb927.3.5820	expression site-associated gene 11 (ESAG11), degenerate	10.0591	5.4444	1.32372	4.11295	3.90632e-05	0.000379649
Tb927.6.4480	valyl-tRNA synthetase, putative	12.836	8.92719	2.17443	4.10553	4.03388e-05	0.000389221
Tb11.v5.0553	ubiquitin hydrolase, putative	8.45485	3.78413	0.925434	4.08903	4.33173e-05	0.00041672
Tb927.10.10140	paraflagellar rod component, putative	13.7101	9.23158	2.2598	4.08514	4.40498e-05	0.000422514
Tb11.v5.0792	DNA polymerase theta (helicase domain only), putative	14.1204	4.44526	1.08954	4.07995	4.50462e-05	0.000430796
Tb927.11.9210	NOL1/NOP2/sun family, putative	11.4521	9.59391	2.3522	4.07869	4.52899e-05	0.000431852
Tb927.8.6350	CYC2-like cyclin, putative	9.94688	3.11882	0.766084	4.07112	4.67879e-05	0.000444828
Tb927.7.4110	kinesin, putative	25.4841	5.75025	1.41494	4.06396	4.8247e-05	0.000457359
Tb927.4.2220	TPR-repeat-containing chaperone protein DNAJ, putative	6.93619	4.69415	1.15677	4.05799	4.94971e-05	0.000467842
Tb927.2.1150	retrotransposon hot spot protein 2 (RHS2), interrupted, degenerate	31.3796	5.4753	1.35023	4.05508	5.01173e-05	0.000472327
Tb927.2.4700	succinate dehydrogenase subunit	15.7956	3.26784	0.806537	4.05169	5.08486e-05	0.00047783
Tb927.8.4890	pol-associated gene 1	318.919	5.9341	1.47091	4.03431	5.47619e-05	0.000510167
Tb927.2.5060	GTP binding protein, putative	28.1558	8.40511	2.08442	4.03235	5.52214e-05	0.000512973
Tb927.9.13430	ubiquitin carboxyl-terminal hydrolase, putative	6.25069	2.99781	0.74484	4.02476	5.70328e-05	0.000526782
Tb927.11.1390	class I transcription factor A, subunit 1	33.2776	8.57865	2.13672	4.01488	5.94772e-05	0.000547798
Tb927.9.6560	NAK family pseudokinase, putative	16.3638	6.16991	1.54005	4.0063	6.16762e-05	0.000566443
Tb927.4.4460	adenylyl cyclase	34.8822	7.46129	1.86487	4.00097	6.30845e-05	0.00057774
Tb927.11.1900	T-complex protein 1, beta subunit, putative	23.5536	7.80057	1.9501	4.00008	6.33209e-05	0.000578272
Tb11.v5.0852	hypothetical protein, conserved	51.2837	2.99131	0.748806	3.99477	6.47562e-05	0.000589718
Tb927.6.1530	Glutamine amidotransferase class-I, putative	19.2159	7.31995	1.83387	3.99153	6.56496e-05	0.000596179
Tb927.11.14380	kinetoplast polyadenylation/uridylation factor 2	34.29	10.3281	2.58828	3.99034	6.59798e-05	0.000597504
Tb11.v5.0326	retrotransposon hot spot (RHS) protein, putative	29.4895	5.72314	1.44425	3.96271	7.41032e-05	0.000665492
Tb927.7.3720	hypothetical protein	254.048	3.0382	0.767364	3.95927	7.51808e-05	0.000673304
Tb927.2.1500	M2 ribosomal RNA	6.71909	4.6971	1.18739	3.95582	7.62716e-05	0.000679858
Tb927.9.2490	nucleolar protein	11.6818	7.8373	1.9813	3.95563	7.6332e-05	0.000679858
Tb927.7.4150	hypothetical protein, conserved	20.9481	7.05853	1.78711	3.9497	7.82484e-05	0.000692043
Tb927.4.3400	hypothetical protein, conserved	28.2832	10.1593	2.57235	3.94942	7.83404e-05	0.000692043
Tb927.4.800	target of rapamycin kinase 3, putative	26.2565	5.91755	1.49935	3.94675	7.92206e-05	0.000697317
Tb927.10.14170	aquaglyceroporin 2	93.7475	8.41803	2.13349	3.94565	7.95828e-05	0.000697317
Tb927.9.10850	Splicing factor 3B subunit 10 (SF3b10), putative	21.9469	9.14343	2.3171	3.94607	7.94441e-05	0.000697317
Tb927.6.2180	Mitochondrial SSU ribosomal protein, putative	29.8843	7.00051	1.77552	3.9428	8.05368e-05	0.000703775
Tb927.4.4480	hypothetical protein, conserved	7.30389	4.98539	1.26586	3.93836	8.20419e-05	0.000714999
Tb927.9.4080	Stumpy formation signalling pathway protein, putative	7.8773	7.98259	2.02733	3.93749	8.23399e-05	0.000715673
Tb927.10.13450	hypothetical protein, conserved	14.1394	4.94779	1.25961	3.92804	8.56423e-05	0.000742386
Tb927.11.5700	hypothetical protein, conserved	28.7547	8.99589	2.29277	3.92359	8.72408e-05	0.000754225
Tb927.11.1540	isovaleryl-CoA dehydrogenase	18.5779	8.73722	2.23075	3.91673	8.97592e-05	0.000772349
Tb11.v5.0673	variant surface glycoprotein (VSG), putative	11.0819	3.29834	0.842992	3.91266	9.12856e-05	0.000782931
Tb11.v5.0349	DNA-directed RNA polymerase II subunit 2, putative	323.571	2.16132	0.553941	3.90172	9.55124e-05	0.000817022
Tb927.5.2430	membrane transporter protein, putative	34.9082	7.1293	1.82786	3.90034	9.60564e-05	0.000819513
Tb927.6.2880	kinesin, putative	12.3964	8.88985	2.28103	3.89729	9.72752e-05	0.000825566
Tb927.6.4300	glyceraldehyde 3-phosphate dehydrogenase, glycosomal	47.343	3.42498	0.880288	3.89075	9.99368e-05	0.00084594
Tb927.8.3170	kinetoplast ribosomal PPR-repeat containing protein 9	29.4586	8.2415	2.12503	3.8783	0.000105188	0.00088807
Tb927.9.780	hypothetical protein	26.5553	5.49791	1.41835	3.87627	0.000106068	0.000893175
Tb927.9.5960	succinate dehydrogenase iron-sulfur subunit, putative	8.2045	5.07547	1.31179	3.86911	0.000109234	0.000915084
Tb927.3.1790	pyruvate dehydrogenase E1 beta subunit, putative	26.6571	5.13204	1.3272	3.86681	0.000110267	0.000921354
Tb927.11.16780	hypothetical protein	71.5221	3.53404	0.915607	3.85978	0.000113488	0.000943407
Tb927.11.19470	expression site-associated gene 3 (ESAG3), frameshifted and degenerate	72.8685	2.80792	0.729024	3.85161	0.000117343	0.000967322
Tb927.5.1210	short-chain dehydrogenase, putative	6.45528	4.15286	1.07817	3.85178	0.000117262	0.000967322
Tb927.9.5730	nucleosome assembly protein-like protein	14.7446	9.56255	2.48303	3.85116	0.000117559	0.000967322
Tb927.5.3830	dihydroorotate dehydrogenase (fumarate)	29.7426	10.8953	2.82891	3.85142	0.000117436	0.000967322
Tb927.11.7070	ATP-dependent DEAD/H RNA helicase, putative	26.4974	8.61601	2.24161	3.84367	0.000121208	0.000994826
Tb927.11.20150	expression site-associated gene 3 (ESAG3), frameshifted and degenerate	6.31953	5.33197	1.38881	3.83923	0.000123422	0.00100789
Tb927.10.3390	predicted TLD domain protein	14.9181	8.8063	2.29368	3.83937	0.000123351	0.00100789
Tb927.11.16540	Roadblock/LC7 domain containing protein, putative	8.2136	8.0535	2.10017	3.83469	0.000125722	0.00102409
Tb927.11.17180	expression site-associated gene 3 (ESAG3), degenerate and frameshifted	2.77548	4.13793	1.07957	3.83294	0.000126623	0.00102885
Tb11.v5.0726	WD domain, G-beta repeat/Utp13 specific WD40 associated domain containing protein, putative	5.8036	3.06884	0.802101	3.826	0.000130241	0.0010556
Tb927.10.2900	importin beta-1 subunit, putative	35.3122	4.12503	1.07908	3.82272	0.000131987	0.00106709
Tb927.11.15180	hypothetical protein, conserved	14.1541	7.44712	1.95186	3.8154	0.000135964	0.00109381
Tb927.2.4850	Phosducin, putative	28.7741	8.08608	2.11933	3.81539	0.000135967	0.00109381
Tb927.10.6610	chaperone protein DnaJ, putative	11.3662	8.99709	2.35885	3.81418	0.000136634	0.00109645
Tb927.2.2390	hypothetical protein, conserved	7.60909	7.64931	2.01249	3.80092	0.000144159	0.00115399
Tb927.3.3210	hypothetical protein	61.1171	3.63935	0.957701	3.80009	0.000144645	0.00115503
Tb927.10.6170	hypothetical protein, conserved	35.2741	6.66359	1.75468	3.79761	0.000146098	0.0011609
Tb927.6.3100	Intraflagellar transport complex B protein 46 C terminal, putative	8.60441	8.37489	2.20604	3.79635	0.000146842	0.00116397
Tb927.5.4270	ATP-dependent DEAD/H RNA helicase, putative	15.276	8.61997	2.2712	3.79534	0.000147443	0.00116588
Tb927.10.14310	hypothetical protein, conserved	20.1552	10.5096	2.77195	3.7914	0.000149798	0.00118162
Tb927.7.6887	M6 ribosomal RNA	2.88029	2.55282	0.674119	3.7869	0.000152536	0.00119739
Tb927.11.9990	glycosyl transferase-like protein	10.201	6.13594	1.62167	3.78372	0.000154504	0.00120966
Tb927.3.1680	Eukaryotic translation initiation factor 3 subunit F	16.6225	7.50019	1.98252	3.78317	0.000154846	0.00120966
Tb927.10.7110	Myo-inositol 1-phosphate synthase	12.8015	7.41724	1.96183	3.78078	0.000156338	0.00121838
Tb927.7.3990	mitochondrial DNA polymerase I protein C	23.7054	6.84928	1.81332	3.7772	0.000158601	0.00123306
Tb927.10.12740	Zinc finger CCCH domain-containing protein 35	11.4473	6.2959	1.66884	3.77262	0.000161542	0.0012491
Tb927.10.14140	pyruvate kinase 1	15.1947	9.36148	2.48171	3.77219	0.00016182	0.0012491
Tb927.11.7020	proteasome alpha 7 subunit, putative	11.8492	9.72514	2.57776	3.77271	0.000161486	0.0012491
Tb927.8.5050	OTU-like cysteine protease, putative	9.0122	7.19813	1.90908	3.77047	0.000162938	0.00125056
Tb927.8.3750	nucleolar protein 56	22.2334	8.24058	2.1861	3.76953	0.000163553	0.00125056
Tb11.v5.0171	5'-3' exonuclease XRNA, putative	17.0573	4.28028	1.1369	3.76488	0.000166631	0.0012711
Tb927.2.2670	histone H4 variant	293.416	4.3793	1.16358	3.76364	0.000167456	0.0012744
Tb927.9.7080	hypothetical protein, conserved	15.425	9.79246	2.60228	3.76303	0.000167867	0.00127453
Tb927.7.7220	hypothetical protein, conserved	9.4606	9.08193	2.42729	3.74158	0.000182864	0.00138193
Tb11.15.0008	expression site-associated gene 3 (ESAG3), degenerate and frameshifted	3.20931	4.35542	1.16468	3.73959	0.000184318	0.00138967
Tb927.4.4450	adenylyl cyclase	5.66268	5.17077	1.38322	3.73821	0.000185336	0.0013941
Tb927.4.2730	kinesin, putative	30.2866	7.45807	1.99924	3.73046	0.000191133	0.00143439
Tb927.4.310	SPRY domain/HECT-domain (ubiquitin-transferase), putative	8.55307	5.28482	1.41793	3.72714	0.000193668	0.00145005
Tb927.11.4010	hypothetical protein, conserved	8.68953	6.50987	1.74779	3.72462	0.000195606	0.00146119
Tb927.10.13250	hypothetical protein, conserved	18.9978	6.28984	1.69379	3.71348	0.000204432	0.00152361
Tb927.11.14630	ATP-dependent DNA DEAD/DEAH box helicase, putative	3.7576	8.10669	2.18436	3.71124	0.000206248	0.00153361
Tb927.5.3450	eukaryotic translation initiation factor eIF2A, putative	25.3202	9.51891	2.56658	3.7088	0.000208247	0.00154494
Tb927.5.2325	hypothetical protein	7.68627	5.13251	1.38482	3.70626	0.000210347	0.00155695
Tb927.10.8830	Flagellum attachment zone protein 5	304.459	4.58939	1.23908	3.70387	0.000212335	0.00156452
Tb927.9.2210	hypothetical protein	46.6081	4.78163	1.29204	3.70082	0.0002149	0.00157356
Tb927.9.7520	hypothetical protein, conserved	6.94328	4.92306	1.33031	3.70069	0.000215018	0.00157356
Tb927.4.1340	Cleavage and polyadenylation specificity factor subunit	12.2829	9.14449	2.47093	3.70083	0.000214893	0.00157356
Tb927.1.3320	leucine-rich repeat protein (LRRP), putative	3.553	4.2407	1.14665	3.69834	0.000217017	0.00158461
Tb05.5K5.420	variant surface glycoprotein (VSG, pseudogene), putative	6.95571	5.26287	1.42512	3.69292	0.000221694	0.00161513
Tb927.5.660	Trypanosomal VSG domain containing protein, putative	6.10813	7.04249	1.90751	3.69199	0.000222507	0.00161669
Tb927.9.4230	fatty acyl CoA synthetase 4	19.2679	7.93215	2.14874	3.69153	0.000222906	0.00161669
Tb927.7.7540	leucine-rich repeat protein 1 (LRRP1), degenerate	11.1094	8.0215	2.17485	3.6883	0.00022576	0.0016301
Tb927.4.1480	DNA cross-link repair protein pso2/snm1	9.19707	5.88325	1.59559	3.6872	0.000226736	0.00163351
Tb927.4.4430	adenylyl cyclase	4.781	4.64983	1.26136	3.68637	0.000227474	0.00163519
Tb927.10.13710	Activator of Hsp90 ATPase, N-terminal/Activator of Hsp90 ATPase homolog 1-like protein, putative	11.391	5.93409	1.61058	3.68445	0.000229197	0.00164393
Tb927.9.860	variant surface glycoprotein (VSG), putative	3.63403	3.15832	0.857549	3.68296	0.000230537	0.00164705
Tb927.5.1700	replication Factor A 28 kDa subunit, putative	18.4485	4.47996	1.21644	3.68284	0.000230648	0.00164705
Tb11.v5.0567	retrotransposon hot spot (RHS) protein, putative	3.99186	3.74782	1.01782	3.68219	0.000231242	0.00164766
Tb11.v5.0731	65 kDa invariant surface glycoprotein, putative	13.7279	8.29614	2.25462	3.67962	0.000233578	0.00166066
Tb927.8.4390	translation initiation factor eIF-2B subunit beta, putative	36.9293	9.53216	2.59441	3.67412	0.00023867	0.00169314
Tb927.3.5340	Hsc70-interacting protein (Hip), putative	18.1306	7.51565	2.04723	3.67112	0.000241487	0.00170939
Tb927.11.3390	Concanavalin A-like lectin/glucanases superfamily/SPRY domain/HECT-domain (ubiquitin-transferase), putative	9.60118	5.51826	1.5035	3.67027	0.000242296	0.00171138
Tb927.4.3330	EF-hand domain pair, putative	5.84352	3.43865	0.937476	3.66799	0.000244465	0.00172295
Tb11.v5.0479	hypothetical protein, conserved	1.91594	3.23634	0.882747	3.66621	0.000246168	0.00173118
Tb927.11.7510	luminal binding protein 1 (BiP), putative	302.753	5.47913	1.49721	3.65956	0.000252653	0.00176531
Tb927.8.3660	protein transport protein SEC23	10.4039	5.46128	1.49573	3.65124	0.000260976	0.00181174
Tb927.7.6810	EF-hand domain pair, putative	11.1131	6.40774	1.75781	3.6453	0.000267079	0.00185015
Tb927.9.10100	SET domain-containing protein, putative	6.55979	4.89681	1.35102	3.62453	0.000289484	0.00199682
Tb927.11.14520	Polypeptide deformylase 1	10.795	7.00382	1.93406	3.6213	0.000293128	0.00201766
Tb927.3.5080	PSP1 C-terminal conserved region, putative	21.2669	4.87435	1.34998	3.61069	0.000305383	0.00208872
Tb927.7.5560	glucosamine-fructose-6-phosphate aminotransferase, putative	9.23072	5.95413	1.64872	3.61136	0.000304593	0.00208872
Tb927.11.2490	Unc104-like kinesin, putative	12.955	7.39516	2.04787	3.61114	0.000304849	0.00208872
Tb11.v5.0655	trypanosome RHS family, putative	43.1006	2.44169	0.676615	3.60869	0.000307753	0.00209757
Tb927.11.7840	ribonucleoside-diphosphate reductase large chain	11.2785	8.14813	2.25804	3.6085	0.000307971	0.00209757
Tb927.9.1560	DnaJ domain containing protein, putative	18.1269	6.13269	1.70502	3.59684	0.000322111	0.00218469
Tb927.11.11320	hypothetical protein, conserved	23.5839	4.63827	1.29041	3.59442	0.000325119	0.00219591
Tb927.9.16880	expression site-associated gene 3 (ESAG3, pseudogene), putative	3.5924	4.51927	1.26196	3.58116	0.000342073	0.00230083
Tb927.10.15540	predicted VPS53-like domain protein	11.342	6.52075	1.82416	3.57466	0.00035069	0.00235387
Tb927.10.2000	actin-like protein, putative	16.716	9.40432	2.63123	3.57412	0.00035141	0.00235387
Tb927.7.5280	kinetoplast ribosomal PPR-repeat containing protein 19	8.20466	4.7692	1.33661	3.56812	0.000359552	0.00237891
Tb927.8.7850	hypothetical protein, conserved	9.79038	7.10723	1.99065	3.5703	0.000356569	0.00237891
Tb927.8.6250	Nucleoporin NUP76	14.311	7.11158	1.99255	3.56909	0.000358224	0.00237891
Tb927.3.3100	peptidyl-prolyl cis-trans isomerase NIMA-interacting 4, putative	8.27341	8.57766	2.40373	3.56848	0.000359064	0.00237891
Tb927.8.2110	Alpha/beta hydrolase family, putative	21.341	9.08925	2.54675	3.56895	0.000358409	0.00237891
Tb927.3.3448	5.8S ribosomal RNA	1.49138	2.62569	0.738086	3.55743	0.000374498	0.00247275
Tb927.11.2690	Succinyl-CoA:3-ketoacid coenzyme A transferase, mitochondrial	288.532	3.16132	0.889205	3.55523	0.000377654	0.00247845
Tb927.11.17340	expression site-associated gene 3 (ESAG3), frameshifted and degenerate	3.07984	4.28922	1.20628	3.55574	0.000376912	0.00247845
Tb927.4.2450	protein disulfide isomerase 1	12.5585	6.27597	1.7676	3.55056	0.000384418	0.00251775
Tb927.9.12160	hypothetical protein, conserved	8.73772	7.83529	2.20761	3.54922	0.000386379	0.00252548
Tb08.27P2.160	expression site-associated gene 3 (ESAG3), degenerate	4.55917	4.86169	1.3718	3.54401	0.000394088	0.00257069
Tb927.11.16200	cytoskeleton-associated protein 17	21.76	9.05366	2.55523	3.54319	0.000395312	0.0025735
Tb927.8.1750	Fe-S cluster assembly protein DRE2	215.727	4.80315	1.35584	3.54257	0.000396247	0.00257441
Tb927.4.590	PQQ-like domain/Protein of unknown function (DUF1620), putative	11.3617	7.66414	2.16757	3.53582	0.000406519	0.00263587
Tb927.11.2470	metallo-peptidase, Clan MF, Family M17	10.6844	8.31625	2.35781	3.52711	0.000420125	0.00271865
Tb927.11.15370	Importin subunit beta-4, putative	15.7253	6.76521	1.92082	3.52204	0.000428241	0.00276565
Tb927.8.7860	receptor-type adenylate cyclase GRESAG 4, putative	8.17702	4.75665	1.351	3.52084	0.000430189	0.00276843
Tb927.1.3070	hypothetical protein, conserved	8.8127	6.77386	1.924	3.52072	0.000430379	0.00276843
Tb927.8.3770	Mitogen-activated protein kinase 10, putative	422.563	3.26556	0.927811	3.51963	0.000432142	0.00277427
Tb927.10.6400	chaperonin HSP60, mitochondrial precursor	4.74858	4.24016	1.20499	3.51883	0.000433452	0.00277718
Tb927.11.19900	expression site-associated gene 3 (ESAG3), degenerate and frameshifted	3.60443	4.52213	1.28727	3.51296	0.000443149	0.00283371
Tb11.v5.0864	receptor-type adenylate cyclase GRESAG 4, putative	6.01782	4.84545	1.37959	3.51225	0.000444332	0.00283568
Tb927.4.3280	expression site-associated gene 2 (ESAG2) protein, putative	10.0147	7.77581	2.21669	3.50785	0.000451744	0.00287167
Tb08.27P2.80	hypothetical protein	8.01305	5.60456	1.59902	3.50501	0.000456597	0.00289684
Tb927.2.2008	M4 ribosomal RNA	39.7494	2.13218	0.609104	3.50052	0.000464349	0.00293454
Tb05.5K5.130	paraflagellar rod component par4, putative	19.0901	7.44544	2.12855	3.49789	0.000468948	0.00295706
Tb927.9.12080	hypothetical protein, conserved	78.8655	8.00022	2.28779	3.49693	0.000470648	0.00295706
Tb927.2.3620	GTP-binding elongation factor Tu family, putative	12.6345	5.46577	1.56358	3.49568	0.000472853	0.00296516
Tb927.6.2430	hypothetical protein, conserved	26.7652	9.3734	2.68388	3.49248	0.000478551	0.0029951
Tb927.11.10540	hypothetical protein, conserved	29.9055	8.26151	2.36603	3.49172	0.000479916	0.00299786
Tb927.10.540	ATP-dependent RNA helicase SUB2, putative	79.8046	2.95557	0.846628	3.49099	0.000481236	0.00300032
Tb927.5.1950	hypothetical protein, conserved	10.9284	4.46137	1.27834	3.48998	0.000483062	0.00300593
Tb927.6.3040	small GTP-binding protein Rab28, putative	10.4356	8.10771	2.32524	3.48683	0.000488786	0.00303572
Tb927.3.2600	ATP-dependent DEAD/H RNA helicase, putative	20.8409	6.60215	1.89565	3.48279	0.000496211	0.00307474
Tb927.7.5140	hypothetical protein, conserved	23.027	6.64567	1.90837	3.48239	0.000496966	0.00307474
Tb927.9.14600	iron/ascorbate oxidoreductase family protein, putative	13.7016	8.25202	2.37674	3.472	0.0005166	0.00319013
Tb927.10.12850	ttaggg binding factor	149.804	3.28519	0.947317	3.46788	0.000524575	0.00322708
Tb927.7.940	protein kinase C substrate protein, heavy chain, putative	28.4058	8.2079	2.36683	3.46789	0.000524567	0.00322708
Tb927.7.4370	hypothetical protein, conserved	16.7352	10.0446	2.91611	3.44454	0.000572041	0.00349916
Tb927.2.1850	Tetratricopeptide repeat, putative	8.4944	4.50873	1.31152	3.43778	0.000586501	0.00358086
Tb927.7.7410	Trans-2-enoyl-ACP reductase 2, putative	12.4361	8.89839	2.59153	3.43364	0.000595541	0.00362922
Tb927.2.690	leucine-rich repeat protein (LRRP), putative	3.911	3.74291	1.09115	3.43025	0.000603034	0.00366112
Tb927.10.9200	Nuclease-related domain containing protein, putative	12.8109	5.96576	1.73901	3.43056	0.000602338	0.00366112
Tb927.2.200	expression site-associated gene 3 (ESAG3), degenerate	1221.41	2.97614	0.867836	3.42938	0.000604966	0.00366598
Tb927.8.2550	mitochondrial DNA primase	4.38188	4.12555	1.20445	3.42526	0.000614209	0.00370813
Tb927.8.1510	ATP-dependent RNA helicase DBP2B, putative	5.67946	9.3265	2.72627	3.42097	0.000623988	0.00376016
Tb927.10.2320	Nucleoporin NUP41	17.1745	10.0167	2.92945	3.41931	0.000627805	0.00377615
Tb927.8.5480	hypothetical protein, conserved	11.556	7.74302	2.26592	3.41716	0.000632773	0.00379898
Tb11.v5.0493	kinesin K39, putative	5.86526	4.7339	1.38919	3.40767	0.000655208	0.0039264
Tb927.11.15330	phosphatidylinositol 3-kinase catalytic subunit, putative	17.0016	4.13282	1.21302	3.40704	0.000656703	0.0039281
Tb927.2.3580	transcription elongation factor s-II, putative	10.9291	7.99181	2.35054	3.39999	0.000673884	0.00401605
Tb927.7.6190	Ring finger domain containing protein, putative	344.244	2.7254	0.802129	3.39771	0.000679536	0.00404231
Tb927.10.14780	Canertinib-binding protein kinase 1	9.82883	7.93569	2.33685	3.3959	0.000684032	0.00406159
Tb927.1.2700	hypothetical protein, conserved	11.9167	8.01877	2.36339	3.3929	0.00069156	0.0040985
Tb927.11.11090	Nucleoporin NUP140	10.7693	9.15098	2.69748	3.39242	0.000692775	0.0040985
Tb927.8.6100	hypothetical protein, conserved	26.5021	5.04043	1.48991	3.38303	0.000716907	0.00423354
Tb11.v5.0404	hypothetical protein, conserved	46.79	2.99167	0.88653	3.37458	0.000739286	0.00435776
Tb11.v5.0603	hypothetical protein, conserved	34.4911	3.55911	1.05644	3.36898	0.000754471	0.00443115
Tb11.v5.0587	protein kinase A regulatory subunit	4.14723	3.85433	1.14467	3.3672	0.000759357	0.00445178
Tb927.4.1500	RNA editing associated helicase 2	7.50355	7.38017	2.19636	3.36019	0.000778895	0.00454987
Tb927.8.1780	STE/STE7 protein kinase, putative	27.2467	4.42554	1.32038	3.35171	0.000803127	0.00468298
Tb927.10.1040	serine peptidase, Clan SC, Family S10	8.62808	6.55967	1.95784	3.35047	0.00080676	0.0046935
Tb927.10.13830	Presequence translocase-associated motor 27	14.1434	8.7858	2.62255	3.3501	0.000807826	0.0046935
Tb927.4.1270	ruvB-like DNA helicase, putative	10.0155	6.37202	1.90418	3.34634	0.000818873	0.00474917
Tb927.11.5770	hypothetical protein, conserved	5.20508	4.63646	1.38833	3.3396	0.000839006	0.00485725
Tb927.4.5010	calreticulin, putative	119.173	4.78789	1.43492	3.33669	0.000847839	0.00489963
Tb927.2.3370	UDP-Gal or UDP-GlcNAc-dependent glycosyltransferase, putative	2.91467	3.22577	0.967066	3.33562	0.000851082	0.00490962
Tb927.2.2900	ARP2/3 complex subunit, putative	9.085	5.78667	1.73661	3.33218	0.0008617	0.00496205
Tb927.1.410	retrotransposon hot spot protein (RHS, pseudogene), putative	10.5496	5.02052	1.51027	3.32426	0.00088653	0.00509598
Tb927.8.6920	hypothetical protein, conserved	7.20131	7.55347	2.27434	3.32117	0.000896403	0.00514361
Tb927.7.3040	F-box and WD40 domain containing protein	9.66352	2.2697	0.683975	3.31839	0.00090538	0.00518594
Tb927.5.1890	hypothetical protein, conserved	7.7898	5.29001	1.59498	3.31666	0.000911017	0.00520902
Tb927.4.4880	RING-variant domain containing protein, putative	4.71497	3.15562	0.951856	3.31523	0.000915672	0.00521063
Tb927.10.810	Pentatricopeptide repeat protein (PPR), putative	3.32993	3.87126	1.16777	3.3151	0.000916119	0.00521063
Tb927.5.5230	expression site-associated gene (ESAG, pseudogene), putative	2.58644	4.03799	1.21775	3.31595	0.000913319	0.00521063
Tb927.10.7060	Nucleoporin NUP96	20.7915	7.40111	2.24126	3.30222	0.000959233	0.00544629
Tb927.10.8890	kinetoplast DNA-associated protein, putative	32.7375	3.63818	1.10447	3.29405	0.000987543	0.00558746
Tb927.10.4760	Integral membrane protein DUF106, putative	16.2628	10.1579	3.08562	3.292	0.000994779	0.00561859
Tb927.11.12380	hypothetical protein, conserved	29.7382	8.88406	2.7016	3.28844	0.00100742	0.00568012
Tb927.1.2710	hypothetical protein, conserved	3.7785	2.7768	0.845114	3.28571	0.00101725	0.00571567
Tb927.7.6220	calcium/calmodulin-dependent protein kinase, putative	8.58194	5.68064	1.73005	3.28352	0.00102521	0.00575038
Tb11.1790	retrotransposon hot spot protein (RHS, pseudogene), putative	14.0611	7.77456	2.38007	3.26653	0.00108875	0.00608576
Tb927.8.2770	inositol 1,4,5-trisphosphate receptor	6.80643	4.97953	1.5251	3.26506	0.00109442	0.0061069
Tb927.7.6330	hypothetical protein	5.55172	3.73079	1.14584	3.25594	0.00113017	0.00629289
Tb927.8.610	hypothetical protein, conserved	10.0584	6.1161	1.87866	3.25557	0.00113163	0.00629289
Tb927.4.4520	'Cold-shock' DNA-binding domain containing protein, putative	213.647	2.2693	0.697712	3.25249	0.00114398	0.00634451
Tb927.9.13200	hypothetical protein	4.72827	4.8449	1.49086	3.24973	0.00115513	0.00637977
Tb927.4.2530	hypothetical protein, conserved	127.839	3.40534	1.05149	3.23858	0.00120126	0.00662327
Tb927.11.6890	DNA repair and recombination helicase protein PIF1	25.5015	5.2809	1.63202	3.23581	0.001213	0.00667663
Tb927.11.1450	2-oxoglutarate dehydrogenase E1 component, putative	3.19268	3.93521	1.22087	3.2233	0.00126724	0.00695162
Tb927.11.16720	mitotic cyclin 6	3.55613	4.24529	1.31835	3.22015	0.00128125	0.00701021
Tb927.2.5270	dynein heavy chain, putative	9.77728	4.54804	1.41247	3.21992	0.00128225	0.00701021
Tb927.3.630	hypothetical protein, conserved	7.58949	8.4818	2.63482	3.21912	0.00128585	0.00701808
Tb927.11.2370	mRNA export factor MEX67	14.9806	3.77329	1.1728	3.21735	0.00129382	0.00704966
Tb11.v5.0519	hypothetical protein, conserved	167.661	2.14033	0.665499	3.21612	0.00129935	0.0070561
Tb927.6.830	hypothetical protein, conserved	7.58447	5.38036	1.67281	3.21636	0.0012983	0.0070561
Tb927.10.2350	pyruvate dehydrogenase complex E3 binding protein, putative	23.0695	7.91965	2.46721	3.20996	0.00132754	0.00718512
Tb927.10.14010	tubulin cofactor C domain-containing protein RP2	12.8948	7.995	2.49438	3.20521	0.00134966	0.00729264
Tb927.8.7070	Flagellum attachment zone protein 15	9.97145	8.17251	2.55088	3.20379	0.00135629	0.00731629
Tb11.v5.0955	variant surface glycoprotein (VSG, atypical), putative	1.59135	2.65067	0.8291	3.19704	0.00138845	0.00744025
Tb927.4.3190	ubiquitin-conjugating enzyme E2, putative	3.26364	3.76251	1.17676	3.19735	0.00138698	0.00744025
Tb927.10.820	hypothetical protein, conserved	12.3103	6.08815	1.9056	3.19487	0.00139893	0.00748404
Tb927.7.3440	I/6 autoantigen	8.56002	8.94789	2.80173	3.1937	0.00140464	0.00749159
Tb927.8.1945	hypothetical protein	20.9553	8.98428	2.81319	3.19363	0.00140496	0.00749159
Tb927.6.3080	hypothetical protein	16.3035	7.70748	2.41431	3.19242	0.00141085	0.00751066
Tb927.3.4910	signal peptide peptidase, putative	9.55166	6.80245	2.13276	3.1895	0.0014252	0.00757457
Tb927.9.13060	btb/poz domain containing protein, putative	5.55369	7.49914	2.35304	3.18699	0.00143759	0.00762795
Tb927.11.19760	expression site-associated gene 3 (ESAG3), degenerate and frameshifted	3.03342	4.27581	1.34223	3.1856	0.00144456	0.00765237
Tb927.9.9720	glucosidase II beta subunit-like protein, putative	19.4397	8.84263	2.78216	3.17833	0.00148126	0.00782127
Tb927.2.1140	retrotransposon hot spot protein 3 (RHS3), interrupted	2.59082	2.49265	0.784647	3.17677	0.00148923	0.00785053
Tb927.7.3950	RNA-editing 3' terminal uridylyl transferase 1	12.4781	9.65292	3.043	3.17217	0.00151305	0.00796318
Tb927.10.13030	cysteine peptidase, Clan CA, family C2, putative	5.55777	4.58095	1.44798	3.16368	0.0015579	0.00818591
Tb927.8.5240	Domain of unknown function DUF221, putative	13.2139	5.39483	1.70946	3.15587	0.00160017	0.00838088
Tb927.8.8320	hypothetical protein, conserved	59.2028	3.40427	1.07939	3.15387	0.0016112	0.00842504
Tb927.2.950	paraflagellar rod component, putative	3.4819	4.05018	1.28562	3.15038	0.00163059	0.00851266
Tb927.6.3390	expression site-associated gene 2 (ESAG2), frameshift	3.10571	3.24859	1.03222	3.14718	0.00164854	0.00859255
Tb927.8.4760	kinetoplastid kinetochore protein 20	6.99605	8.28345	2.63286	3.14618	0.00165418	0.00860813
Tb927.11.7820	endonuclease/exonuclease/phosphatase, putative	32.4026	2.00173	0.637117	3.14186	0.00167876	0.00872202
Tb927.10.9570	paraflagellar rod component, putative	13.2232	4.74614	1.51168	3.13965	0.00169153	0.00877428
Tb927.6.1800	protein phosphatase 2C, putative	12.4032	8.53928	2.72145	3.13776	0.00170242	0.00881671
Tb927.9.15320	hypothetical protein, conserved	8.13173	4.03818	1.28789	3.13551	0.00171557	0.00887064
Tb927.10.1060	T-complex protein 1, delta subunit, putative	7.20653	6.08017	1.94069	3.133	0.00173032	0.00893262
Tb927.8.880	hypothetical protein	4.79308	3.32774	1.06334	3.12951	0.00175095	0.00902478
Tb927.5.3320	Pseudokinase, putative	15.5444	6.96832	2.23015	3.1246	0.00178047	0.00916238
Tb927.11.13180	Present in the outer mitochondrial membrane proteome 10	8.63971	3.11094	0.996179	3.12288	0.00179093	0.0091909
Tb927.11.6450	Serine incorporator (Serinc), putative	8.2634	6.89508	2.20801	3.12275	0.00179169	0.0091909
Tb927.11.18180	expression site-associated gene 3 (ESAG3), degenerate	2.27045	3.78067	1.21166	3.12025	0.00180695	0.00925455
Tb927.9.12000	LEM3 (ligand-effect modulator 3) family / CDC50 family, putative	6.86072	4.09931	1.31631	3.11425	0.00184414	0.00941529
Tb927.7.7400	Basal body protein	4.54499	5.8507	1.87919	3.11341	0.00184938	0.00942718
Tb927.2.2130	small GTP-binding protein RAB6, putative	3.41718	2.80121	0.900439	3.11094	0.00186494	0.00947476
Tb927.9.12830	hypothetical protein, conserved	6.02508	4.58987	1.47559	3.11054	0.00186748	0.00947476
Tb927.4.1090	endosomal integral membrane protein, putative	15.8326	6.3873	2.05333	3.1107	0.00186642	0.00947476
Tb11.v5.0494	RNA helicase, putative	3.40682	3.72789	1.20355	3.0974	0.00195223	0.00985847
Tb927.8.7980	Pyrophosphate-energized vacuolar membrane proton pump 2, putative	8.9186	7.86873	2.54026	3.0976	0.00195091	0.00985847
Tb927.4.3350	Carnosine N-methyltransferase, putative	12.4331	5.68464	1.83628	3.09574	0.0019632	0.00989845

## Sheet: 4h_DEGs_Up
Gene ID	Gene description	baseMean	log2FoldChange	lfcSE	stat	pvalue	padj
Tb927.9.8670	hypothetical protein, conserved	13.7153	-3.04665	0.562176	-5.41939	5.98011e-08	9.8817e-07
Tb11.v5.0678	hypothetical protein, conserved	303.062	-3.59305	0.791082	-4.54194	5.57386e-06	7.32564e-05
Tb927.11.15150	1-acyl-sn-glycerol-3-phosphate acyltransferase, putative	10.8074	-2.68455	0.598606	-4.48466	7.30286e-06	9.41626e-05
Tb927.3.2430	Alsin, putative	4.64136	-2.83693	0.752449	-3.77026	0.000163075	0.00142335
Tb11.v5.0349	DNA-directed RNA polymerase II subunit 2, putative	323.571	-2.46119	0.671738	-3.66391	0.000248397	0.00205728
Tb11.v5.0813	expression site-associated gene 3 (ESAG3)-like protein	78.344	-3.43928	0.942777	-3.64803	0.00026426	0.00215201
Tb927.4.3540	hypothetical protein, conserved	9.35879	-10.3104	2.97378	-3.46712	0.000526062	0.00377579
Tb11.v5.0852	hypothetical protein, conserved	51.2837	-3.08585	0.902984	-3.41739	0.000632244	0.00438668
Tb11.v5.0409	guanine deaminase, putative	6.04276	-2.23526	0.654125	-3.41718	0.000632744	0.00438668
Tb11.v5.0524	hypothetical protein, conserved	41.8712	-2.17592	0.654753	-3.32327	0.000889702	0.00574677
Tb927.4.890	small nuclear ribonucleoprotein sm d3	4.5424	-8.37452	2.55886	-3.27276	0.00106503	0.00672609
Tb927.11.15870	hypothetical protein, conserved	5.43929	-8.46263	2.59873	-3.25644	0.00112817	0.00707238
Tb927.6.1530	Glutamine amidotransferase class-I, putative	2.92086	-5.91549	1.82771	-3.23656	0.00120978	0.00751476
Tb927.10.2200	hypothetical protein, conserved	2.68585	-7.97605	2.48409	-3.21085	0.00132344	0.00813175
Tb927.2.5240	pre-mRNA splicing factor 19	2.8649	-6.65917	2.07534	-3.20871	0.0013333	0.00816288
Tb927.7.5610	hypothetical protein, conserved	4.82687	-6.66159	2.11977	-3.14259	0.00167457	0.00994808

## Sheet: 4h_DEGs_Down
Gene ID	Gene description	baseMean	log2FoldChange	lfcSE	stat	pvalue	padj
Tb927.10.450	Component of motile flagella 62	132.398	29.394	2.23293	13.1639	1.41651e-39	4.82181e-36
Tb927.8.710	RNA-binding protein, putative	131.787	26.3532	2.11264	12.4741	1.03374e-35	1.75942e-32
Tb927.10.10720	Tetraspanin family, putative	60.8133	25.2319	2.05916	12.2535	1.6092e-34	1.82591e-31
Tb927.9.9860	170 kDa glucose-regulated protein, putative	156.848	28.2526	2.33516	12.0988	1.07181e-33	9.12108e-31
Tb927.11.6890	DNA repair and recombination helicase protein PIF1	45.7117	24.8689	2.06498	12.0432	2.10696e-33	1.43442e-30
Tb927.2.1330	retrotransposon hot spot protein 6 (RHS6), degenerate	20.1442	22.9753	1.91661	11.9875	4.13404e-33	2.01033e-30
Tb927.8.2650	metallo-beta-lactamase-like protein, putative	69.9508	25.4554	2.1225	11.9931	3.85956e-33	2.01033e-30
Tb927.11.7780	Mitochondrial import receptor subunit ATOM46	15.368	23.3628	2.00401	11.6581	2.08729e-31	8.88143e-29
Tb927.11.8830	Enriched in surface-labeled proteome protein 2	208.638	26.994	2.31754	11.6477	2.35783e-31	8.91785e-29
Tb927.9.6380	hypothetical protein, conserved	110.575	25.9896	2.26746	11.462	2.04758e-30	6.96995e-28
Tb927.1.3200	Suppressor of G2 allele of SKP1, putative	27.6983	24.1489	2.12525	11.3628	6.40259e-30	1.98131e-27
Tb927.11.1110	calpain, putative	110.637	26.1083	2.30513	11.3262	9.73663e-30	2.76196e-27
Tb927.5.1790	Mitochondrial SSU ribosomal protein, putative	64.4087	30	2.71845	11.0357	2.57068e-28	6.73123e-26
Tb927.8.3720	SUMO-interacting motif-containing protein	103.278	25.8921	2.35992	10.9716	5.23492e-28	1.27283e-25
Tb927.11.2540	hypothetical protein, conserved	39.0702	24.242	2.25491	10.7508	5.87718e-27	1.33373e-24
Tb11.0390	chrXI additional, unordered contigs	36.1466	24.5343	2.28536	10.7354	6.94038e-27	1.47656e-24
Tb927.7.1780	Adenine phosphoribosyltransferase, putative	41.5507	24.7244	2.36948	10.4345	1.72468e-25	3.45341e-23
Tb927.8.7940	receptor-type adenylate cyclase GRESAG 4, putative	18.8395	23.5842	2.2936	10.2826	8.44043e-25	1.59618e-22
Tb927.1.490	hypothetical protein	14.0263	23.1758	2.32238	9.97933	1.87721e-23	3.36318e-21
Tb927.8.3680	kinetoplastid kinetochore protein 4	41.9278	24.7469	2.50231	9.8896	4.61875e-23	7.86111e-21
Tb927.8.7870	receptor-type adenylate cyclase GRESAG 4, putative	13.0884	22.7162	2.3036	9.86119	6.13175e-23	9.93927e-21
Tb927.10.1030	serine peptidase, Clan SC, Family S10	25.2582	21.8076	2.24981	9.69306	3.22722e-22	4.9934e-20
Tb927.9.4960	hypothetical protein, conserved	35.3015	24.4988	2.55057	9.60523	7.59903e-22	1.11268e-19
Tb927.10.3200	U2 splicing auxiliary factor, putative	38.1537	24.6071	2.56272	9.60195	7.84498e-22	1.11268e-19
Tb927.4.360	1,2-Dihydroxy-3-keto-5-methylthiopentene dioxygenase, putative	35.1718	24.4811	2.56168	9.55665	1.21634e-21	1.65617e-19
Tb927.8.4580	Basal body protein	37.0083	23.4227	2.47455	9.46544	2.9233e-21	3.82728e-19
Tb927.9.6210	arginine kinase	27.0513	24.1463	2.5748	9.37793	6.72827e-21	8.4826e-19
Tb927.4.3450	Mitochondrial ATP synthase subunit, putative	12.9496	23.1153	2.4712	9.35387	8.44943e-21	1.02721e-18
Tb927.10.10250	EP2 procyclin	25.8784	24.0639	2.57857	9.33226	1.03634e-20	1.21645e-18
Tb927.5.2760	UDP-Gal or UDP-GlcNAc-dependent glycosyltransferase, putative	21.8613	23.8322	2.56754	9.28211	1.66152e-20	1.88527e-18
Tb927.10.9630	hypothetical protein	18.9079	23.6122	2.55273	9.24979	2.24941e-20	2.46999e-18
Tb927.10.14700	hypothetical protein, conserved	66.1882	24.4849	2.65845	9.21023	3.25428e-20	3.46174e-18
Tb927.10.12960	Ras-related protein Rab5A	73.8803	25.5295	2.77393	9.20336	3.46922e-20	3.57856e-18
Tb927.9.11270	t- complex protein 1 (eta subunit), putative	26.0681	24.0828	2.64545	9.10346	8.75017e-20	8.76046e-18
Tb927.11.15180	hypothetical protein, conserved	13.3065	23.0891	2.57457	8.96811	3.01635e-19	2.93361e-17
Tb927.11.10560	eukaryotic translation initiation factor 4 gamma 4	11.4929	20.6988	2.31427	8.944	3.7534e-19	3.54904e-17
Tb927.1.1790	hypothetical PIN domain-containing protein, conserved	20.1911	23.7192	2.65318	8.93992	3.89458e-19	3.58301e-17
Tb927.10.1770	hypothetical protein	26.0673	26.6154	2.9959	8.88394	6.45337e-19	5.78086e-17
Tb927.11.9590	S-adenosylhomocysteine hydrolase, putative	46.0671	24.8577	2.83171	8.77832	1.65939e-18	1.44835e-16
Tb927.10.3170	GCN20-type ATP-binding cassette protein, putative	31.9077	24.37	2.79242	8.7272	2.61067e-18	2.19918e-16
Tb927.10.4770	phosphatidylinositol-4-phosphate 5-kinase, putative	55.2053	25.1309	2.88015	8.72555	2.64883e-18	2.19918e-16
Tb927.11.6910	hypothetical protein, conserved	48.8125	24.9544	2.88616	8.64626	5.32169e-18	4.3131e-16
Tb927.3.3160	Nuclear poly(A) polymerase 1	23.1348	23.7826	2.76454	8.60275	7.78308e-18	6.1613e-16
Tb927.9.6130	calmodulin, putative	15.0219	21.3652	2.49382	8.56726	1.05979e-17	8.19892e-16
Tb06.3A7.960	hypothetical protein	76.9719	25.5852	2.9906	8.55519	1.17678e-17	8.9017e-16
Tb927.2.3320	65 kDa invariant surface glycoprotein	18.2833	23.0729	2.70097	8.54246	1.31398e-17	9.72342e-16
Tb927.9.14290	Cytokinesis initiation factor 2	48.8715	24.9733	2.94513	8.4795	2.26161e-17	1.63798e-15
Tb927.4.5000	TerD domain containing protein, putative	8.14253	22.4582	2.66138	8.43857	3.21256e-17	2.27824e-15
Tb927.8.2530	Cytochrome c oxidase copper chaperone, related	27.7763	22.6009	2.69467	8.38727	4.9758e-17	3.45666e-15
Tb927.11.5700	hypothetical protein, conserved	28.7547	24.2221	2.92274	8.28745	1.15701e-16	7.87694e-15
Tb927.11.13020	calmodulin	73.3498	26.0872	3.20666	8.13532	4.10839e-16	2.74215e-14
Tb927.7.7470	procyclic-enriched flagellar receptor adenylate cyclase 3	15.5319	23.6406	2.91907	8.09867	5.55651e-16	3.63738e-14
Tb927.2.5970	hypothetical protein, conserved	8.86173	22.576	2.80094	8.06016	7.61932e-16	4.63146e-14
Tb927.8.6890	putative succinate dehydrogenase subunit	29.1235	24.2394	3.00713	8.06064	7.58949e-16	4.63146e-14
Tb927.11.10540	hypothetical protein, conserved	29.9055	24.2835	3.01199	8.06229	7.48813e-16	4.63146e-14
Tb927.11.13090	elongation factor 1 gamma, putative	37.6117	24.5313	3.04324	8.06094	7.57105e-16	4.63146e-14
Tb927.11.17890	expression site-associated gene 1 (ESAG1) protein, putative	18.9671	23.6036	2.94139	8.02464	1.01827e-15	6.08105e-14
Tb927.10.2610	Domain of unknown function (DUF1935), putative	28.0192	23.2328	2.89851	8.01543	1.0975e-15	6.4412e-14
Tb927.10.1890	cysteine peptidase, Clan CA, family C2, putative	31.9305	24.3752	3.04481	8.00551	1.18975e-15	6.86428e-14
Tb927.11.3260	mitochondrial DNA polymerase I protein D, putative	24.9044	23.9048	2.99661	7.97728	1.49587e-15	8.48659e-14
Tb927.4.3280	expression site-associated gene 2 (ESAG2) protein, putative	17.7364	21.942	2.80742	7.81573	5.46445e-15	3.04934e-13
Tb927.11.3760	hypothetical protein	456.816	10.8386	1.39142	7.78961	6.72175e-15	3.69046e-13
Tb927.4.960	WD domain, G-beta repeat, putative	34.1963	24.4687	3.14832	7.77199	7.72654e-15	4.10955e-13
Tb927.11.12230	ATP-dependent protease ATPase subunit HslU2	44.3337	24.8301	3.1945	7.77279	7.67771e-15	4.10955e-13
Tb927.11.11710	Putative serine esterase (DUF676), putative	15.1039	21.7702	2.81291	7.73939	9.9894e-15	5.23137e-13
Tb927.7.740	chaperone protein DnaJ, putative	31.6455	24.3491	3.1495	7.7311	1.06624e-14	5.4992e-13
Tb927.7.190	thimet oligopeptidase, putative	15.0882	23.291	3.01411	7.72733	1.09823e-14	5.57969e-13
Tb927.9.12510	ATP-dependent DEAD/H RNA helicase, putative	23.4422	23.9281	3.10235	7.71291	1.22979e-14	6.15617e-13
Tb11.1790	retrotransposon hot spot protein (RHS, pseudogene), putative	14.0611	23.2163	3.01275	7.706	1.29825e-14	6.40468e-13
Tb927.10.11330	EF-hand domain pair, putative	29.0317	26.2447	3.4236	7.66584	1.7767e-14	8.63982e-13
Tb927.10.2350	pyruvate dehydrogenase complex E3 binding protein, putative	23.0695	23.9216	3.12279	7.66033	1.85454e-14	8.89135e-13
Tb927.4.920	TPR repeat, putative	24.0342	22.6493	2.98751	7.58133	3.42034e-14	1.61706e-12
Tb927.8.5110	hypothetical protein, conserved	221.472	7.1141	0.941054	7.55971	4.03956e-14	1.88365e-12
Tb927.10.12030	hypothetical protein, conserved	389.251	9.42968	1.24821	7.55457	4.20235e-14	1.93308e-12
Tb927.3.3190	Serine/threonine-protein kinase NEK7, putative	69.8878	24.4221	3.23586	7.54732	4.44304e-14	2.01655e-12
Tb927.11.16790	mitogen-activated protein kinase	8.64958	22.0541	2.92732	7.5339	4.92477e-14	2.20578e-12
Tb927.10.6610	chaperone protein DnaJ, putative	23.1787	22.5186	2.99348	7.52254	5.37237e-14	2.37501e-12
Tb927.11.3130	glycosomal transporter (GAT2)	4.64665	21.6734	2.90689	7.4559	8.92596e-14	3.89538e-12
Tb927.10.7860	hypothetical protein, conserved	478.667	10.5765	1.42035	7.44645	9.58866e-14	4.13162e-12
Tb927.11.10510	ubiquinone biosynthesis methyltransferase, putative	28.6108	24.2139	3.26692	7.41185	1.24551e-13	5.29965e-12
Tb927.5.530	hypothetical protein, conserved	18.7427	23.6246	3.19404	7.39646	1.39858e-13	5.81001e-12
Tb927.8.5900	Sedlin, N-terminal conserved region, putative	29.4174	24.2568	3.27955	7.39637	1.39959e-13	5.81001e-12
Tb927.11.15440	NADH dehydrogenase (ubiquinone) 1 beta subcomplex subunit, putative	11.8386	22.8822	3.09542	7.39228	1.44333e-13	5.91938e-12
Tb927.8.8310	chaperone protein DnaJ, putative	13.4771	23.1644	3.13514	7.38862	1.48358e-13	6.01202e-12
Tb927.5.3550	hypothetical protein, conserved	11.8634	22.9871	3.11357	7.38289	1.54895e-13	6.2031e-12
Tb927.5.3450	eukaryotic translation initiation factor eIF2A, putative	25.3202	23.955	3.25658	7.35587	1.89685e-13	7.50799e-12
Tb927.8.7710	hypothetical protein, conserved	33.0622	23.1387	3.14715	7.35226	1.94878e-13	7.6249e-12
Tb11.v5.0713	Retrotransposon hot spot protein 6 (RHS6), putative	461.017	14.6365	1.99533	7.33538	2.21087e-13	8.55204e-12
Tb927.8.1870	Golgi/lysosome glycoprotein 1	18.8667	23.4085	3.20401	7.30598	2.75254e-13	1.05277e-11
Tb927.4.2890	hypothetical protein, conserved	7.59458	22.1311	3.03157	7.30023	2.87279e-13	1.08655e-11
Tb927.6.3930	LSU ribosomal protein, mitochondrial, putative	8.66312	21.3735	2.93109	7.29201	3.05353e-13	1.14222e-11
Tb927.1.690	hypothetical protein, conserved	17.158	22.272	3.07992	7.23137	4.78131e-13	1.76908e-11
Tb927.9.6360	hypothetical protein, conserved	17.5856	23.7281	3.30658	7.17601	7.17732e-13	2.62705e-11
Tb927.11.8260	carbonic anhydrase-like protein	40.8432	24.6981	3.45589	7.14667	8.89054e-13	3.21951e-11
Tb927.11.15210	TLR4 regulator and MIR-interacting MSAP, putative	20.1638	22.7047	3.19994	7.09536	1.29018e-12	4.62293e-11
Tb927.9.5730	nucleosome assembly protein-like protein	7.9996	22.4282	3.16645	7.08306	1.41001e-12	4.99967e-11
Tb927.6.590	hypothetical protein, conserved	16.8831	23.476	3.31698	7.07752	1.46755e-12	5.15004e-11
Tb927.11.14380	kinetoplast polyadenylation/uridylation factor 2	27.3582	24.1348	3.41188	7.07377	1.50784e-12	5.23744e-11
Tb927.11.6000	mitochondrial ribosomal protein L4	24.4462	22.7627	3.21961	7.07003	1.54904e-12	5.32618e-11
Tb927.10.6680	member of the NOL1/NOP2/sun family of proteins	23.1111	23.9154	3.38712	7.06069	1.65676e-12	5.58428e-11
Tb927.8.4430	uridine phosphorylase	38.0746	24.3643	3.45071	7.06068	1.65691e-12	5.58428e-11
Tb927.11.1890	Serine-threonine kinase receptor-associated protein, putative	11.282	22.9023	3.2467	7.05403	1.73808e-12	5.80042e-11
Tb927.10.2560	mitochondrial malate dehydrogenase	26.6382	24.1136	3.41989	7.051	1.77634e-12	5.87056e-11
Tb927.8.2110	Alpha/beta hydrolase family, putative	10.9374	22.8624	3.24795	7.03904	1.9357e-12	6.33569e-11
Tb927.11.11850	splicing factor 3B subunit 1, putative	19.5342	23.6864	3.36768	7.03345	2.01493e-12	6.5322e-11
Tb927.7.710	heat shock 70 kDa protein, putative	61.1919	25.2728	3.64455	6.93441	4.07926e-12	1.30998e-10
Tb927.6.2230	RGG protein	15.3862	21.9085	3.16345	6.92552	4.34388e-12	1.38192e-10
Tb927.4.3400	hypothetical protein, conserved	16.9976	23.0302	3.33478	6.90607	4.98273e-12	1.57048e-10
Tb927.5.1630	hypothetical protein, conserved	45.9655	24.8719	3.6354	6.84157	7.83305e-12	2.44621e-10
Tb927.2.6070	mitochondrial RNA binding complex 1 subunit	15.7934	22.6395	3.32396	6.81102	9.691e-12	2.97191e-10
Tb927.11.7940	calmodulin, putative	29.7623	24.2711	3.56297	6.81204	9.62261e-12	2.97191e-10
Tb927.4.1830	Urm1 (Ubiquitin related modifier), putative	24.796	23.9753	3.5297	6.79243	1.10257e-11	3.35104e-10
Tb927.10.11220	procyclic form surface phosphoprotein	5.90648	22.0135	3.24579	6.78217	1.18381e-11	3.53844e-10
Tb927.11.8120	protein transport protein SEC13, putative	18.8633	22.7615	3.35672	6.78087	1.19451e-11	3.53844e-10
Tb927.5.3830	dihydroorotate dehydrogenase (fumarate)	29.7426	24.2655	3.57858	6.78076	1.19542e-11	3.53844e-10
Tb11.v5.0731	65 kDa invariant surface glycoprotein, putative	12.8824	20.1661	2.97672	6.77459	1.24761e-11	3.66108e-10
Tb927.4.4700	hypothetical protein, conserved	10.6544	21.8323	3.22955	6.76018	1.3782e-11	3.99257e-10
Tb927.9.7770	spermidine synthase	15.5074	23.3567	3.45536	6.75957	1.38403e-11	3.99257e-10
Tb927.10.14510	root hair defective 3 GTP-binding protein (RHD3), putative	23.5256	23.9377	3.54399	6.75445	1.43374e-11	4.10121e-10
Tb927.8.8000	hypothetical protein, conserved	29.7548	24.2231	3.5919	6.74382	1.54275e-11	4.37627e-10
Tb927.9.4210	fatty acyl CoA synthetase 3	14.49	23.2562	3.45202	6.73697	1.61724e-11	4.51166e-10
Tb927.10.6600	Kinetoplastid kinetochore protein 23	16.5992	23.4565	3.48126	6.73793	1.60659e-11	4.51166e-10
Tb927.7.3120	small nuclear ribonucleoprotein SmD1	20.2133	23.7313	3.52316	6.73581	1.63024e-11	4.51166e-10
Tb927.11.9170	DNA topoisomerase III, putative	17.2935	23.5033	3.49113	6.73227	1.67036e-11	4.5854e-10
Tb927.5.2720	zinc finger protein ZPR1	9.838	22.7248	3.37749	6.72831	1.71642e-11	4.67415e-10
Tb927.3.2300	DNL zinc finger, putative	9.40664	22.6479	3.36691	6.72662	1.73646e-11	4.6912e-10
Tb927.9.9190	hypothetical protein, conserved	11.0055	22.8797	3.40292	6.72356	1.77334e-11	4.75311e-10
Tb927.11.9070	palmitoyl acyltransferase 4, putative	13.0187	23.115	3.44059	6.71833	1.83819e-11	4.88844e-10
Tb927.11.7030	Rad51, putative	12.5783	23.0528	3.433	6.71505	1.87996e-11	4.96075e-10
Tb927.4.4810	hypothetical protein, conserved	19.6164	23.6868	3.53122	6.70781	1.97571e-11	5.17333e-10
Tb927.1.2150	Small kinetoplastid calpain-related protein 1-4	168.794	6.82335	1.01859	6.69885	2.10073e-11	5.45868e-10
Tb927.6.1720	hypothetical protein, conserved	18.3585	22.4542	3.36111	6.68057	2.3802e-11	6.13803e-10
Tb927.8.7680	amino acid transporter, putative	14.3161	21.9324	3.28502	6.67649	2.44724e-11	6.26347e-10
Tb927.4.430	proteasome beta 7 subunit	13.1381	21.7656	3.26593	6.66443	2.65686e-11	6.74922e-10
Tb927.10.3570	RNA editing exonuclease 2	12.0355	23.7768	3.59156	6.62019	3.58741e-11	9.04559e-10
Tb927.5.4120	LSU ribosomal protein, mitochondrial, putative	22.259	21.2634	3.2175	6.60868	3.87767e-11	9.70558e-10
Tb927.6.4070	hypothetical protein, conserved	14.0222	22.6899	3.451	6.57489	4.86896e-11	1.20978e-09
Tb927.11.11590	Eukaryotic translation initiation factor 3 subunit E	35.5125	24.823	3.79373	6.54317	6.02274e-11	1.48561e-09
Tb927.8.5450	amino acid permease 24	8.97334	21.7402	3.33982	6.50939	7.54549e-11	1.83549e-09
Tb927.11.4880	Calmodulin-binding, putative	24.519	22.075	3.39129	6.50932	7.54902e-11	1.83549e-09
Tb927.5.760	Cell cycle sequence binding phosphoprotein, putative	88.1198	5.72099	0.882096	6.48568	8.83316e-11	2.13249e-09
Tb927.10.7850	protein-L-isoaspartate, putative	28.5853	24.2108	3.7517	6.4533	1.09443e-10	2.62355e-09
Tb927.7.5130	hypothetical protein, conserved	31.3177	24.3416	3.77821	6.44262	1.17431e-10	2.79536e-09
Tb927.11.15920	glutathione peroxidase, putative	11.1071	22.8922	3.56611	6.41937	1.36838e-10	3.23469e-09
Tb927.9.9710	Histidine phosphatase superfamily (branch 1), putative	21.6404	23.8252	3.71369	6.4155	1.40357e-10	3.29501e-09
Tb927.10.12200	hypothetical protein, conserved	20.4866	23.7399	3.70289	6.41117	1.44404e-10	3.36678e-09
Tb927.11.5520	triosephosphate isomerase	8.73827	22.5608	3.5248	6.40059	1.54774e-10	3.58402e-09
Tb927.11.10070	Bromodomain, putative	13.1682	23.1257	3.61715	6.39334	1.62303e-10	3.73298e-09
Tb927.4.2050	hypothetical protein	35.734	24.5239	3.83973	6.38688	1.69306e-10	3.8679e-09
Tb927.11.11290	heat shock protein 70, putative	17.9935	23.5678	3.69244	6.38272	1.73971e-10	3.94798e-09
Tb927.3.5370	hypothetical protein, conserved	9.8974	22.7352	3.56292	6.38106	1.75865e-10	3.96453e-09
Tb927.11.5130	hypothetical protein, conserved	18.0198	23.5591	3.69315	6.37913	1.78102e-10	3.98855e-09
Tb927.9.4820	calcium/potassium channel (CAKC), putative	11.8995	22.9936	3.60563	6.37714	1.80423e-10	4.01412e-09
Tb927.10.15040	hypothetical protein, conserved	101.215	7.98704	1.25761	6.35098	2.1395e-10	4.72913e-09
Tb927.6.1460	cyclin 3	116.165	10.0175	1.59879	6.26565	3.71275e-10	8.15368e-09
Tb927.8.1590	ubiquitin-protein ligase, putative	143.075	9.32439	1.49595	6.23309	4.57318e-10	9.97892e-09
Tb927.10.2030	Pentatricopeptide repeat protein (PPR), putative	23.2171	23.9189	3.83977	6.22924	4.68699e-10	1.01621e-08
Tb927.8.4450	RNA-binding protein, putative	27.3338	23.8648	3.83976	6.21519	5.12637e-10	1.10444e-08
Tb927.10.4080	hypothetical protein, conserved	23.165	23.841	3.83977	6.20895	5.33387e-10	1.14192e-08
Tb927.10.8400	legume-like lectin, putative	22.9236	23.8361	3.83977	6.20769	5.37703e-10	1.14396e-08
Tb927.3.810	hypothetical protein, conserved	21.25	23.7996	3.83978	6.19816	5.71259e-10	1.2078e-08
Tb927.6.1800	protein phosphatase 2C, putative	11.5925	22.1702	3.59058	6.17455	6.63501e-10	1.39417e-08
Tb927.10.11830	hypothetical protein, conserved	19.3976	23.6751	3.83979	6.16572	7.01631e-10	1.46525e-08
Tb927.4.2370	hypothetical protein, conserved	18.1267	23.5757	3.8398	6.13983	8.26123e-10	1.71471e-08
Tb927.10.6850	Mitochondrial ribosomal protein S18, putative	17.5121	23.5276	3.8398	6.12729	8.93903e-10	1.84415e-08
Tb927.2.4710	RNA-binding protein, putative	113.853	6.91143	1.13002	6.11622	9.58198e-10	1.96488e-08
Tb927.8.4890	pol-associated gene 1	115.435	12.6829	2.08391	6.08611	1.1569e-09	2.34409e-08
Tb927.9.10430	Zinc-binding domain containing protein, putative	13.2596	23.1413	3.80211	6.08643	1.15454e-09	2.34409e-08
Tb927.5.4280	Zinc finger, C3HC4 type (RING finger), putative	11.3322	22.8958	3.76387	6.08303	1.17931e-09	2.37538e-08
Tb927.11.9790	calmodulin, putative	12.1356	23.0255	3.7869	6.08029	1.19967e-09	2.40216e-08
Tb927.11.7080	acidocalcisomal pyrophosphatase	13.6992	23.1887	3.81623	6.07634	1.22959e-09	2.44767e-08
Tb927.11.10000	Charged multivesicular body protein 3, putative	15.0395	23.3285	3.83983	6.0754	1.23681e-09	2.44772e-08
Tb927.9.3490	hypothetical protein, conserved	56.7804	11.2558	1.85382	6.07164	1.26607e-09	2.47685e-08
Tb927.3.2270	hypothetical protein, conserved	9.23452	22.6101	3.72334	6.07252	1.25917e-09	2.47685e-08
Tb927.6.2600	Protein of unknown function (DUF1077), putative	14.8711	23.299	3.83983	6.06772	1.29737e-09	2.52356e-08
Tb927.3.2220	eukaryotic translation initiation factor 3 subunit j	14.7196	23.2883	3.83983	6.06492	1.3202e-09	2.55339e-08
Tb927.1.700	phosphoglycerate kinase	14.4426	23.1155	3.81703	6.05587	1.3966e-09	2.68589e-08
Tb927.11.12060	Peroxisomal biogenesis factor 11 (PEX11), putative	14.1346	23.2307	3.83984	6.04993	1.44908e-09	2.77116e-08
Tb927.5.2340	hypothetical protein, conserved	7.92833	22.2524	3.69717	6.01876	1.75756e-09	3.34231e-08
Tb927.7.6910	Phosphatidylinositol 4-phosphate 5-kinase, putative	12.6063	22.981	3.83986	5.98485	2.16591e-09	4.09598e-08
Tb927.11.5560	hypothetical protein, conserved	11.464	22.9417	3.83988	5.97459	2.30672e-09	4.33817e-08
Tb927.9.1380	hypothetical protein, conserved	11.4027	22.9316	3.83988	5.97197	2.344e-09	4.38405e-08
Tb927.8.4920	hypothetical protein, conserved	11.1031	22.8887	3.83988	5.96079	2.51023e-09	4.6693e-08
Tb927.5.2410	kinesin, putative	64.9119	8.6602	1.45682	5.94461	2.77122e-09	5.12676e-08
Tb927.11.9440	Component of motile flagella 63	10.1177	22.7585	3.8399	5.92684	3.08819e-09	5.68227e-08
Tb927.2.3720	ubiquitin-conjugating enzyme, putative	44.0018	5.19896	0.878425	5.9185	3.24894e-09	5.94591e-08
Tb927.8.3460	Ring finger domain containing protein, putative	70.6277	6.94491	1.17425	5.91435	3.33195e-09	6.06521e-08
Tb927.10.14570	kinesin motor domain containing protein, putative	40.5879	8.3214	1.40858	5.90765	3.47029e-09	6.28344e-08
Tb927.6.1440	LSU ribosomal protein, mitochondrial, putative	9.30256	22.6489	3.83992	5.89828	3.67321e-09	6.61567e-08
Tb927.6.2700	small nuclear ribonucleoprotein Sm-E	16.2867	22.6445	3.83981	5.89729	3.69527e-09	6.62037e-08
Tb927.9.9420	hypothetical protein, conserved	9.19514	22.6279	3.83993	5.89281	3.79692e-09	6.76687e-08
Tb927.11.5080	hypothetical protein, conserved	58.6399	5.81275	0.992842	5.85466	4.7799e-09	8.47436e-08
Tb927.10.13780	Glycogen synthase kinase 3 short	137.18	5.10278	0.871711	5.85375	4.80605e-09	8.47658e-08
Tb927.10.2690	Trafficking protein Mon1, putative	7.92006	22.4248	3.83997	5.83983	5.22548e-09	9.16884e-08
Tb927.2.2720	STE/STE7 protein kinase, putative	20.5353	3.92789	0.675165	5.81767	5.96726e-09	1.04167e-07
Tb927.4.2500	eukaryotic translation initiation factor 2-alpha kinase 2	108.058	9.66973	1.69709	5.69783	1.21339e-08	2.10734e-07
Tb927.9.7480	hypothetical protein, conserved	33.9444	10.4623	1.85213	5.64877	1.61599e-08	2.7923e-07
Tb927.7.3840	kinesin-like protein, fragment, putative	11.5219	20.003	3.55613	5.62493	1.85579e-08	3.19046e-07
Tb927.10.4050	serine palmitoyltransferase, putative	20.8651	7.16464	1.28843	5.56077	2.68593e-08	4.59442e-07
Tb927.2.2670	histone H4 variant	228.241	8.02757	1.44974	5.53727	3.07231e-08	5.22907e-07
Tb927.11.3720	Ring finger domain containing protein, putative	927.4	4.48832	0.813333	5.51842	3.42053e-08	5.79277e-07
Tb927.8.4780	Flagellar Member 3	39.8218	9.6909	1.76876	5.47892	4.27918e-08	7.21105e-07
Tb927.9.2891	Domain of unknown function (DUF5075), putative	21.5364	9.4994	1.73617	5.47148	4.46285e-08	7.48351e-07
Tb11.v5.0627	lipase domain protein, putative	81.2826	3.80332	0.695551	5.46808	4.54948e-08	7.59139e-07
Tb927.1.4020	hypothetical protein	182.104	4.27032	0.781802	5.46215	4.70404e-08	7.811e-07
Tb927.10.14040	vacuolar ATP synthase subunit c, putative	72.2894	11.8242	2.18726	5.40593	6.44724e-08	1.06021e-06
Tb927.11.7705	ribosomal protein S11, putative	43.6435	11.0825	2.05396	5.39568	6.82663e-08	1.1172e-06
Tb927.6.820	Pumilio homology domain family member 4	62.8117	3.99216	0.740638	5.39016	7.03948e-08	1.14653e-06
Tb927.10.9570	paraflagellar rod component, putative	77.7324	10.1772	1.88949	5.3862	7.19612e-08	1.16646e-06
Tb927.3.3210	hypothetical protein	58.1207	6.51008	1.21168	5.37277	7.75349e-08	1.25085e-06
Tb927.3.2510	expression site-associated gene 2 (ESAG2) protein, putative	24.7076	8.57452	1.60361	5.347	8.94236e-08	1.43584e-06
Tb927.11.16820	hypothetical protein, conserved	37.349	6.88909	1.29241	5.33043	9.79795e-08	1.56583e-06
Tb927.10.7230	Flagellar Member 1	18.5513	9.12603	1.73222	5.26841	1.37607e-07	2.18886e-06
Tb11.v5.0863	hypothetical protein, conserved	9.58218	4.87763	0.928211	5.25487	1.4813e-07	2.34528e-06
Tb927.9.7540	cysteine peptidase, Clan CA, family C2, putative	15.0347	5.25048	0.999677	5.25217	1.50314e-07	2.3594e-06
Tb927.11.7800	hypothetical protein, conserved	63.9692	9.0026	1.71411	5.25206	1.50408e-07	2.3594e-06
Tb927.5.2330	hypothetical protein, conserved	34.2719	8.06886	1.54549	5.22092	1.78035e-07	2.77995e-06
Tb927.7.2140	zinc finger protein family member, putative	16.2169	6.52571	1.25903	5.18313	2.1819e-07	3.3914e-06
Tb927.7.6310	polo-like protein kinase	41.5267	4.43957	0.860334	5.16028	2.46575e-07	3.81518e-06
Tb927.10.11460	hypothetical protein	19.9509	6.29138	1.22107	5.15237	2.5722e-07	3.96189e-06
Tb927.9.6940	DNA topoisomerase type IB small subunit	13.9847	5.1887	1.00939	5.14044	2.74089e-07	4.2027e-06
Tb927.9.10280	Zinc finger CCCH domain-containing protein 48	77.109	6.00787	1.17527	5.1119	3.18927e-07	4.86828e-06
Tb11.v5.0716	hypothetical protein, conserved	30.5671	5.07754	1.00435	5.05554	4.29186e-07	6.52209e-06
Tb927.2.820	retrotransposon hot spot protein 1 (RHS1), interrupted	293.115	4.65187	0.924778	5.03026	4.89811e-07	7.39457e-06
Tb927.9.2130	hypothetical protein, conserved	82.271	11.8104	2.34807	5.02982	4.90944e-07	7.39457e-06
Tb927.5.3800	glutamine hydrolysing (not ammonia-dependent) carbomoyl phosphate synthase, putative	13.6306	5.72222	1.14003	5.01936	5.18449e-07	7.77445e-06
Tb927.4.1880	hypothetical protein, conserved	20.1512	5.55057	1.10852	5.00722	5.52232e-07	8.24473e-06
Tb927.2.1080	retrotransposon hot spot protein 5 (RHS5), putative	20.1741	8.35157	1.6712	4.99734	5.81259e-07	8.64021e-06
Tb927.3.600	hypothetical protein	125.96	10.2813	2.06085	4.98886	6.07371e-07	8.98909e-06
Tb927.7.3540	hypothetical protein, conserved	19.822	7.59569	1.544	4.9195	8.67642e-07	1.27855e-05
Tb927.1.420	retrotransposon hot spot protein 5 (RHS5), putative	22.2037	8.87248	1.81602	4.88567	1.0308e-06	1.51243e-05
Tb927.10.14470	intraflagellar transport protein 140	149.732	11.1427	2.28338	4.8799	1.06141e-06	1.55066e-05
Tb927.11.11680	2-oxoglutarate dehydrogenase E2 component, putative	43.0745	7.86303	1.61678	4.86339	1.15389e-06	1.67857e-05
Tb927.1.2190	Raptor N-terminal CASPase like domain containing protein, putative	73.7639	6.59607	1.36968	4.81577	1.46634e-06	2.12401e-05
Tb927.8.7990	Thioredoxin-like/Protein of unknown function (DUF3638)/Protein of unknown function (DUF3645), putative	62.138	7.82482	1.62644	4.81101	1.5017e-06	2.16476e-05
Tb927.11.490	hypothetical protein, conserved	35.0157	10.4347	2.16924	4.81028	1.50719e-06	2.16476e-05
Tb927.1.3910	Anaphase-promoting complex subunit CDC23	47.8652	7.45611	1.5598	4.78018	1.75141e-06	2.50495e-05
Tb927.8.4190	hypothetical protein, conserved	704.972	4.22232	0.883945	4.77668	1.78215e-06	2.53826e-05
Tb927.7.4260	Enriched in surface-labeled proteome protein 13	76.9058	10.4401	2.19777	4.75031	2.03103e-06	2.88068e-05
Tb927.11.3250	dynein heavy chain, putative	127.174	9.13552	1.92978	4.73396	2.20177e-06	3.10989e-05
Tb11.v5.0754	variant surface glycoprotein (VSG), putative	12.1695	4.66634	0.990864	4.70937	2.48487e-06	3.49525e-05
Tb927.11.540	ABC transporter, mitochondrial, putative	441.788	6.27962	1.33657	4.6983	2.62338e-06	3.67489e-05
Tb927.9.7650	ADP-ribosylation factor, putative	55.2575	11.0913	2.37023	4.67942	2.87682e-06	4.0134e-05
Tb927.5.3220	signal peptidase type I, putative	85.4155	11.7175	2.50701	4.67388	2.95558e-06	4.10644e-05
Tb927.10.5880	Proteophosphoglycan, putative	55.1675	8.83376	1.89327	4.66586	3.07323e-06	4.25255e-05
Tb11.v5.0559	oligosaccharyl transferase subunit, putative	21.1351	5.73964	1.23271	4.65613	3.22207e-06	4.44046e-05
Tb927.11.780	hypothetical protein, conserved	28.2322	7.46568	1.60586	4.64902	3.33519e-06	4.57782e-05
Tb927.1.1740	Microtubule-associated protein futsch, putative	92.3865	9.49252	2.05213	4.6257	3.73341e-06	5.10383e-05
Tb927.1.1840	conserved protein, unknown function	22.741	3.32037	0.722418	4.59619	4.30278e-06	5.85866e-05
Tb927.8.4200	hypothetical protein, conserved	275.231	3.67807	0.802074	4.5857	4.52475e-06	6.13635e-05
Tb927.3.2490	hypothetical protein, conserved	52.9411	8.15749	1.78261	4.57615	4.73611e-06	6.39751e-05
Tb927.1.350	retrotransposon hot spot protein (RHS, pseudogene), putative	18.7224	5.11847	1.11954	4.57193	4.83244e-06	6.45362e-05
Tb927.10.2390	casein kinase I, putative	9.80582	5.37575	1.17547	4.57329	4.80129e-06	6.45362e-05
Tb927.1.380	Protein of unknown function (DUF1181), putative	35.1962	9.44595	2.06611	4.57184	4.83453e-06	6.45362e-05
Tb927.11.4030	hypothetical protein, conserved	74.5332	8.88196	1.94636	4.56336	5.0341e-06	6.69378e-05
Tb927.9.14000	60S ribosomal protein L12, putative	37.2306	7.57819	1.66106	4.56226	5.06061e-06	6.70285e-05
Tb927.3.4710	Flagellum attachment zone protein 23	110.748	6.32128	1.38732	4.55646	5.20235e-06	6.86387e-05
Tb927.11.3000	60S ribosomal protein L37, putative	52.0934	10.1775	2.25169	4.51992	6.1862e-06	8.09916e-05
Tb927.5.2390	hypothetical protein, conserved	36.4473	5.47311	1.21331	4.51089	6.45573e-06	8.41966e-05
Tb927.8.2450	5'-AMP-activated protein kinase subunit beta	22.1683	5.3058	1.17937	4.49885	6.83209e-06	8.87651e-05
Tb927.9.9630	TPR repeat/Tetratricopeptide repeat, putative	172.629	11.8306	2.63704	4.48631	7.24685e-06	9.37957e-05
Tb927.3.2475	hypothetical protein	98.5652	9.21871	2.0614	4.47207	7.74676e-06	9.91353e-05
Tb927.8.2820	hypothetical protein, conserved	54.4547	10.3554	2.3153	4.47259	7.72795e-06	9.91353e-05
Tb927.3.4230	serine peptidase, clan SB, family S8-like protein	67.956	10.0398	2.25	4.46214	8.11451e-06	0.000103452
Tb927.6.870	myotubularin, putative	68.4141	11.2801	2.53616	4.44771	8.67901e-06	0.000110236
Tb927.5.3170	ribose-phosphate pyrophosphokinase, putative	29.9621	4.10844	0.924023	4.44625	8.73808e-06	0.000110456
Tb927.9.2470	nucleolar protein	152.852	11.0708	2.49024	4.44569	8.76119e-06	0.000110456
Tb927.11.4620	hypothetical protein, conserved	83.1587	2.21049	0.497833	4.44022	8.98657e-06	0.000112879
Tb927.9.7470	purine nucleoside transporter	21.8914	3.19655	0.720702	4.43533	9.19322e-06	0.00011505
Tb927.3.560	expression site-associated gene 11 (ESAG11) protein, putative	14.5214	9.16505	2.06857	4.43063	9.3958e-06	0.000117155
Tb927.11.5350	myo-inositol/proton symporter (MIT)	51.8736	8.1055	1.83005	4.42913	9.46159e-06	0.000117545
Tb927.11.5190	leucine-rich repeat protein (LRRP), putative	24.2564	5.62387	1.27216	4.42071	9.83763e-06	0.000121701
Tb927.7.3370	Intraflagellar transport protein 74, putative	152.779	11.3267	2.56258	4.42005	9.86765e-06	0.000121701
Tb927.1.1500	conserved protein, unknown function	23.7352	4.09664	0.927398	4.41735	9.99195e-06	0.000122789
Tb927.8.3550	mitogen-activated protein kinase 3, putative	17.3715	4.89592	1.11006	4.41051	1.03127e-05	0.000126275
Tb927.1.4500	SNARE associated Golgi protein, putative	61.8161	8.63063	1.95803	4.40782	1.04418e-05	0.000127397
Tb927.8.3020	hypothetical protein, conserved	32.8759	5.44587	1.2368	4.40319	1.06669e-05	0.000129679
Tb3.NT.36	Noncoding RNA, putative	48.7134	7.90628	1.79934	4.394	1.11286e-05	0.000134811
Tb927.9.14120	NLI interacting factor-like phosphatase, putative	19.0633	3.97787	0.90896	4.37628	1.20719e-05	0.000145719
Tb927.11.15010	Serine/threonine-protein kinase NEK21, putative	32.0377	6.5552	1.49897	4.37313	1.22478e-05	0.00014732
Tb927.2.5440	hypothetical protein, conserved	28.8946	8.01862	1.83575	4.36803	1.25369e-05	0.000150267
Tb927.3.5080	PSP1 C-terminal conserved region, putative	13.1585	7.44017	1.70936	4.35259	1.34537e-05	0.000160424
Tb927.7.6640	hypothetical protein, conserved	46.3563	8.18868	1.88184	4.35142	1.35257e-05	0.000160424
Tb927.10.6410	DNA mismatch repair protein MSH6	42.5273	10.9076	2.50628	4.35212	1.34828e-05	0.000160424
Tb927.6.430	receptor-type adenylate cyclase GRESAG 4, putative	18.5988	7.19685	1.65685	4.34369	1.40106e-05	0.000165598
Tb927.11.1570	hypothetical protein, conserved	19.4549	7.73281	1.78243	4.33834	1.43562e-05	0.000169096
Tb927.1.2260	small myristoylated protein 1-2	119.735	4.14639	0.956937	4.33299	1.47101e-05	0.000172666
Tb927.10.13100	Cytokinesis initiation factor 3	6.32226	4.79241	1.10643	4.3314	1.48161e-05	0.000173313
Tb927.10.9750	ubiquitin-protein ligase, putative	31.166	5.1473	1.18921	4.32834	1.50234e-05	0.000175136
Tb927.8.4340	hypothetical protein, conserved	78.8789	7.19841	1.66881	4.31349	1.60696e-05	0.000186692
Tb927.10.12730	hypothetical protein	17.0132	5.48477	1.27493	4.30202	1.6925e-05	0.000195297
Tb927.8.800	Domain of unknown function (DUF3437), putative	62.5883	9.34302	2.17158	4.3024	1.68954e-05	0.000195297
Tb927.6.4140	paraflagellar rod component, putative	15.6663	9.27137	2.159	4.29429	1.75251e-05	0.000201539
Tb11.v5.0553	ubiquitin hydrolase, putative	9.54695	5.07485	1.18352	4.28794	1.80339e-05	0.000206691
Tb927.8.1150	kinetoplastid kinetochore protein 9	100.377	5.88526	1.37418	4.28276	1.84591e-05	0.000210346
Tb927.6.2790	L-threonine 3-dehydrogenase	61.3296	9.23219	2.15577	4.28255	1.84763e-05	0.000210346
Tb927.7.920	Inner arm dynein 5-1	22.9645	10.3717	2.42896	4.27003	1.95449e-05	0.00022177
Tb927.11.4570	Ras-related protein Rab5B	63.9235	7.06765	1.65647	4.26668	1.98401e-05	0.000224371
Tb927.3.4560	5'-AMP-activated protein kinase catalytic subunit alpha, putative	17.007	6.10534	1.43165	4.26455	2.00302e-05	0.000225771
Tb927.8.3750	nucleolar protein 56	83.9121	11.6965	2.74769	4.25686	2.07321e-05	0.000232911
Tb927.7.7100	hypothetical protein	43.6217	4.87819	1.15228	4.2335	2.3008e-05	0.000257629
Tb927.7.3550	cytoskeleton associated protein, putative	463.693	4.72311	1.11936	4.21947	2.44882e-05	0.000273304
Tb927.6.3180	hypothetical protein, conserved	22.5862	10.2301	2.42507	4.2185	2.45935e-05	0.000273583
Tb11.v5.0788	expression site-associated gene 2 (ESAG2) protein, putative	53.6787	9.82754	2.33517	4.20849	2.57088e-05	0.000285058
Tb927.3.5810	expression site-associated gene 2 (ESAG2) (pseudogene)	8.61114	5.03184	1.19862	4.19803	2.69247e-05	0.000297571
Tb11.v5.0326	retrotransposon hot spot (RHS) protein, putative	81.3234	7.87066	1.87782	4.19139	2.77252e-05	0.000305426
Tb927.10.10360	Microtubule-associated repetitive protein	14.2289	7.81213	1.86495	4.18892	2.80291e-05	0.000307778
Tb927.10.14540	hypothetical protein	191.667	3.38699	0.810494	4.17892	2.929e-05	0.000320589
Tb927.11.10940	hypothetical protein, conserved	93.3443	5.47096	1.31024	4.17555	2.97267e-05	0.000324326
Tb927.2.4210	Phosphoenolpyruvate carboxykinase [ATP], glycosomal	33.3422	10.3638	2.48341	4.17323	3.00308e-05	0.000326597
Tb927.7.6490	hypothetical protein, conserved	10.4334	5.44168	1.30691	4.16378	3.13022e-05	0.00033934
Tb927.9.1440	Paraquat-inducible protein A, putative	80.3679	12.1036	2.90839	4.16161	3.16016e-05	0.000341498
Tb927.6.5070	hypothetical protein, conserved	27.6708	8.33027	2.00969	4.14505	3.3974e-05	0.000365973
Tb927.2.2260	phosphatidylinositol kinase related protein, putative	39.146	5.30689	1.28174	4.14039	3.46716e-05	0.000371139
Tb927.8.4510	Nucleoside diphosphate kinase 4	16.8744	9.38798	2.26726	4.14067	3.463e-05	0.000371139
Tb927.10.5010	Elongation factor G1, mitochondrial, putative	50.3507	9.5871	2.31904	4.13409	3.5637e-05	0.000380277
Tb927.8.3260	YceI-like domain containing protein, putative	4.88322	3.03909	0.737367	4.12155	3.76339e-05	0.000400331
Tb927.7.690	zinc finger protein, putative	15.2975	5.25118	1.27536	4.11741	3.83154e-05	0.00040631
Tb927.6.1700	hypothetical protein, conserved	23.1584	8.71351	2.12129	4.10765	3.99711e-05	0.000422552
Tb927.6.650	hypothetical protein, conserved	26.552	7.39946	1.80596	4.09724	4.18106e-05	0.000440629
Tb927.5.1700	replication Factor A 28 kDa subunit, putative	20.9877	6.39092	1.56062	4.09511	4.21961e-05	0.00044332
Tb927.11.4280	hypothetical protein, conserved	63.8792	8.46102	2.07249	4.08253	4.45474e-05	0.000466583
Tb927.11.13520	hypothetical protein, conserved	49.881	8.31365	2.04398	4.06739	4.75434e-05	0.000496435
Tb927.1.4890	expression site-associated gene 2 (ESAG2) protein, putative	78.2063	5.73662	1.41112	4.06529	4.79734e-05	0.000499393
Tb927.1.4900	expression site-associated gene 11 (ESAG11) protein, putative	341.715	6.12739	1.51029	4.05709	4.96889e-05	0.000515674
Tb927.9.12080	hypothetical protein, conserved	78.8655	11.8156	2.91338	4.05562	5.00011e-05	0.000517337
Tb927.7.6690	Trypanosoma specific protein, unknown function	180.042	4.67008	1.15353	4.0485	5.15479e-05	0.000531725
Tb927.7.4470	hypothetical protein, conserved	44.5387	10.3667	2.57027	4.03331	5.49966e-05	0.000565584
Tb927.2.980	retrotransposon hot spot protein 5 (RHS5), degenerate	309.98	3.22216	0.79943	4.03057	5.56421e-05	0.000570499
Tb2.NT.1	Noncoding RNA, putative	13.098	6.60036	1.63879	4.02758	5.63528e-05	0.00057605
Tb927.5.1020	disulfide isomerase, putative	38.257	8.7116	2.17854	3.99882	6.36602e-05	0.0006488
Tb927.11.8470	zinc finger protein family member, putative	5.67787	2.82991	0.708304	3.99533	6.46053e-05	0.000652571
Tb927.11.4520	hypothetical protein, conserved	14.1355	7.05447	1.76552	3.99569	6.45068e-05	0.000652571
Tb927.10.6170	hypothetical protein, conserved	23.1721	8.70508	2.17879	3.99536	6.45947e-05	0.000652571
Tb927.11.15330	phosphatidylinositol 3-kinase catalytic subunit, putative	17.3299	6.14496	1.53974	3.9909	6.58234e-05	0.000662908
Tb927.10.100	expression site-associated gene 2 (ESAG2), degenerate	5.34632	5.43043	1.3628	3.98476	6.75477e-05	0.000678266
Tb927.10.12670	hypothetical protein, conserved	8.23095	5.11465	1.2842	3.98274	6.81242e-05	0.000682043
Tb927.9.9820	glyceraldehyde-3-phosphate dehydrogenase, putative	34.4268	10.7999	2.71715	3.97472	7.04614e-05	0.000703374
Tb927.9.11100	cAMP-dependent protein kinase catalytic subunit 1	15.3501	6.62827	1.66977	3.96956	7.20049e-05	0.00071668
Tb927.7.3040	F-box and WD40 domain containing protein	9.88014	3.42983	0.865433	3.96314	7.39712e-05	0.000734104
Tb927.10.13450	hypothetical protein, conserved	13.4192	6.34678	1.60546	3.95325	7.70969e-05	0.0007629
Tb927.3.4830	hypothetical protein	229.76	6.54573	1.65632	3.95197	7.75105e-05	0.00076477
Tb927.11.105	hypothetical protein	25.0345	4.47627	1.13363	3.9486	7.86102e-05	0.000773379
Tb927.3.3930	RNA-binding protein	10.1278	2.83902	0.71992	3.94352	8.02937e-05	0.000787665
Tb927.7.2420	glycogen synthase kinase-3 alpha, putative	83.204	3.70509	0.939911	3.94196	8.08183e-05	0.000790533
Tb11.v5.0655	trypanosome RHS family, putative	25.1745	3.14363	0.797707	3.94084	8.11976e-05	0.000791967
Tb927.10.11140	hypothetical protein, conserved	28.4678	9.61217	2.44149	3.93701	8.25031e-05	0.000802401
Tb927.2.2390	hypothetical protein, conserved	36.2665	10.0002	2.5495	3.92242	8.76652e-05	0.000850177
Tb927.11.11820	40S ribosomal protein S17, putative	80.7845	8.94845	2.2841	3.91771	8.93949e-05	0.000864489
Tb927.8.270	variant surface glycoprotein, degenerate	47.0349	4.07939	1.04699	3.8963	9.76728e-05	0.000941864
Tb927.1.180	retrotransposon hot spot protein 1 (RHS1), putative	91.3437	4.0188	1.03235	3.89288	9.90625e-05	0.000952567
Tb927.11.13940	ubiquitin-conjugating enzyme E2, putative	61.8798	5.13338	1.31941	3.89068	9.99647e-05	0.000953652
Tb927.9.8370	hypothetical protein, conserved	11.2538	5.98646	1.53872	3.89055	0.000100016	0.000953652
Tb927.11.16090	Outer dynein arm docking complex protein 2, putative	30.6023	8.03074	2.06394	3.89097	9.98451e-05	0.000953652
Tb927.8.1770	hypothetical protein, conserved	20.2434	5.63574	1.44896	3.88952	0.000100444	0.000955058
Tb927.9.11050	4E-interacting protein, putative	117.619	3.69325	0.951508	3.88147	0.000103828	0.000982594
Tb927.11.13630	hypothetical protein, conserved	24.2008	7.56309	1.94862	3.88126	0.000103917	0.000982594
Tb927.9.8180	hypothetical protein, conserved	13.1039	5.25803	1.35802	3.87184	0.000108019	0.00101855
Tb927.10.15540	predicted VPS53-like domain protein	11.342	8.99235	2.32467	3.86822	0.000109631	0.00103089
Tb927.11.3570	metallo-peptidase, Clan MA(E) Family M1	38.0107	9.00296	2.33011	3.86374	0.000111663	0.00104711
Tb927.8.910	hypothetical protein, conserved	701.942	2.36161	0.611615	3.86126	0.000112802	0.00105489
Tb927.4.2720	ATP dependent DEAD-box helicase	7.94638	4.87982	1.26451	3.85904	0.000113833	0.00106161
Tb927.7.5210	Putative Phosphatase/Protein of unknown function DUF89, putative	21.5196	6.4638	1.67594	3.85682	0.00011487	0.00106835
Tb927.11.1070	glycosomal transporter (GAT3), putative	11.8461	7.66198	1.98889	3.8524	0.000116967	0.00108489
Tb927.3.5140	exonuclease, putative	15.9023	6.29341	1.63494	3.84933	0.000118441	0.00109544
Tb927.7.4190	zinc finger domain, LSD1 subclass, putative	24.7678	8.38914	2.18011	3.84803	0.000119069	0.00109544
Tb927.11.11490	2,3-bisphosphoglycerate-independent phosphoglycerate mutase-like protein, putative	58.5884	10.3386	2.68672	3.84804	0.000119064	0.00109544
Tb927.4.2750	hypothetical protein, conserved	92.4379	3.08846	0.802963	3.84632	0.000119903	0.00109718
Tb927.9.1600	hypothetical protein, conserved	19.954	8.24302	2.14303	3.84644	0.000119846	0.00109718
Tb927.10.5160	hypothetical protein	8.06778	2.58994	0.673865	3.8434	0.00012134	0.00110735
Tb927.10.8190	T-complex protein 1, theta subunit, putative	56.8409	5.53584	1.44139	3.84063	0.000122721	0.00111398
Tb927.6.3150	Hydin	48.776	6.74285	1.75537	3.84126	0.000122405	0.00111398
Tb927.11.12210	Domain of unknown function (DUF4586), putative	83.897	9.65717	2.51864	3.83428	0.000125931	0.00114008
Tb927.3.1510	variant surface glycoprotein (VSG)-related, putative	8.29275	5.56117	1.45135	3.83171	0.000127254	0.001149
Tb927.2.160	Protein of unknown function (DUF1181), putative	34.5627	8.11368	2.1284	3.8121	0.000137791	0.00124085
Tb927.8.3250	dynein heavy chain, putative	10.8389	5.81087	1.52686	3.80575	0.000141373	0.00126975
Tb927.10.610	hypothetical protein, conserved	16.8159	2.93004	0.771985	3.79547	0.000147366	0.00132009
Tb927.4.1090	endosomal integral membrane protein, putative	16.1312	9.91807	2.61441	3.79363	0.000148464	0.00132643
Tb927.1.3300	Myotubularin-related protein, putative	10.8926	4.51005	1.18907	3.79291	0.000148894	0.00132679
Tb927.8.4500	Eukaryotic translation initiation factor 4 gamma 5	14.2066	5.28582	1.39561	3.78746	0.000152194	0.00135266
Tb927.8.6660	paraflagellar rod component, putative	61.4136	10.9078	2.88114	3.78595	0.000153121	0.00135735
Tb927.9.12980	Alpha/beta hydrolase family, putative	28.3485	8.81152	2.32834	3.78446	0.00015404	0.00136195
Tb927.8.4870	Component of motile flagella 6	34.7323	10.2983	2.72346	3.78133	0.000155995	0.00137566
Tb927.7.4150	hypothetical protein, conserved	41.1757	8.73389	2.31026	3.78048	0.000156529	0.00137681
Tb927.9.6290	arginine kinase	383.099	6.30115	1.66755	3.77869	0.000157658	0.00138317
Tb927.9.4500	heat shock protein, putative	59.3491	9.57296	2.53728	3.77292	0.000161345	0.00141188
Tb927.5.3330	hypothetical protein, conserved	17.3438	8.08257	2.14464	3.76872	0.000164086	0.00142851
Tb927.4.4480	hypothetical protein, conserved	9.31916	6.11176	1.62347	3.76462	0.000166801	0.00144845
Tb927.3.4630	UDP-glucose:glycoprotein glucosyltransferase, putative	15.2453	6.90015	1.83372	3.76292	0.000167939	0.00145462
Tb927.8.4300	hypothetical protein	29.8163	4.30225	1.15084	3.73834	0.000185241	0.00160041
Tb927.10.11630	PSP1 C-terminal conserved region, putative	21.9091	2.8013	0.750176	3.73419	0.000188318	0.00162287
Tb11.v5.0525	hypothetical protein, conserved	5.02516	4.6969	1.26293	3.71906	0.000199967	0.00171891
Tb927.11.15160	hypothetical protein, conserved	66.3632	4.39711	1.18338	3.71571	0.000202635	0.00173745
Tb927.5.3100	hypothetical protein	24.9943	6.74257	1.82047	3.70375	0.000212435	0.00181691
Tb927.11.11560	DNA topoisomerase II beta, putative	25.8776	6.57829	1.77809	3.69964	0.000215904	0.00184195
Tb927.11.6450	Serine incorporator (Serinc), putative	54.7866	10.2682	2.77795	3.69633	0.00021874	0.00186148
Tb927.8.7950	Flagellar Member 4	28.6671	8.59141	2.32678	3.6924	0.000222144	0.00188573
Tb927.10.190	40S ribosomal protein S6, putative	494.388	5.63827	1.52793	3.69014	0.000224128	0.00189313
Tb927.2.1850	Tetratricopeptide repeat, putative	11.7061	6.31528	1.71124	3.69046	0.000223849	0.00189313
Tb927.3.5250	Zinc finger CCCH domain-containing protein 8	8.66605	5.62295	1.52658	3.68336	0.000230175	0.0019394
Tb927.8.7360	hypothetical protein, conserved	41.2016	8.57331	2.33005	3.67946	0.000233732	0.0019645
Tb927.8.3770	Mitogen-activated protein kinase 10, putative	444.351	4.23101	1.15028	3.67825	0.00023484	0.00196827
Tb927.11.14100	Double RNA-binding domain containing protein 4	25.8629	8.48568	2.30733	3.67771	0.000235336	0.00196827
Tb927.11.485	hypothetical protein	14.6865	9.56206	2.60356	3.67269	0.000240014	0.00200247
Tb927.9.9370	PSP1 C-terminal conserved region, putative	16.3824	6.47127	1.76247	3.6717	0.00024094	0.00200528
Tb927.11.820	hypothetical protein	11.8705	8.87436	2.41987	3.66728	0.000245142	0.00203527
Tb927.6.2710	E3 ubiquitin-protein ligase HEL2, putative	40.7497	9.74761	2.66196	3.66181	0.000250436	0.00206914
Tb927.1.2730	conserved protein, unknown function	11.7576	5.26527	1.43828	3.66081	0.000251415	0.0020722
Tb927.5.660	Trypanosomal VSG domain containing protein, putative	38.3388	9.09562	2.48617	3.65848	0.000253713	0.00208609
Tb927.2.4050	hypothetical protein, conserved	13.7844	7.3399	2.00967	3.65229	0.000259917	0.00213194
Tb927.2.2880	TPR repeat/Tetratricopeptide repeat, putative	7.27297	5.23818	1.43563	3.64869	0.000263579	0.00215161
Tb927.8.7970	hypothetical protein	38.966	6.37381	1.74672	3.64902	0.000263239	0.00215161
Tb11.1810b	retrotransposon hot spot protein (RHS, pseudogene), putative	7.64302	3.62258	0.994452	3.64279	0.0002697	0.00219107
Tb927.11.7820	endonuclease/exonuclease/phosphatase, putative	36.4315	2.91744	0.801749	3.63885	0.000273863	0.0022196
Tb927.4.1900	Methyltransferase domain/Methyltransferase involved in Williams-Beuren syndrome, putative	15.1956	6.43445	1.77475	3.62556	0.000288335	0.00233134
Tb927.3.5820	expression site-associated gene 11 (ESAG11), degenerate	8.11082	6.0314	1.66579	3.62075	0.000293754	0.00236952
Tb927.9.12160	hypothetical protein, conserved	22.8076	9.96926	2.75435	3.61946	0.00029522	0.00237572
Tb927.11.6860	hypothetical protein	23.9208	4.73928	1.31104	3.6149	0.000300466	0.00239631
Tb927.2.1800	DNA polymerase delta catalytic subunit, putative	12.3147	6.38613	1.76667	3.61479	0.000300595	0.00239631
Tb927.9.14330	mismatch repair protein PMS1, putative	25.632	10.0635	2.78341	3.61553	0.000299731	0.00239631
Tb927.11.14910	protein phosphatase 2C, putative	58.0709	8.93962	2.4737	3.61386	0.000301671	0.00239927
Tb927.4.3330	EF-hand domain pair, putative	5.84352	4.30333	1.19144	3.61186	0.000304008	0.00241222
Tb11.v5.0433	hypothetical protein, conserved	10.558	3.1158	0.862912	3.61079	0.000305261	0.00241653
Tb927.8.6630	hypothetical protein	7.66446	3.26939	0.907204	3.6038	0.000313593	0.002471
Tb927.10.7930	2,3-bisphosphoglycerate-independent phosphoglycerate mutase	33.4729	8.53099	2.3669	3.60429	0.000313005	0.002471
Tb927.5.1770	RNA pseudouridylate synthase, putative	116.253	7.17903	1.99413	3.60009	0.00031811	0.0025008
Tb927.9.13520	Importin 1	43.4934	9.99282	2.77738	3.59793	0.000320765	0.00251586
Tb927.10.15300	Calcium/calmodulin-dependent protein kinase kinase, putative	96.9778	5.65229	1.57377	3.59156	0.000328705	0.00257221
Tb927.9.5040	cAMP-specific phosphodiesterase	20.9127	8.03287	2.23844	3.58861	0.00033245	0.00259555
Tb927.2.4230	NUP-1 protein, putative	30.7518	7.48607	2.08742	3.58627	0.000335438	0.00261288
Tb927.11.16740	chaperone protein DnaJ, putative	72.8927	9.4889	2.64901	3.58205	0.000340908	0.00264943
Tb927.6.1540	Yip1 domain containing protein, putative	138.409	9.80909	2.74383	3.57497	0.000350272	0.002716
Tb927.10.6650	G10 protein homologue, putative	24.8249	6.57053	1.83905	3.57279	0.000353193	0.00273243
Tb11.v5.0619	COG4 transport protein, putative	6.25846	2.26823	0.635745	3.56784	0.00035994	0.00277831
Tb927.2.4410	Eukaryotic protein of unknown function (DUF846), putative	13.8576	5.97339	1.67511	3.56598	0.000362502	0.0027851
Tb927.2.5160	Chaperone protein DnaJ 2	58.4231	10.5972	2.97221	3.56542	0.000363274	0.0027851
Tb927.11.13770	LEM3 (ligand-effect modulator 3) family / CDC50 family, putative	27.9508	10.7177	3.00593	3.56551	0.000363151	0.0027851
Tb927.8.2780	RNA-binding protein RBP10, putative	8.53155	5.30948	1.4943	3.55315	0.000380648	0.002907
Tb927.6.4670	MORN repeat-containing protein 1	35.4681	8.37043	2.35588	3.55299	0.000380881	0.002907
Tb927.9.9810	hypothetical protein, conserved	40.238	10.8015	3.04079	3.5522	0.000382021	0.00290917
Tb927.10.3400	hypothetical protein, conserved	21.1237	7.28073	2.05196	3.54819	0.000387888	0.00294069
Tb927.8.5410	hypothetical protein, conserved	18.6716	9.67964	2.72803	3.54821	0.000387855	0.00294069
Tb927.3.1030	RNA-binding protein	26.7214	8.37361	2.366	3.53914	0.000401438	0.00303665
Tb927.1.820	kelch domain-containing protein	40.0589	10.4661	2.9613	3.53431	0.000408844	0.00308582
Tb927.10.460	NIMA-related protein kinase	26.8145	8.48865	2.40413	3.53086	0.000414205	0.00311937
Tb927.4.1870	Serine/threonine-protein phosphatase 2A catalytic subunit, putative	39.2016	3.82291	1.08374	3.52753	0.000419462	0.00315198
Tb927.11.14080	cyclin 2	369.768	2.83055	0.802625	3.52662	0.000420897	0.0031558
Tb927.2.270	retrotransposon hot spot protein 3 (RHS3), frameshift	8.31255	6.06551	1.72082	3.52478	0.000423841	0.00317089
Tb11.v5.0658	hypothetical protein, conserved	6.16687	4.70888	1.33637	3.52363	0.000425683	0.00317769
Tb927.11.12140	hypothetical protein	133.985	3.60472	1.02355	3.52178	0.000428659	0.0031929
Tb927.9.13430	ubiquitin carboxyl-terminal hydrolase, putative	8.63178	3.40479	0.967003	3.52097	0.000429974	0.0031957
Tb927.1.3050	tRNA (Uracil-5-)-methyltransferase, putative	33.7512	8.17658	2.3246	3.51742	0.000435764	0.00323168
Tb927.1.3410	hypothetical protein, conserved	9.60929	4.13408	1.17634	3.51435	0.000440831	0.00326215
Tb927.11.12880	Present in the outer mitochondrial membrane proteome 17	45.6143	7.19882	2.04959	3.51232	0.000444218	0.00328009
Tb927.11.2370	mRNA export factor MEX67	11.5733	5.08212	1.44749	3.51098	0.000446451	0.00328233
Tb927.10.13550	hypothetical protein, conserved	20.6667	7.66164	2.18191	3.51144	0.000445694	0.00328233
Tb927.6.700	alanyl-tRNA synthetase, putative	16.446	8.34881	2.38331	3.50303	0.000459997	0.00337463
Tb927.9.2140	calcium/calmodulin-dependent protein kinase, putative	13.9148	8.83714	2.52436	3.50074	0.000463967	0.00339644
Tb927.7.6960	ubiquitin-conjugating enzyme E2, putative	43.4817	10.7461	3.07093	3.49931	0.000466459	0.00340735
Tb927.2.2230	hypothetical protein, conserved	50.3452	7.78726	2.2263	3.49785	0.000469026	0.00341877
Tb927.8.5470	flagellar calcium-binding 24 kDa protein	54.131	9.70006	2.78082	3.4882	0.000486278	0.00353695
Tb927.7.670	hypothetical protein, conserved	3.39404	3.73234	1.07116	3.4844	0.000493244	0.003579
Tb927.11.2730	UDP-galactose 4-epimerase	36.2808	8.67767	2.49079	3.4839	0.000494162	0.003579
Tb927.4.2770	hypothetical protein, conserved	48.7649	8.57629	2.46264	3.48256	0.000496639	0.0035893
Tb927.9.15070	hypothetical protein, conserved	36.4327	9.48905	2.72937	3.47665	0.000507726	0.00366165
Tb927.11.3850	AMP deaminase, putative	29.6187	6.99751	2.01654	3.47005	0.000520356	0.0037448
Tb927.6.220	purine nucleoside transporter	2.98805	3.11087	0.897536	3.46602	0.000528231	0.00377579
Tb927.1.90	retrotransposon hot spot protein (RHS, pseudogene), putative	14.8363	6.11627	1.76486	3.46558	0.000529098	0.00377579
Tb927.3.3950	hypothetical protein, conserved	9.32854	8.52667	2.4598	3.4664	0.00052747	0.00377579
Tb927.1.4340	hypothetical protein, conserved	10.3724	4.73752	1.36841	3.46207	0.000536042	0.00381734
Tb927.11.7010	Calcium/calmodulin-dependent protein kinase kinase, putative	16.6835	6.04364	1.74656	3.46031	0.000539556	0.00383434
Tb927.6.190	receptor-type adenylate cyclase GRESAG 4, putative	19.6842	7.85832	2.28102	3.44509	0.000570859	0.00404834
Tb927.7.1420	hypothetical protein, conserved	31.3015	6.39914	1.8586	3.44299	0.000575318	0.00407148
Tb927.10.9620	NADH-ubiquinone oxidoreductase c	9.04337	4.93383	1.43328	3.44233	0.000576723	0.00407296
Tb927.11.13670	hypothetical protein, conserved	47.7687	8.17788	2.37619	3.4416	0.000578294	0.00407559
Tb927.10.12780	Zinc finger CCCH domain-containing protein 37	5.84653	3.13901	0.913208	3.43735	0.000587443	0.00413152
Tb927.1.410	retrotransposon hot spot protein (RHS, pseudogene), putative	12.0533	6.60427	1.92863	3.42433	0.000616324	0.0043257
Tb11.v5.0759	variant surface glycoprotein (VSG), putative	32.4221	3.49265	1.02016	3.42361	0.000617943	0.00432815
Tb927.1.5100	expression site-associated gene 2 (ESAG2) protein, putative	606.3	4.51574	1.31963	3.42196	0.00062171	0.00434559
Tb927.10.11780	hypothetical protein, conserved	13.8524	7.88305	2.30415	3.42123	0.000623375	0.00434829
Tb927.10.1450	plectin, putative	31.5467	7.45777	2.18045	3.42029	0.000625536	0.00435445
Tb927.11.14590	G5-interacting protein	37.9081	9.01347	2.64348	3.4097	0.000650352	0.00449959
Tb927.4.4380	Pyrophosphate-energized vacuolar membrane proton pump 1	78.2253	7.8587	2.3053	3.40897	0.000652075	0.00450236
Tb927.4.800	target of rapamycin kinase 3, putative	25.9888	6.70095	1.9664	3.40772	0.000655078	0.00451394
Tb927.5.3150	protein kinase , putative	15.9715	5.77409	1.69836	3.3998	0.000674363	0.00463744
Tb927.8.610	hypothetical protein, conserved	10.0584	8.1183	2.3884	3.39905	0.000676208	0.00464075
Tb927.5.4010	Enriched in surface-labeled proteome protein 4	59.0901	10.476	3.08364	3.39729	0.000680562	0.00466123
Tb927.9.8880	actin B	46.29	5.23146	1.5412	3.39441	0.000687768	0.00470113
Tb927.7.250	zinc finger protein family member, putative	16.0185	6.07412	1.79138	3.39075	0.000697026	0.00475486
Tb927.10.8390	Concanavalin A-like lectin/glucanases superfamily/SPRY domain/HECT-domain (ubiquitin-transferase), putative	8.51562	6.19721	1.83144	3.3838	0.00071491	0.00486711
Tb927.4.2220	TPR-repeat-containing chaperone protein DNAJ, putative	6.93619	5.03607	1.48884	3.38254	0.000718176	0.00487958
Tb11.v5.0695	variant surface glycoprotein (VSG), putative	45.5047	3.10946	0.922547	3.37051	0.000750283	0.00508536
Tb927.8.7860	receptor-type adenylate cyclase GRESAG 4, putative	8.17702	5.80523	1.72308	3.36911	0.00075412	0.00508536
Tb927.2.4370	trypanothione synthetase	21.3278	6.70298	1.98961	3.36899	0.000754438	0.00508536
Tb927.10.7500	fibrillarin	100.825	10.9695	3.25584	3.36917	0.000753943	0.00508536
Tb927.2.200	expression site-associated gene 3 (ESAG3), degenerate	456.965	3.52434	1.04784	3.36344	0.000769782	0.00517689
Tb927.1.4690	Protein arginine N-methyltransferase 1 catalytic subunit	16.7746	5.88827	1.75122	3.36238	0.000772731	0.00517689
Tb927.8.7030	hypothetical protein, conserved	11.5316	8.62441	2.56528	3.36198	0.000773854	0.00517689
Tb927.5.1780	hypothetical protein, conserved	23.2912	9.71922	2.891	3.36189	0.0007741	0.00517689
Tb927.6.4130	succinate dehydrogenase subunit 3	42.3699	9.89722	2.94751	3.35782	0.000785594	0.00524346
Tb927.7.6330	hypothetical protein	5.55172	4.86232	1.44856	3.35665	0.000788919	0.00525534
Tb927.2.5980	chaperone protein ClpB1, putative	23.8475	7.01637	2.09069	3.356	0.000790782	0.00525746
Tb927.4.870	dynein heavy chain, putative	7.67617	5.16156	1.53849	3.35495	0.000793804	0.00526727
Tb927.5.850	hypothetical protein, conserved	10.2944	8.54749	2.54817	3.35437	0.00079547	0.00526805
Tb927.11.4210	U-box domain containing protein, putative	9.68861	5.02098	1.4974	3.35313	0.000799029	0.00528135
Tb927.11.14310	small nuclear ribonucleoprotein Sm-G	5.73599	5.28187	1.57625	3.3509	0.000805487	0.00531372
Tb927.2.4720	dolichyl-P-Man:GDP-Man7GlcNAc2-PP-dolichyl alpha-1,6-mannosyltransferase, putative	9.99888	4.89751	1.46198	3.34992	0.000808343	0.00532224
Tb927.9.5770	tryparedoxin peroxidase	23.2198	9.56075	2.85558	3.34809	0.000813693	0.00534712
Tb927.11.6120	ABC transporter, putative	23.1311	6.32116	1.88881	3.34664	0.000817978	0.00536493
Tb927.4.200	retrotransposon hot spot protein 1 (RHS1), putative	27.8283	3.41196	1.02047	3.34352	0.000827222	0.00541512
Tb927.1.2160	Small kinetoplastid calpain-related protein 1-5	19.3405	3.97307	1.18954	3.34	0.000837784	0.00547373
Tb927.9.15480	hypothetical protein	18.9564	3.27334	0.980758	3.33756	0.000845176	0.00550632
Tb927.5.1580	zinc finger CCCH domain containing protein 13	26.9526	10.4743	3.13858	3.33729	0.000846006	0.00550632
Tb927.5.3670	DNA repair protein, putative	27.7773	9.40395	2.81977	3.335	0.000852991	0.00553063
Tb927.4.1620	phosphatidylinositol phosphate kinase alpha	35.657	10.9581	3.28568	3.33511	0.000852665	0.00553063
Tb927.11.14960	pumilio/PUF RNA binding protein 7, putative	7.02274	5.82508	1.75092	3.32687	0.000878281	0.00568378
Tb927.11.14460	ADP-ribosylation factor GTPase activating protein 1, putative	13.1178	8.26818	2.49241	3.31734	0.000908788	0.00585893
Tb927.10.3390	predicted TLD domain protein	14.9181	9.6752	2.91716	3.31665	0.000911036	0.00586232
Tb927.11.7680	hypothetical protein, conserved	47.9438	11.5347	3.47906	3.31545	0.000914968	0.00587651
Tb927.3.1120	GTP-binding nuclear protein rtb2, putative	479.156	4.10182	1.24196	3.30271	0.000957564	0.00613851
Tb927.11.16260	SPRY domain/HECT-domain (ubiquitin-transferase), putative	18.4603	6.11591	1.85313	3.30031	0.000965786	0.00617958
Tb927.3.4040	Ankyrin repeats (3 copies), putative	15.6702	6.79006	2.06485	3.2884	0.00100759	0.00643495
Tb927.8.2540	3-ketoacyl-CoA thiolase	2.4191	3.9139	1.19131	3.28539	0.00101841	0.0064919
Tb927.7.5340	cAMP response protein 3	57.1427	4.93996	1.50505	3.28226	0.00102979	0.00655218
Tb927.6.3390	expression site-associated gene 2 (ESAG2), frameshift	3.10571	4.26324	1.3006	3.2779	0.00104583	0.00664181
Tb927.3.2710	6-phosphofructo-2-kinase 2	7.67772	5.57977	1.70252	3.27736	0.00104784	0.00664215
Tb927.10.13250	hypothetical protein, conserved	11.7114	7.04483	2.15084	3.27539	0.00105516	0.00667613
Tb927.5.3030	Intraflagellar transport protein 121	11.4209	6.74806	2.06461	3.26845	0.00108138	0.00681671
Tb927.1.2230	small myristoylated protein 1-1	36.2391	2.92408	0.896781	3.26063	0.00111163	0.00699446
Tb927.10.2360	hypothetical protein	24.3145	8.1269	2.49504	3.25723	0.00112506	0.0070659
Tb927.5.2325	hypothetical protein	14.1379	5.98189	1.83777	3.25497	0.00113402	0.00709599
Tb927.2.370	retrotransposon hot spot protein 1 (RHS1), putative	708.674	2.20025	0.67777	3.24631	0.00116911	0.00730213
Tb927.4.2650	Regulator of chromosome condensation (RCC1) repeat, putative	5.80906	4.62779	1.42589	3.24555	0.00117226	0.00730836
Tb927.11.14220	Regulator of ESAG9-1	366.988	3.15725	0.975449	3.23672	0.00120912	0.00751476
Tb927.3.1010	hypothetical protein, conserved	49.0478	8.68469	2.68773	3.23124	0.00123255	0.00764228
Tb927.4.3960	hypothetical protein, conserved	24.254	8.98419	2.78128	3.23023	0.00123691	0.00765533
Tb927.5.4270	ATP-dependent DEAD/H RNA helicase, putative	15.1177	9.36599	2.90287	3.22646	0.00125334	0.00774294
Tb927.7.3160	Cytoplasmic dynein 1 heavy chain (DYNC1H1), putative	7.34164	5.88574	1.82627	3.22283	0.00126932	0.00782748
Tb927.11.8090	protein phosphatase 1, putative	22.5671	7.43661	2.31273	3.2155	0.00130216	0.00801544
Tb927.1.2470	histone H3, putative	4.00295	4.76255	1.48378	3.20974	0.00132855	0.00814844
Tb927.2.100	retrotransposon hot spot protein 1 (RHS1), putative	91.3153	3.51692	1.09654	3.2073	0.00133985	0.00818825
Tb927.11.15100	Tb5.20	35.4175	7.0337	2.19353	3.20656	0.00134331	0.00819469
Tb927.1.2120	Calpain-like protein CALP1.3	49.3951	3.16523	0.988385	3.20243	0.00136274	0.0082983
Tb927.9.10950	chaperone protein DnaJ, putative	3.95096	3.73086	1.16524	3.2018	0.00136574	0.00830173
Tb927.11.3390	Concanavalin A-like lectin/glucanases superfamily/SPRY domain/HECT-domain (ubiquitin-transferase), putative	9.60118	6.15269	1.92541	3.19552	0.00139578	0.0084692
Tb927.8.7580	RING-variant domain containing protein, putative	27.1789	8.95348	2.81274	3.18319	0.00145662	0.00882264
Tb927.11.10010	vacuolar sorting-associated protein-like, putative	53.3459	11.5601	3.64224	3.1739	0.00150404	0.00907759
Tb927.5.1130	hypothetical protein, conserved	7.28881	4.31437	1.36059	3.17095	0.00151941	0.00915413
Tb927.3.1200	hypothetical protein, conserved	14.1722	5.31373	1.67876	3.16528	0.00154936	0.00931806
Tb927.5.2010	hypothetical protein	26.9943	9.07753	2.87046	3.1624	0.00156477	0.00939412
Tb927.7.7260	kinesin, putative	11.0187	6.43498	2.03785	3.15773	0.00159005	0.00952909
Tb927.7.2330	Protein of unknown function (DUF1663), putative	13.7741	9.16959	2.9054	3.15605	0.00159922	0.00956719
Tb927.8.1050	SUMO-interacting motif-containing protein	17.5781	5.30904	1.68411	3.15243	0.00161916	0.00966954
Tb927.1.2490	histone H3, putative	7.78604	6.09551	1.93557	3.14921	0.0016371	0.00975055
Tb927.3.3340	3', 5'-cyclic nucleotide phosphodiesterase, putative	5.96248	5.08421	1.61864	3.14105	0.00168346	0.00998345

## Sheet: 12h_DEGs_Up
Gene ID	Gene description	baseMean	log2FoldChange	lfcSE	stat	pvalue	padj
Tb927.7.3840	kinesin-like protein, fragment, putative	11.5219	-27.4694	2.83865	-9.67694	3.77847e-22	6.41774e-19
Tb927.10.7420	bromodomain factor 2 protein, putative	11.8156	-27.4604	3.2751	-8.3846	5.08986e-17	3.45805e-14
Tb927.9.7580	hypothetical protein, conserved	1.82801	-24.9542	3.20285	-7.79122	6.63646e-15	1.73416e-12
Tb927.6.2600	Protein of unknown function (DUF1077), putative	14.8711	-27.4635	3.56576	-7.70199	1.33961e-14	3.25047e-12
Tb927.9.8650	hypothetical protein, conserved	4.94889	-26.3037	3.70492	-7.09966	1.25065e-12	2.49909e-10
Tb927.7.7330	NADH dehydrogenase (ubiquinone) 1 alpha subcomplex subunit, putative	4.29778	-26.1203	3.70498	-7.05005	1.7885e-12	3.19766e-10
Tb927.11.9820	TZ ciliopathy protein (tectonic), putative	3.34526	-25.7723	3.70509	-6.95591	3.5029e-12	5.94968e-10
Tb927.4.2720	ATP dependent DEAD-box helicase	7.94638	-6.13389	0.902158	-6.79914	1.05247e-11	1.55446e-09
Tb927.6.1880	aspartyl-tRNA synthetase, putative	1.86061	-24.9772	3.70551	-6.74055	1.5779e-11	2.23339e-09
Tb927.11.1060	Vasohibin	43.3771	-10.6317	1.78572	-5.9537	2.62144e-09	2.02387e-07
Tb927.2.4410	Eukaryotic protein of unknown function (DUF846), putative	47.7715	-7.57849	1.32051	-5.73905	9.52081e-09	6.88132e-07
Tb927.4.2400	hypothetical protein, conserved	29.0692	-10.7778	1.98865	-5.41966	5.97127e-08	4.13967e-06
Tb927.4.2265	hypothetical protein	7.62017	-4.17806	0.776291	-5.38207	7.36325e-08	5.00259e-06
Tb927.5.4350	Nudix hydrolase 2	6.14017	-7.11743	1.33803	-5.31934	1.04146e-07	6.67519e-06
Tb927.7.6230	ADP-ribosylation factor, putative	107.614	-16.1839	3.0981	-5.22382	1.7527e-07	1.0632e-05
Tb927.10.3530	hypothetical protein, conserved	4.12067	-4.77843	0.919907	-5.19447	2.05307e-07	1.22356e-05
Tb927.9.10950	chaperone protein DnaJ, putative	3.95096	-4.53203	0.908264	-4.98977	6.04507e-07	3.20861e-05
Tb927.9.6100	PTP1-interacting protein, 39 kDa	20.5231	-10.1954	2.049	-4.97581	6.49752e-07	3.34425e-05
Tb927.3.3340	3', 5'-cyclic nucleotide phosphodiesterase, putative	5.96248	-6.07875	1.22391	-4.96665	6.81206e-07	3.40641e-05
Tb927.7.5450	lipin	8.61392	-7.19911	1.44991	-4.96521	6.86255e-07	3.40641e-05
Tb927.7.5490	protein arginine n-methyltransferase 7	9.61683	-8.4748	1.72926	-4.90083	9.54306e-07	4.63111e-05
Tb927.7.6310	polo-like protein kinase	17.2735	-3.27612	0.698448	-4.69057	2.72441e-06	0.000128539
Tb927.7.3990	mitochondrial DNA polymerase I protein C	12.3334	-7.93325	1.72437	-4.60068	4.2112e-06	0.000186543
Tb927.11.11550	DNA topoisomerase II alpha, putative	19.9529	-13.0625	2.92651	-4.46351	8.06289e-06	0.000338144
Tb927.4.1590	Present in the outer mitochondrial membrane proteome 28	5.39432	-11.9263	2.78953	-4.27538	1.90807e-05	0.00073656
Tb927.4.3920	CRAL/TRIO domain containing protein, putative	19.7032	-10.1856	2.39512	-4.25262	2.11283e-05	0.000792685
Tb927.7.7220	hypothetical protein, conserved	9.4606	-10.2363	2.41527	-4.23815	2.25372e-05	0.000823213
Tb927.10.2880	Voltage-dependent calcium channel subunit, putative	8.02494	-6.96785	1.6519	-4.21809	2.46375e-05	0.000880986
Tb927.10.3550	DNA repair helicase, putative	2.50468	-3.56596	0.862479	-4.13454	3.55664e-05	0.00116172
Tb927.9.2730	hypothetical protein, conserved	5.30592	-7.30772	1.76851	-4.13214	3.59398e-05	0.00116274
Tb927.6.1410	NADH dehydrogenase (ubiquinone) 1 alpha subcomplex subunit, putative	6.79112	-12.1377	3.02283	-4.01533	5.93627e-05	0.00178456
Tb927.2.2090	SUMO-interacting motif-containing protein	10.4615	-4.82616	1.20485	-4.00562	6.18563e-05	0.00182718
Tb927.11.8310	class I transcription factor A, subunit 4	4.04669	-7.86783	2.02602	-3.8834	0.000103008	0.00267113
Tb927.6.4190	Pentatricopeptide repeat protein (PPR), putative	7.17335	-12.4512	3.22042	-3.86632	0.000110492	0.00283641
Tb927.11.6370	leucine-rich repeat protein (LRRP), putative	3.79324	-7.75146	2.02254	-3.83255	0.000126824	0.00303428
Tb927.8.6500	cell division cycle protein 20, putative	3.10952	-6.47903	1.71616	-3.7753	0.000159813	0.00361924
Tb927.8.1080	centrin, putative	3.45571	-10.1594	2.71324	-3.74437	0.000180844	0.0040152
Tb927.8.7590	receptor-type adenylate cyclase GRESAG 4, putative	2.95817	-5.05303	1.3517	-3.73826	0.000185297	0.00406132
Tb927.2.1942	5.8S ribosomal RNA	4.73016	-2.18628	0.593253	-3.68525	0.000228478	0.00491229
Tb927.3.3690	flagellar radial spoke protein-like, putative	5.51625	-6.54051	1.78074	-3.67291	0.000239803	0.00509131
Tb927.8.4500	Eukaryotic translation initiation factor 4 gamma 5	62.3672	-4.80061	1.30768	-3.67109	0.000241519	0.0050959
Tb927.10.9080	pteridine transporter, putative	3.76547	-9.03754	2.46694	-3.66346	0.00024883	0.00521775
Tb927.9.6670	hypothetical protein, conserved	4.19575	-6.47909	1.77233	-3.6557	0.000256486	0.0053453
Tb927.10.13330	paraflagellar rod component, putative	5.27945	-7.88292	2.16121	-3.64746	0.000264843	0.0054858
Tb927.11.8460	amastin-like protein	15.0796	-12.1055	3.32719	-3.63835	0.000274393	0.00559246
Tb927.2.4970	UV radiation resistance protein and autophagy-related subunit 14, putative	6.7435	-8.76434	2.40921	-3.63784	0.000274931	0.00559246
Tb927.6.3420	Oligomerisation domain containing protein, putative	3.63563	-7.28851	2.00594	-3.63346	0.000279645	0.00565449
Tb927.9.7200	hypothetical protein, conserved	7.95719	-12.5398	3.4634	-3.62066	0.000293849	0.00583746
Tb927.2.4780	hypothetical protein, conserved	2.99315	-6.41601	1.79511	-3.57416	0.000351355	0.00679856
Tb927.3.3840	Family of unknown function (DUF572), putative	13.9369	-9.83929	2.75291	-3.57414	0.000351378	0.00679856
Tb927.10.12180	hypothetical protein, conserved	4.65651	-7.37793	2.06724	-3.56898	0.000358374	0.00687795
Tb927.11.12980	hypothetical protein, conserved	6.55073	-7.22641	2.03238	-3.55564	0.00037706	0.00707665
Tb927.11.610	hypothetical protein, conserved	2.77831	-9.49843	2.67406	-3.55206	0.000382225	0.00713417
Tb927.7.7410	Trans-2-enoyl-ACP reductase 2, putative	3.36749	-9.65415	2.73591	-3.52868	0.000417645	0.00758684
Tb927.9.9550	EnigmRBP2	2.22482	-8.33269	2.37217	-3.51269	0.000443595	0.00776975
Tb927.11.14050	hypothetical protein, conserved	6.21602	-12.0257	3.42921	-3.50684	0.000453455	0.00789942
Tb927.1.1710	transmembrane protein, conserved	4.78861	-6.69841	1.92595	-3.47798	0.000505215	0.00841282
Tb927.2.4610	branched-chain amino acid aminotransferase, putative	13.2898	-9.51094	2.75439	-3.45302	0.000554357	0.00901028
Tb927.7.1580	Vps52 / Sac2 family, putative	3.62472	-7.2948	2.11659	-3.44649	0.000567911	0.00903291
Tb927.7.5260	Cytochrome c oxidase biogenesis protein Cmc1 like, putative	4.80643	-11.622	3.38429	-3.43409	0.000594543	0.0093072
Tb927.8.5240	Domain of unknown function DUF221, putative	5.07597	-5.75227	1.68528	-3.41324	0.000641961	0.00995772

## Sheet: 12h_DEGs_Down
Gene ID	Gene description	baseMean	log2FoldChange	lfcSE	stat	pvalue	padj
Tb927.1.880	Midasin, putative	18.7582	23.6643	2.05374	11.5225	1.01599e-30	3.4513e-27
Tb927.7.2080	cap guanylyltransferase-methyltransferase 1	12.4589	23.094	2.55546	9.03712	1.60855e-19	1.82141e-16
Tb927.11.4900	WD40/YVTN repeat-like-containing protein	18.0428	23.2907	2.74088	8.4975	1.93712e-17	1.6451e-14
Tb927.9.13360	ubiquitin-protein ligase, putative	23.6017	23.9779	2.90458	8.25521	1.5163e-16	8.58478e-14
Tb927.9.12170	leucine-rich repeat protein (LRRP), putative	295.413	7.35743	0.894941	8.22114	2.01581e-16	9.78245e-14
Tb927.8.2120	hypothetical protein, conserved	14.9967	30	3.72133	8.06164	7.52769e-16	3.19645e-13
Tb927.8.8310	chaperone protein DnaJ, putative	21.5264	23.8402	2.97904	8.00264	1.21776e-15	4.59637e-13
Tb927.5.1580	zinc finger CCCH domain containing protein 13	26.9526	24.0198	3.02972	7.92806	2.22594e-15	7.56152e-13
Tb927.7.7490	Zinc finger, C3HC4 type (RING finger), putative	23.2516	22.6295	2.88695	7.83855	4.55786e-15	1.40755e-12
Tb927.8.7710	hypothetical protein, conserved	33.0622	23.6987	3.04114	7.79269	6.55955e-15	1.73416e-12
Tb927.11.370	repressor activator protein 1	21.5678	23.8495	3.13988	7.59568	3.06189e-14	6.93417e-12
Tb927.4.3850	NLE (NUC135) domain/WD domain, G-beta repeat, putative	6.86036	22.2575	3.042	7.31673	2.54082e-13	5.39449e-11
Tb927.8.2320	hypothetical protein	29.6163	24.2989	3.44019	7.06325	1.62657e-12	3.0697e-10
Tb927.11.8120	protein transport protein SEC13, putative	21.486	22.5077	3.26228	6.89936	5.22388e-12	8.06615e-10
Tb927.7.7450	GTP-binding protein, putative	14.8058	23.1383	3.3522	6.90244	5.1115e-12	8.06615e-10
Tb11.v5.0812	signal recognition particle protein, putative	15.694	23.4027	3.51102	6.66552	2.63738e-11	3.58367e-09
Tb927.10.15520	signal recognition particle protein, putative	16.321	23.452	3.53088	6.64196	3.09538e-11	3.89445e-09
Tb927.3.1085	hypothetical protein	40.1942	24.7197	3.72122	6.64291	3.07558e-11	3.89445e-09
Tb927.10.2030	Pentatricopeptide repeat protein (PPR), putative	30.509	24.3276	3.72124	6.53749	6.25598e-11	7.58984e-09
Tb927.11.11250	cytosolic malate dehydrogenase	22.1538	23.8917	3.72127	6.42031	1.35997e-10	1.59304e-08
Tb927.9.9710	Histidine phosphatase superfamily (branch 1), putative	21.4907	23.8542	3.72128	6.41023	1.45299e-10	1.64527e-08
Tb927.5.2380	hydrolase, alpha/beta fold family, putative	20.5217	23.7917	3.72128	6.39341	1.62224e-10	1.66992e-08
Tb927.6.2930	ATPase family associated with various cellular activities (AAA), putative	20.6953	23.7921	3.72128	6.39353	1.62104e-10	1.66992e-08
Tb927.3.1150	Conserved hypothetical ATP binding protein, putative	20.9892	23.8193	3.72128	6.40082	1.5454e-10	1.66992e-08
Tb927.3.1710	mitochondrial ribosomal protein l24	18.6344	23.6292	3.72129	6.34971	2.15716e-10	2.09368e-08
Tb927.11.10380	hypothetical protein, conserved	18.3824	23.6357	3.7213	6.35147	2.13265e-10	2.09368e-08
Tb927.11.15920	glutathione peroxidase, putative	10.9976	22.8953	3.62729	6.31195	2.75536e-10	2.54369e-08
Tb927.8.4920	hypothetical protein, conserved	16.4278	23.4856	3.72131	6.3111	2.77058e-10	2.54369e-08
Tb927.3.5290	hypothetical protein, conserved	10.381	22.7986	3.6263	6.28701	3.23633e-10	2.89311e-08
Tb927.3.1630	casein kinase 1, putative	130.775	6.24544	0.998023	6.25782	3.90406e-10	3.40054e-08
Tb927.10.11830	hypothetical protein, conserved	13.6775	23.2161	3.72134	6.23865	4.41377e-10	3.74839e-08
Tb927.11.7080	acidocalcisomal pyrophosphatase	13.4613	23.1955	3.72135	6.23311	4.57277e-10	3.78871e-08
Tb927.3.2220	eukaryotic translation initiation factor 3 subunit j	13.1629	23.1686	3.72135	6.22586	4.7892e-10	3.87355e-08
Tb927.4.5230	hypothetical protein, conserved	10.1184	22.7961	3.72141	6.12566	9.03071e-10	7.13426e-08
Tb927.11.5080	hypothetical protein, conserved	68.4667	5.60857	0.961201	5.83496	5.38039e-09	3.9733e-07
Tb927.8.8320	hypothetical protein, conserved	46.5348	7.45822	1.27787	5.83645	5.3326e-09	3.9733e-07
Tb927.10.12730	hypothetical protein	16.979	6.82983	1.22798	5.56184	2.66938e-08	1.88915e-06
Tb927.4.2500	eukaryotic translation initiation factor 2-alpha kinase 2	133.917	8.55158	1.59233	5.37049	7.85244e-08	5.23034e-06
Tb927.10.9750	ubiquitin-protein ligase, putative	26.6366	6.1169	1.14239	5.35447	8.58088e-08	5.60562e-06
Tb927.8.3460	Ring finger domain containing protein, putative	53.3923	5.9474	1.1199	5.31066	1.09232e-07	6.74655e-06
Tb927.10.12030	hypothetical protein, conserved	222.101	6.57377	1.23741	5.31251	1.08126e-07	6.74655e-06
Tb927.4.1000	hypothetical protein, conserved	23.4657	3.77192	0.730379	5.16433	2.41296e-07	1.41324e-05
Tb927.1.2150	Small kinetoplastid calpain-related protein 1-4	161.481	5.08928	0.989294	5.14435	2.68446e-07	1.54561e-05
Tb927.1.3950	alanine aminotransferase	29.2941	6.30819	1.22918	5.13202	2.8665e-07	1.62292e-05
Tb927.2.4700	succinate dehydrogenase subunit	13.9156	5.06527	0.989582	5.1186	3.07818e-07	1.71419e-05
Tb927.11.6600	conserved protein, unknown function	45.198	4.79059	0.939635	5.09835	3.42629e-07	1.87728e-05
Tb927.2.1820	CAMK/CAMKL family protein kinase, putative	107.559	5.18081	1.03109	5.02462	5.04438e-07	2.71996e-05
Tb927.5.3150	protein kinase , putative	60.832	8.52933	1.71367	4.97724	6.44976e-07	3.34425e-05
Tb1.NT.27	Noncoding RNA, putative	30.4596	3.03832	0.612117	4.96362	6.91911e-07	3.40641e-05
Tb927.9.9290	polyadenylate-binding protein 1	193.859	9.47467	1.99385	4.75195	2.0146e-06	9.63889e-05
Tb927.10.9330	hypothetical protein, conserved	40.7789	4.11153	0.882546	4.65872	3.18189e-06	0.000147103
Tb927.1.4500	SNARE associated Golgi protein, putative	61.9744	8.79607	1.88868	4.65726	3.20447e-06	0.000147103
Tb927.3.1010	hypothetical protein, conserved	51.6418	11.9706	2.59715	4.60912	4.04371e-06	0.000183153
Tb927.2.2260	phosphatidylinositol kinase related protein, putative	35.5679	5.66117	1.23074	4.59983	4.22838e-06	0.000186543
Tb927.3.930	dynein heavy chain, putative	96.5087	7.02671	1.54887	4.53666	5.71517e-06	0.000248903
Tb927.10.11460	hypothetical protein	19.9509	5.26943	1.17351	4.49029	7.11254e-06	0.000305839
Tb927.2.3720	ubiquitin-conjugating enzyme, putative	44.3928	3.78431	0.845593	4.47533	7.62917e-06	0.000323953
Tb927.5.630	acidic phosphatase, putative	395.914	3.81625	0.855646	4.46008	8.19297e-06	0.000339409
Tb927.8.6090	ubiquitin-protein ligase, putative	16.1059	4.03284	0.912567	4.41923	9.90527e-06	0.0004054
Tb927.9.3490	hypothetical protein, conserved	56.9385	7.95854	1.80297	4.41414	1.01414e-05	0.000410122
Tb927.8.1050	SUMO-interacting motif-containing protein	14.5307	7.01853	1.59332	4.40497	1.058e-05	0.000422827
Tb927.11.13940	ubiquitin-conjugating enzyme E2, putative	56.3387	5.51399	1.27159	4.3363	1.44899e-05	0.000572351
Tb11.v5.0657	hypothetical protein, conserved	362.998	3.12329	0.730301	4.27672	1.8967e-05	0.00073656
Tb927.1.3410	hypothetical protein, conserved	12.7458	5.00397	1.17692	4.25174	2.12121e-05	0.000792685
Tb927.10.6210	TPR repeat, putative	23.8097	6.43256	1.51301	4.2515	2.12347e-05	0.000792685
Tb927.8.900	splicing factor TSR1	339.975	6.5969	1.55264	4.24883	2.14894e-05	0.000793473
Tb927.4.2030	DNA/RNA-binding protein Alba 4	198.719	8.13709	1.92753	4.2215	2.42683e-05	0.000877014
Tb927.8.6650	RNA-binding protein, putative	21.1877	4.81092	1.14699	4.1944	2.73592e-05	0.000968116
Tb927.11.6860	hypothetical protein	18.6728	5.49438	1.31236	4.18665	2.83098e-05	0.000991428
Tb927.7.3690	hypothetical protein	416.091	4.39047	1.04983	4.18209	2.88836e-05	0.0010012
Tb927.10.12780	Zinc finger CCCH domain-containing protein 37	6.20443	3.74723	0.899744	4.16478	3.11656e-05	0.00106511
Tb927.10.15730	SPRY domain/Ankyrin repeats (3 copies), putative	32.1487	8.39306	2.01592	4.1634	3.13545e-05	0.00106511
Tb927.7.4110	kinesin, putative	15.245	7.06669	1.70304	4.14947	3.33249e-05	0.00109908
Tb927.11.11975	cytoskeleton-associated protein, putative	129.652	7.07451	1.70439	4.15075	3.31388e-05	0.00109908
Tb927.10.5880	Proteophosphoglycan, putative	86.2612	7.46959	1.79887	4.15238	3.29034e-05	0.00109908
Tb927.10.13100	Cytokinesis initiation factor 3	5.88082	4.42916	1.07792	4.10899	3.9739e-05	0.00126162
Tb927.2.2340	Glycerophosphoryl diester phosphodiesterase family, putative	9.99958	4.68398	1.13949	4.1106	3.94627e-05	0.00126162
Tb927.10.14930	Zinc finger CCCH domain-containing protein 39	304.325	3.83058	0.933504	4.10344	4.07046e-05	0.00128031
Tb927.9.11850	structural maintenance of chromosome 1, putative	19.8935	6.935	1.6979	4.08446	4.41788e-05	0.00136934
Tb927.7.3650	STE/STE11 serine/threonine-protein kinase, putative	22.2505	6.04323	1.48467	4.07042	4.69277e-05	0.00143616
Tb11.v5.0860	endonuclease G, putative	3.05106	2.15144	0.532511	4.04017	5.34125e-05	0.00162002
Tb927.5.1850	hypothetical protein, conserved	11.6888	6.06698	1.51234	4.01165	6.02963e-05	0.00179672
Tb927.5.3800	glutamine hydrolysing (not ammonia-dependent) carbomoyl phosphate synthase, putative	14.2065	4.41314	1.10714	3.98609	6.71721e-05	0.00195029
Tb927.8.1600	lysyl-tRNA synthetase, putative	202.66	8.46322	2.12229	3.98778	6.66944e-05	0.00195029
Tb927.11.4570	Ras-related protein Rab5B	50.2847	6.66972	1.6764	3.9786	6.93227e-05	0.00199567
Tb927.1.4310	Flagellum attachment zone protein 2	568.683	3.27275	0.826882	3.95794	7.55994e-05	0.00214009
Tb927.9.7540	cysteine peptidase, Clan CA, family C2, putative	11.8027	3.68137	0.931068	3.95392	7.68812e-05	0.00215839
Tb927.10.15040	hypothetical protein, conserved	57.2919	4.70964	1.19213	3.9506	7.79546e-05	0.00217059
Tb927.1.3910	Anaphase-promoting complex subunit CDC23	23.5396	5.6501	1.43207	3.9454	7.96663e-05	0.00218247
Tb927.11.11560	DNA topoisomerase II beta, putative	25.7739	6.77668	1.71705	3.9467	7.92356e-05	0.00218247
Tb927.10.8000	hypothetical protein, conserved	65.356	9.7151	2.47521	3.92496	8.6745e-05	0.00235738
Tb11.v5.0537	polyubiquitin, putative	20.9913	2.97109	0.758185	3.91869	8.90323e-05	0.00240034
Tb927.4.3970	hypothetical protein, conserved	141.379	3.98802	1.02007	3.90956	9.24656e-05	0.00247327
Tb927.3.3210	hypothetical protein	36.3539	4.44753	1.1431	3.89078	9.9924e-05	0.0026372
Tb927.10.14600	40S ribosomal protein S2, putative	61.0298	5.78005	1.48578	3.89024	0.000100147	0.0026372
Tb927.11.100	variant surface glycoprotein (VSG), putative	16.8455	3.83883	0.988146	3.88488	0.000102382	0.00267113
Tb927.8.6350	CYC2-like cyclin, putative	9.94688	3.62336	0.93746	3.86508	0.000111052	0.00283641
Tb927.8.4870	Component of motile flagella 6	32.52	10.1159	2.62194	3.85818	0.000114235	0.00289595
Tb11.v5.0533	retrotransposon hot spot (RHS) protein, putative	11.3464	4.53341	1.17943	3.84372	0.000121181	0.00302686
Tb927.3.580	leucine-rich repeat protein (LRRP), putative	88.0849	8.62993	2.24464	3.84469	0.000120704	0.00302686
Tb927.8.3260	YceI-like domain containing protein, putative	4.88322	2.72033	0.709376	3.83482	0.000125657	0.00303428
Tb927.10.2900	importin beta-1 subunit, putative	24.3817	4.92311	1.28456	3.83252	0.000126838	0.00303428
Tb927.2.4720	dolichyl-P-Man:GDP-Man7GlcNAc2-PP-dolichyl alpha-1,6-mannosyltransferase, putative	11.0667	5.46601	1.42396	3.8386	0.000123736	0.00303428
Tb927.11.14920	hypothetical protein, conserved	36.369	5.57675	1.45361	3.83647	0.000124813	0.00303428
Tb927.11.1110	calpain, putative	170.64	8.69265	2.26305	3.84112	0.000122475	0.00303428
Tb927.11.16090	Outer dynein arm docking complex protein 2, putative	33.3865	7.66692	2.01095	3.81258	0.000137525	0.00322429
Tb927.4.4380	Pyrophosphate-energized vacuolar membrane proton pump 1	76.5519	8.43804	2.21332	3.81239	0.000137628	0.00322429
Tb927.6.3670	paraflagellar rod component, putative	17.3023	8.84468	2.31933	3.81346	0.000137033	0.00322429
Tb927.11.13520	hypothetical protein, conserved	48.6298	7.73072	2.02998	3.80828	0.000139938	0.00325596
Tb11.v5.0509	hypothetical protein, conserved	9.94493	5.91752	1.56047	3.79213	0.00014936	0.00345154
Tb927.11.16260	SPRY domain/HECT-domain (ubiquitin-transferase), putative	15.3126	6.78686	1.79496	3.78106	0.000156162	0.00358433
Tb927.11.6120	ABC transporter, putative	22.0678	7.01455	1.8567	3.77796	0.000158118	0.00360487
Tb10.NT.103	Noncoding RNA, putative	31.0166	7.57142	2.01275	3.76173	0.000168741	0.00379612
Tb927.1.4420	ABC transporter, putative	8.7782	5.49833	1.46287	3.7586	0.000170869	0.0038187
Tb927.1.4280	hypothetical protein, conserved	34.3057	6.66888	1.78396	3.73824	0.000185312	0.00406132
Tb927.10.9620	NADH-ubiquinone oxidoreductase c	6.49856	4.94791	1.32823	3.7252	0.000195163	0.00424979
Tb927.9.9370	PSP1 C-terminal conserved region, putative	11.5227	6.36242	1.71899	3.70126	0.000214533	0.00464184
Tb927.8.720	Cytosolic iron-sulfur protein assembly 2B, putative	40.502	8.08587	2.19607	3.68198	0.00023143	0.00494445
Tb927.3.3930	RNA-binding protein	15.6375	2.71575	0.746439	3.63827	0.000274473	0.00559246
Tb927.11.14220	Regulator of ESAG9-1	446.066	3.44094	0.947856	3.63024	0.000283163	0.00569174
Tb927.10.3200	U2 splicing auxiliary factor, putative	48.8377	8.80869	2.42994	3.62507	0.000288885	0.00577261
Tb927.7.6960	ubiquitin-conjugating enzyme E2, putative	29.9176	10.5483	2.92569	3.60541	0.000311665	0.00615538
Tb927.5.2400	Peptidase C19, ubiquitin carboxyl-terminal hydrolase, putative	47.6169	2.67077	0.746158	3.57936	0.000344437	0.00676332
Tb927.5.1130	hypothetical protein, conserved	6.22915	4.61863	1.29247	3.5735	0.000352236	0.00679856
Tb927.2.3620	GTP-binding elongation factor Tu family, putative	19.7871	6.91214	1.94161	3.56001	0.00037084	0.00703323
Tb927.10.13550	hypothetical protein, conserved	20.6667	7.50472	2.10883	3.55871	0.000372676	0.00703323
Tb927.5.1790	Mitochondrial SSU ribosomal protein, putative	72.288	9.40991	2.64298	3.56034	0.000370375	0.00703323
Tb927.2.2230	hypothetical protein, conserved	48.0201	7.60329	2.14702	3.54132	0.000398125	0.00736652
Tb927.5.4010	Enriched in surface-labeled proteome protein 4	56.4909	10.539	2.97649	3.54074	0.000399011	0.00736652
Tb927.7.760	hypothetical protein, conserved	20.1057	9.08956	2.57143	3.53483	0.000408043	0.00749255
Tb927.1.2600	pumilio/PUF RNA binding protein 9	8.50933	3.24967	0.925144	3.51261	0.000443724	0.00776975
Tb927.1.2710	hypothetical protein, conserved	7.49162	3.99278	1.13549	3.51634	0.000437533	0.00776975
Tb927.11.5190	leucine-rich repeat protein (LRRP), putative	14.5814	4.26373	1.21108	3.52059	0.000430582	0.00776975
Tb927.4.800	target of rapamycin kinase 3, putative	13.4402	6.46844	1.8397	3.51604	0.000438035	0.00776975
Tb927.7.7000	hook complex protein, conserved	27.6543	8.09502	2.30433	3.51296	0.000443143	0.00776975
Tb927.4.370	hypothetical protein, conserved	18.825	8.99637	2.55974	3.51456	0.000440484	0.00776975
Tb927.9.8180	hypothetical protein, conserved	13.8139	4.59581	1.31433	3.49669	0.000471066	0.00816435
Tb927.8.3750	nucleolar protein 56	83.9121	9.2945	2.66259	3.49077	0.000481635	0.00830515
Tb11.v5.0759	variant surface glycoprotein (VSG), putative	29.2766	3.42133	0.98236	3.48276	0.000496264	0.00838711
Tb927.11.9720	40S ribosomal protein S27, putative	22.7508	6.75289	1.93729	3.48574	0.00049078	0.00838711
Tb927.11.15370	Importin subunit beta-4, putative	26.4433	8.26219	2.37121	3.48437	0.000493298	0.00838711
Tb927.9.13520	Importin 1	52.6902	9.11985	2.61778	3.48381	0.000494322	0.00838711
Tb927.1.3550	hypothetical protein	70.7035	2.28944	0.658214	3.47826	0.000504688	0.00841282
Tb927.10.14480	hypothetical protein, conserved	61.0101	6.88756	1.97998	3.4786	0.000504038	0.00841282
Tb927.9.5960	succinate dehydrogenase iron-sulfur subunit, putative	8.2045	5.64089	1.62312	3.47533	0.000510223	0.00845478
Tb927.2.2830	hypothetical protein, conserved	5.96264	2.38445	0.687636	3.46761	0.000525109	0.00865921
Tb927.11.4280	hypothetical protein, conserved	63.8792	6.9565	2.00692	3.46626	0.000527751	0.00866073
Tb927.11.7810	hypothetical protein	9.55922	4.46967	1.29353	3.45542	0.000549434	0.00897321
Tb927.11.15150	1-acyl-sn-glycerol-3-phosphate acyltransferase, putative	13.1156	2.28801	0.663384	3.449	0.000562673	0.00903291
Tb11.v5.0360	aminopeptidase, putative	5.255	3.49632	1.01315	3.45093	0.00055865	0.00903291
Tb927.6.2710	E3 ubiquitin-protein ligase HEL2, putative	40.6853	9.17459	2.66176	3.44681	0.000567244	0.00903291
Tb927.6.1210	kinetoplastid kinetochore protein 6	15.3919	9.7323	2.82427	3.44596	0.000569044	0.00903291
Tb927.10.6580	hypothetical protein	15.7813	6.94299	2.02028	3.43664	0.000588978	0.00930585
Tb927.8.1150	kinetoplastid kinetochore protein 9	103.948	4.59807	1.33894	3.43411	0.000594499	0.0093072
Tb927.10.14040	vacuolar ATP synthase subunit c, putative	92.8147	7.04005	2.05187	3.43105	0.000601256	0.00936911

## Sheet: 24h_DEGs_Up
Gene ID	Gene description	baseMean	log2FoldChange	lfcSE	stat	pvalue	padj
Tb927.10.11460	hypothetical protein	7.78903	-6.01802	0.812816	-7.40391	1.32228e-13	1.11072e-11
Tb927.11.15740	hypothetical protein, conserved	20.1795	-28.5778	3.88703	-7.3521	1.95119e-13	1.59079e-11
Tb927.1.3410	hypothetical protein, conserved	17.9501	-6.73039	0.947205	-7.10553	1.19864e-12	8.30654e-11
Tb927.7.2620	SSU ribosomal protein, mitochondrial, putative	5.90465	-26.8817	3.88737	-6.91514	4.67414e-12	2.87927e-10
Tb927.8.2550	mitochondrial DNA primase	15.1965	-8.04244	1.17345	-6.85369	7.1969e-12	4.33691e-10
Tb927.7.3640	hypothetical protein, conserved	3.19749	-26.0543	3.88777	-6.7016	2.06152e-11	1.1205e-09
Tb11.v5.0889	variant surface glycoprotein (VSG), putative	11.7875	-8.04367	1.28157	-6.27643	3.46446e-10	1.33382e-08
Tb927.11.4380	ATP-dependent RNA helicase, putative	28.1153	-9.97109	1.84165	-5.41423	6.1554e-08	1.45836e-06
Tb927.9.12080	hypothetical protein, conserved	133.838	-11.7038	2.34958	-4.98124	6.31785e-07	1.38993e-05
Tb927.6.830	hypothetical protein, conserved	6.3255	-7.99151	1.75004	-4.56647	4.96012e-06	0.000102608
Tb927.1.2210	nucleosome assembly protein (NAP), putative	5.99792	-5.3525	1.1771	-4.54719	5.43681e-06	0.000110815
Tb927.10.11780	hypothetical protein, conserved	18.146	-8.45868	1.9123	-4.42329	9.72076e-06	0.000188433
Tb927.4.800	target of rapamycin kinase 3, putative	13.4402	-6.83279	1.55747	-4.3871	1.14873e-05	0.00022113
Tb927.9.10650	hypothetical protein	31.7339	-10.3294	2.41914	-4.26988	1.95582e-05	0.000359041
Tb927.11.16400	kinetoplast-associated protein 3, putative	6.24557	-8.28105	1.96734	-4.20926	2.56213e-05	0.000458208
Tb927.9.14280	hypothetical protein, conserved	15.7696	-9.00556	2.14697	-4.19455	2.73409e-05	0.000482732
Tb927.10.830	adenylate kinase, putative	25.1934	-10.4443	2.50199	-4.1744	2.98771e-05	0.000519035
Tb927.5.390	75 kDa invariant surface glycoprotein, putative	5.88309	-3.60972	0.864856	-4.17378	2.99587e-05	0.000519035
Tb927.1.5000	hypothetical protein, conserved	19.4206	-9.36665	2.29428	-4.08262	4.45317e-05	0.000752693
Tb927.11.15230	cytosolic coat protein, putative	9.09709	-7.23404	1.78032	-4.06334	4.83757e-05	0.000811284
Tb927.10.990	Enriched in surface-labeled proteome protein 6	23.7357	-8.20203	2.05248	-3.99616	6.43787e-05	0.00101396
Tb927.11.13840	hypothetical protein, conserved	21.3941	-8.92958	2.24655	-3.9748	7.04386e-05	0.00109082
Tb927.8.1150	kinetoplastid kinetochore protein 9	63.7637	-4.95763	1.24874	-3.97012	7.18357e-05	0.00109583
Tb927.11.14380	kinetoplast polyadenylation/uridylation factor 2	16.2516	-11.9797	3.03625	-3.94557	7.96111e-05	0.00118858
Tb927.8.1945	hypothetical protein	20.9553	-11.3823	2.88514	-3.94514	7.9753e-05	0.00118858
Tb927.10.7530	hypothetical protein	20.3044	-11.7508	3.05306	-3.84887	0.000118664	0.00169555
Tb927.5.4430	calcium/calmodulin-dependent protein kinase, putative	6.92761	-9.41748	2.48182	-3.79458	0.000147893	0.0020396
Tb927.10.13900	Nucleotide sugar transporter 1	3.31681	-7.50633	1.97975	-3.79155	0.000149712	0.00205446
Tb927.5.3320	Pseudokinase, putative	10.4941	-8.72944	2.33274	-3.74214	0.000182458	0.00244335
Tb927.10.11580	predicted WD40 repeat protein	2.68932	-5.93414	1.60774	-3.69098	0.000223392	0.00288019
Tb927.9.2900	U3 small nucleolar RNA-associated protein 10, putative	5.29773	-7.28266	1.97905	-3.67987	0.000233354	0.00299471
Tb927.7.6630	Kinetochore interacting protein 5	3.48319	-4.87601	1.32684	-3.67491	0.000237937	0.00303945
Tb927.9.10000	hypothetical protein, conserved	14.5764	-11.7545	3.21139	-3.66026	0.00025196	0.00315323
Tb927.10.13140	hypothetical protein, conserved	18.9985	-11.1076	3.05541	-3.63539	0.000277565	0.00343486
Tb927.2.1080	retrotransposon hot spot protein 5 (RHS5), putative	99.0576	-5.66112	1.55835	-3.63276	0.000280404	0.00345458
Tb927.2.240	retrotransposon hot spot protein 5 (RHS5), putative	20.2676	-6.97424	1.92688	-3.61944	0.000295244	0.00362131
Tb927.11.8020	hypothetical protein, conserved	31.3579	-13.925	3.88698	-3.58247	0.000340355	0.00410202
Tb927.11.6040	Nodulin-like, putative	6.24095	-4.11143	1.15163	-3.57008	0.000356872	0.00426401
Tb927.6.3930	LSU ribosomal protein, mitochondrial, putative	5.84644	-8.81001	2.4771	-3.55658	0.000375707	0.00445068
Tb927.7.3040	F-box and WD40 domain containing protein	10.5452	-2.88743	0.813049	-3.55136	0.000383251	0.00450158
Tb927.6.3280	cyclosome subunit 1, putative	5.10801	-7.92158	2.23425	-3.54552	0.000391838	0.00454466
Tb927.10.1450	plectin, putative	78.4943	-7.04507	2.02943	-3.47145	0.00051765	0.00583303
Tb08.27P2.110	PAP2 superfamily, putative	36.7168	-5.06653	1.4633	-3.46241	0.000535367	0.00600824
Tb927.11.14210	conserved protein	3.90196	-8.3739	2.42919	-3.4472	0.000566438	0.00625564
Tb927.8.4430	uridine phosphorylase	11.693	-10.9931	3.21364	-3.42075	0.000624494	0.00681534
Tb927.10.6230	MORN repeat containing protein	10.0342	-7.60389	2.2331	-3.40508	0.00066145	0.00691902
Tb927.10.10260	EP1 procyclin	95.7514	-3.87793	1.13862	-3.40582	0.000659665	0.00691902
Tb927.2.4370	trypanothione synthetase	14.062	-5.97468	1.78721	-3.34303	0.000828702	0.00823577
Tb927.10.12850	ttaggg binding factor	332.656	-3.89438	1.17466	-3.31532	0.000915369	0.00893452
Tb927.11.12110	RNA helicase, putative	10.0864	-10.5721	3.20003	-3.30375	0.000954019	0.00918816
Tb927.11.11530	histone acetyltransferase, putative	15.4034	-7.57828	2.29789	-3.29793	0.000974016	0.00927825
Tb927.11.10260	Peroxin 3, putative	3.25164	-6.3051	1.91829	-3.28684	0.00101318	0.00948834
Tb927.11.9660	Zinc finger, C3HC4 type (RING finger), putative	7.52859	-11.0526	3.36819	-3.28147	0.00103269	0.0096384
Tb927.5.620	invariant surface glycoprotein, putative	6.01776	-9.5921	2.94012	-3.26249	0.00110439	0.0099278

## Sheet: 24h_DEGs_Down
Gene ID	Gene description	baseMean	log2FoldChange	lfcSE	stat	pvalue	padj
Tb927.10.11770	succinate dehydrogenase cytochrome B subunit	165.244	25.8363	2.16267	11.9465	6.77395e-33	1.87774e-29
Tb927.11.9720	40S ribosomal protein S27, putative	27.538	23.3294	1.96823	11.853	2.07613e-32	2.87752e-29
Tb927.7.6340	hypothetical protein, conserved	16.9374	22.6686	2.12856	10.6497	1.7486e-26	1.6157e-23
Tb927.11.1090	calpain-like protein, putative	68.794	23.6867	2.30641	10.27	9.62345e-25	6.66905e-22
Tb927.10.1590	ribosomal protein L36, putative	42.528	23.7149	2.51614	9.4251	4.29706e-21	2.38229e-18
Tb927.10.7930	2,3-bisphosphoglycerate-independent phosphoglycerate mutase	24.0147	23.1336	2.53822	9.1141	7.93259e-20	3.66486e-17
Tb927.11.17810	variant surface glycoprotein (VSG), frameshifted and degenerate	20.9597	22.9274	2.57515	8.90333	5.41947e-19	2.14611e-16
Tb927.11.1900	T-complex protein 1, beta subunit, putative	23.5536	22.7012	2.5654	8.84898	8.83203e-19	3.0603e-16
Tb927.11.11080	Nucleoporin NUP149	17.6939	22.7374	2.58627	8.79157	1.4749e-18	4.54269e-16
Tb927.5.850	hypothetical protein, conserved	21.415	22.9993	2.64989	8.67934	3.98058e-18	1.10342e-15
Tb927.9.13520	Importin 1	61.1078	22.8918	2.69223	8.50293	1.84858e-17	4.65842e-15
Tb927.10.8240	Cytokinesis initiation factor 4	6.99639	30	3.54656	8.4589	2.69914e-17	6.235e-15
Tb927.10.15620	hypothetical protein	14.6958	22.2108	2.67218	8.31189	9.41914e-17	2.00845e-14
Tb927.10.14030	hypothetical protein, conserved	21.3878	22.991	2.79385	8.22914	1.88558e-16	3.73344e-14
Tb927.4.810	expression site-associated gene 5 (ESAG5) protein, putative	48.0516	26.5947	3.25464	8.17132	3.05039e-16	5.2848e-14
Tb927.11.4820	60S ribosomal protein L17, putative	79.1332	24.8577	3.04028	8.17613	2.93106e-16	5.2848e-14
Tb927.9.15070	hypothetical protein, conserved	25.2495	23.1989	2.84718	8.14802	3.69921e-16	6.03189e-14
Tb927.8.7580	RING-variant domain containing protein, putative	27.1789	23.3356	2.87875	8.10615	5.2247e-16	8.04603e-14
Tb11.v5.0678	hypothetical protein, conserved	303.062	6.76289	0.835081	8.09848	5.56483e-16	8.11879e-14
Tb927.7.760	hypothetical protein, conserved	17.6338	22.7365	2.80979	8.0919	5.8743e-16	8.14178e-14
Tb927.11.14460	ADP-ribosylation factor GTPase activating protein 1, putative	13.1178	20.4357	2.5572	7.99143	1.33387e-15	1.76071e-13
Tb927.11.13190	elongation factor 1 gamma, putative	21.5657	23.0135	2.90037	7.93469	2.11025e-15	2.65892e-13
Tb927.11.6450	Serine incorporator (Serinc), putative	53.447	23.0986	2.94161	7.85239	4.08189e-15	4.91956e-13
Tb927.5.1120	Phage tail fibre repeat, putative	628.452	9.19964	1.17317	7.84172	4.44402e-15	5.13284e-13
Tb927.3.5340	Hsc70-interacting protein (Hip), putative	12.5743	21.107	2.71456	7.77547	7.51679e-15	8.33461e-13
Tb927.8.5440	flagellar calcium-binding 24 kDa protein	21.5865	23.0097	3.02616	7.60361	2.87993e-14	3.07045e-12
Tb927.11.17890	expression site-associated gene 1 (ESAG1) protein, putative	16.4255	22.568	2.98981	7.54832	4.40919e-14	4.52677e-12
Tb927.11.13020	calmodulin	66.6904	24.5877	3.27398	7.51002	5.91189e-14	5.46259e-12
Tb927.11.9170	DNA topoisomerase III, putative	19.214	24.5737	3.27186	7.51062	5.88501e-14	5.46259e-12
Tb927.8.3180	Protein of unknown function (DUF3250), putative	17.5295	22.7155	3.02356	7.51284	5.786e-14	5.46259e-12
Tb927.10.1780	hypothetical protein	7.19673	23.0324	3.07368	7.49343	6.70955e-14	5.99963e-12
Tb927.11.3260	mitochondrial DNA polymerase I protein D, putative	24.9044	22.9237	3.07028	7.46632	8.24678e-14	7.14377e-12
Tb927.2.6070	mitochondrial RNA binding complex 1 subunit	40.7299	23.8909	3.25211	7.34626	2.03825e-13	1.6143e-11
Tb927.10.15320	hypothetical protein, conserved	19.5402	22.88	3.13558	7.2969	2.9447e-13	2.26742e-11
Tb927.10.12100	RNA-binding protein 7B	26.9583	23.327	3.2053	7.27764	3.39706e-13	2.54504e-11
Tb927.8.6890	putative succinate dehydrogenase subunit	19.7979	22.8955	3.15035	7.26761	3.65909e-13	2.66921e-11
Tb927.11.15750	AMP deaminase, putative	16.6798	22.6305	3.12901	7.23247	4.74297e-13	3.37115e-11
Tb927.10.14140	pyruvate kinase 1	15.1947	22.7651	3.22436	7.06036	1.66076e-12	1.12283e-10
Tb927.11.15210	TLR4 regulator and MIR-interacting MSAP, putative	20.1638	22.9213	3.27766	6.9932	2.68683e-12	1.77331e-10
Tb927.11.12230	ATP-dependent protease ATPase subunit HslU2	32.8229	23.5866	3.37514	6.98833	2.78178e-12	1.79328e-10
Tb927.4.4700	hypothetical protein, conserved	12.2307	22.2241	3.18663	6.97417	3.07691e-12	1.93845e-10
Tb927.11.8260	carbonic anhydrase-like protein	40.8432	23.906	3.53518	6.7623	1.35815e-11	8.01021e-10
Tb927.11.9180	ADP-ribosylation factor GTPase activating protein, putative	37.9817	23.8327	3.53108	6.74941	1.48446e-11	8.57274e-10
Tb927.4.500	FHA domain containing protein, putative	28.8276	23.4205	3.49124	6.70836	1.9682e-11	1.09117e-09
Tb927.10.12640	chaperone protein DnaJ, putative	17.4222	21.9559	3.27155	6.71116	1.93079e-11	1.09117e-09
Tb927.10.4970	hypothetical protein, conserved	12.0294	22.2018	3.31756	6.69219	2.19856e-11	1.172e-09
Tb927.9.7080	hypothetical protein, conserved	15.425	22.5432	3.37199	6.68542	2.30263e-11	1.20432e-09
Tb927.5.3410	Mitochondrial ribosomal protein L9	19.1076	22.7749	3.41664	6.66586	2.63118e-11	1.35067e-09
Tb927.7.2600	class I transcription factor A, subunit 7	13.6493	22.3738	3.36869	6.6417	3.10077e-11	1.56279e-09
Tb927.3.2300	DNL zinc finger, putative	12.2867	22.1828	3.34479	6.63205	3.31049e-11	1.63869e-09
Tb927.6.2800	hypothetical protein, conserved	14.6886	22.4626	3.38899	6.62811	3.40004e-11	1.65349e-09
Tb927.1.2150	Small kinetoplastid calpain-related protein 1-4	132.838	6.95101	1.05849	6.5669	5.13729e-11	2.45527e-09
Tb927.11.2320	Hereditary spastic paraplegia protein strumpellin, putative	16.7611	21.2181	3.27003	6.48864	8.66127e-11	4.06933e-09
Tb927.8.7750	hypothetical protein, conserved	44.5033	24.0242	3.71453	6.46764	9.95481e-11	4.59912e-09
Tb927.11.11850	splicing factor 3B subunit 1, putative	19.5342	22.2835	3.44719	6.46425	1.018e-10	4.62608e-09
Tb927.8.7020	peptidase, putative	13.1255	22.6643	3.52961	6.42119	1.35215e-10	6.04543e-09
Tb927.9.7770	spermidine synthase	15.5074	22.5303	3.53662	6.37058	1.8831e-10	8.28562e-09
Tb927.10.5430	Flagellar C1a complex subunit C1a-32, putative	23.4454	23.1242	3.63388	6.3635	1.97213e-10	8.54178e-09
Tb927.6.590	hypothetical protein, conserved	10.7669	22.0347	3.46585	6.35767	2.04832e-10	8.73528e-09
Tb927.11.2520	UDP-n-acetylglucosamine pyrophosphorylase	19.4878	22.8718	3.60361	6.34692	2.19671e-10	9.2262e-09
Tb927.9.9190	hypothetical protein, conserved	11.0055	22.0719	3.48354	6.33607	2.35706e-10	9.60848e-09
Tb927.6.4070	hypothetical protein, conserved	13.8609	22.3663	3.52918	6.33755	2.33454e-10	9.60848e-09
Tb927.10.3500	splicing factor u2af 65 kda subunit	13.3858	22.3225	3.52724	6.32859	2.47404e-10	9.9392e-09
Tb927.11.9780	Nucleoporin NUP119	9.88326	21.9262	3.46881	6.32096	2.59935e-10	1.02934e-08
Tb927.11.2640	Nucleolar protein 53	11.9243	22.1819	3.51096	6.31788	2.65177e-10	1.03531e-08
Tb927.10.3090	hypothetical protein, conserved	7.71835	20.8146	3.39767	6.12613	9.00409e-10	3.41909e-08
Tb927.11.11590	Eukaryotic translation initiation factor 3 subunit E	35.5125	23.7057	3.87586	6.11624	9.58102e-10	3.589e-08
Tb927.7.1290	Protein of unknown function (DUF2012), putative	8.56915	20.729	3.41241	6.07458	1.24315e-09	4.59469e-08
Tb927.4.2050	hypothetical protein	35.734	23.7119	3.90556	6.07131	1.26872e-09	4.62747e-08
Tb927.3.3280	vacuolar protein sorting-associated protein 4, putative	17.7389	21.7211	3.58232	6.06341	1.33269e-09	4.79768e-08
Tb927.5.2940	stress-induced protein sti1, putative	11.8253	21.1768	3.4983	6.05347	1.41761e-09	5.03796e-08
Tb927.11.10590	Glutathione S-transferase, C-terminal domain containing protein, putative	8.76477	20.7561	3.43129	6.04908	1.45678e-09	5.11163e-08
Tb927.9.6360	hypothetical protein, conserved	13.354	21.0935	3.49593	6.03375	1.602e-09	5.35028e-08
Tb927.9.9720	glucosidase II beta subunit-like protein, putative	10.4694	22.0063	3.6468	6.03443	1.5953e-09	5.35028e-08
Tb927.10.14260	AP-4 complex subunit sigma-1, putative	9.87365	21.946	3.63641	6.03507	1.58894e-09	5.35028e-08
Tb927.7.560	hypothetical protein, conserved	13.8344	22.4026	3.71074	6.03723	1.56786e-09	5.35028e-08
Tb927.10.14240	N-myristoyltransferase	7.86462	21.6086	3.584	6.02919	1.64783e-09	5.43784e-08
Tb927.9.4820	calcium/potassium channel (CAKC), putative	11.8995	22.1208	3.68842	5.99736	2.00551e-09	6.54031e-08
Tb927.7.3840	kinesin-like protein, fragment, putative	11.5219	21.7166	3.63889	5.96791	2.4031e-09	7.74582e-08
Tb927.10.8400	legume-like lectin, putative	22.9236	23.0964	3.9056	5.91368	3.34548e-09	1.06594e-07
Tb927.3.1085	hypothetical protein	39.6579	22.9343	3.90556	5.87223	4.29978e-09	1.35443e-07
Tb927.9.5170	phosphomevalonate kinase protein, putative	19.3933	22.863	3.90561	5.85389	4.80193e-09	1.47899e-07
Tb927.10.11830	hypothetical protein, conserved	19.3976	22.8646	3.90561	5.85429	4.79038e-09	1.47899e-07
Tb927.8.4920	hypothetical protein, conserved	18.8956	22.8307	3.90561	5.84561	5.04728e-09	1.52077e-07
Tb927.8.2320	hypothetical protein	21.9242	22.1195	3.78348	5.84633	5.02526e-09	1.52077e-07
Tb927.10.12200	hypothetical protein, conserved	20.4866	22.0261	3.78644	5.81709	5.98796e-09	1.7848e-07
Tb927.9.1380	hypothetical protein, conserved	16.9876	22.6796	3.90563	5.80691	6.36365e-09	1.8766e-07
Tb927.2.2160	paraflagellar rod component, putative	72.3027	8.78038	1.51302	5.80322	6.50542e-09	1.87844e-07
Tb927.6.2700	small nuclear ribonucleoprotein Sm-E	16.8408	22.6669	3.90563	5.80365	6.48861e-09	1.87844e-07
Tb927.6.2600	Protein of unknown function (DUF1077), putative	14.8711	22.6126	3.90564	5.78974	7.04974e-09	2.01463e-07
Tb927.8.1990	peroxidoxin	10.8355	21.1686	3.67537	5.75958	8.43228e-09	2.38513e-07
Tb927.1.700	phosphoglycerate kinase	14.4426	22.4557	3.90271	5.75388	8.72205e-09	2.44217e-07
Tb927.9.10430	Zinc-binding domain containing protein, putative	13.2596	22.3368	3.88646	5.74733	9.06615e-09	2.51314e-07
Tb927.8.2120	hypothetical protein, conserved	14.9967	22.4377	3.90564	5.74493	9.19586e-09	2.52385e-07
Tb927.11.7080	acidocalcisomal pyrophosphatase	13.6992	22.3768	3.90132	5.7357	9.7113e-09	2.63919e-07
Tb927.3.2220	eukaryotic translation initiation factor 3 subunit j	13.4971	22.3571	3.90566	5.72428	1.03876e-08	2.79558e-07
Tb927.7.6700	hypothetical protein	140.787	7.67256	1.34076	5.72253	1.04951e-08	2.79736e-07
Tb927.11.12120	RNA-binding protein, putative	37.6434	8.3926	1.47087	5.70587	1.15751e-08	3.05582e-07
Tb927.7.6910	Phosphatidylinositol 4-phosphate 5-kinase, putative	12.6063	22.2534	3.90567	5.69773	1.21415e-08	3.17512e-07
Tb11.v5.0852	hypothetical protein, conserved	51.2837	5.51266	0.970907	5.67785	1.36398e-08	3.5336e-07
Tb927.11.5560	hypothetical protein, conserved	11.464	22.1258	3.90569	5.66501	1.47016e-08	3.77341e-07
Tb927.10.10180	Miro-like protein, putative	10.3565	21.9924	3.90571	5.63084	1.79336e-08	4.56072e-07
Tb927.10.13780	Glycogen synthase kinase 3 short	87.9338	4.90198	0.871971	5.62172	1.89064e-08	4.76441e-07
Tb927.4.1860	ribosomal protein S19, putative	212	4.24511	0.755556	5.61852	1.92595e-08	4.80968e-07
Tb927.9.10830	metal dependent 5'-nucleotidase	10.0885	21.908	3.90571	5.60923	2.03234e-08	5.03005e-07
Tb927.9.9420	hypothetical protein, conserved	9.19514	21.8305	3.90573	5.58934	2.27929e-08	5.54229e-07
Tb927.6.1440	LSU ribosomal protein, mitochondrial, putative	9.30256	21.8355	3.90573	5.59064	2.26239e-08	5.54229e-07
Tb927.11.6790	Nucleolar protein 89	6.81702	20.8595	3.73935	5.57837	2.42788e-08	5.85224e-07
Tb927.6.1960	glycosyltransferase family 28 protein, putative	16.0289	21.577	3.90563	5.52457	3.30292e-08	7.89284e-07
Tb927.5.1830	lysosomal/endosomal membrane protein p67	65.4895	8.21818	1.5354	5.35248	8.67561e-08	2.03803e-06
Tb927.11.4950	hypothetical protein, conserved	95.3111	6.17281	1.18233	5.2209	1.78055e-07	4.14764e-06
Tb927.8.6090	ubiquitin-protein ligase, putative	33.1777	5.49862	1.05425	5.21565	1.83174e-07	4.23132e-06
Tb11.v5.0813	expression site-associated gene 3 (ESAG3)-like protein	78.344	5.23317	1.01049	5.17883	2.23281e-07	5.11516e-06
Tb927.10.9750	ubiquitin-protein ligase, putative	36.2629	6.44513	1.25349	5.14173	2.7222e-07	6.18519e-06
Tb927.2.2670	histone H4 variant	271.347	7.62049	1.49344	5.10264	3.34947e-07	7.54856e-06
Tb927.9.15480	hypothetical protein	22.8385	5.23913	1.03646	5.05483	4.30777e-07	9.62996e-06
Tb927.10.14310	hypothetical protein, conserved	9.58831	19.0399	3.80758	5.00052	5.71763e-07	1.26794e-05
Tb927.2.4710	RNA-binding protein, putative	47.0851	5.60749	1.14021	4.91796	8.74497e-07	1.90874e-05
Tb927.6.5070	hypothetical protein, conserved	32.0639	9.92003	2.02902	4.88906	1.01317e-06	2.19415e-05
Tb927.2.1920	expression site-associated gene 5 (ESAG5) protein, putative	96.7788	10.4771	2.15487	4.86208	1.1616e-06	2.49609e-05
Tb927.10.15300	Calcium/calmodulin-dependent protein kinase kinase, putative	93.1661	7.82726	1.61175	4.85638	1.19554e-06	2.54926e-05
Tb927.1.4500	SNARE associated Golgi protein, putative	36.9315	9.50807	1.99135	4.7747	1.79979e-06	3.80842e-05
Tb927.5.2330	hypothetical protein, conserved	23.1313	7.26471	1.57163	4.62241	3.79308e-06	7.96546e-05
Tb927.10.9800	60S ribosomal protein L22	274.183	8.49673	1.84856	4.59641	4.29832e-06	8.95861e-05
Tb927.4.1650	hypothetical protein, conserved	71.5372	7.23854	1.59123	4.54902	5.38952e-06	0.000110665
Tb927.1.2260	small myristoylated protein 1-2	134.804	4.42314	0.983264	4.49842	6.84601e-06	0.000138519
Tb927.8.1110	40S ribosomal protein S9, putative	129.733	7.80592	1.74051	4.48485	7.29643e-06	0.000146563
Tb927.11.13940	ubiquitin-conjugating enzyme E2, putative	68.6567	5.91677	1.32677	4.45954	8.21372e-06	0.000163802
Tb11.v5.0653	trypanothione synthetase, putative	34.6061	5.0386	1.13334	4.44581	8.75615e-06	0.000173372
Tb8.NT.11	Noncoding RNA, putative	267.816	5.49245	1.23863	4.43431	9.23693e-06	0.000180315
Tb927.1.2160	Small kinetoplastid calpain-related protein 1-5	33.12	5.67458	1.29568	4.37963	1.18881e-05	0.000227267
Tb927.8.4330	small GTP-binding protein Rab11	81.7441	8.83238	2.03853	4.33272	1.47281e-05	0.000279633
Tb927.3.4830	hypothetical protein	152.18	7.35316	1.70109	4.32261	1.54196e-05	0.00029077
Tb927.11.2210	diacylglycerol acyltransferase, putative	12.6318	6.6009	1.53556	4.2987	1.71805e-05	0.000321787
Tb927.11.2860	hypothetical protein, conserved	18.2834	4.85882	1.13611	4.27671	1.89679e-05	0.000352879
Tb927.10.12650	hypothetical protein, conserved	71.142	10.4925	2.45459	4.27465	1.91437e-05	0.000353776
Tb927.11.13670	hypothetical protein, conserved	60.073	10.1831	2.38624	4.26742	1.97742e-05	0.00036062
Tb927.1.2670	paralyzed flagella 16	29.8814	4.56093	1.07727	4.23381	2.2977e-05	0.000416288
Tb927.5.1740	hypothetical protein	59.4907	10.2357	2.42795	4.21577	2.48932e-05	0.000448078
Tb927.6.2030	STE/STE11 serine/threonine-protein kinase, putative	319.541	3.79501	0.902496	4.20502	2.61063e-05	0.000463889
Tb927.11.8830	Enriched in surface-labeled proteome protein 2	189.207	10.2517	2.44715	4.18926	2.79871e-05	0.000491015
Tb927.1.1840	conserved protein, unknown function	17.542	3.03565	0.731927	4.14748	3.36151e-05	0.000575191
Tb927.7.6220	calcium/calmodulin-dependent protein kinase, putative	82.7854	9.33831	2.2515	4.14759	3.35991e-05	0.000575191
Tb927.7.5795	hypothetical protein	41.4064	4.27021	1.04569	4.08364	4.43364e-05	0.000752693
Tb927.8.8320	hypothetical protein, conserved	42.7459	5.65891	1.3935	4.06094	4.88761e-05	0.000811284
Tb927.5.3220	signal peptidase type I, putative	49.9081	10.5547	2.59887	4.06124	4.88119e-05	0.000811284
Tb927.11.14920	hypothetical protein, conserved	36.7112	6.18457	1.52596	4.05292	5.05834e-05	0.000834626
Tb927.10.11140	hypothetical protein, conserved	31.4647	10.1847	2.51987	4.04177	5.30489e-05	0.000870127
Tb927.11.6130	SKP1-like protein	56.8944	10.5137	2.60348	4.03833	5.38323e-05	0.000877784
Tb927.3.2930	RNA-binding protein RBP6, putative	31.0658	3.33006	0.826074	4.03119	5.54945e-05	0.000899595
Tb927.5.1620	hypothetical protein, conserved	17.0349	9.2606	2.29882	4.02842	5.61537e-05	0.000904989
Tb927.10.8190	T-complex protein 1, theta subunit, putative	36.699	6.10921	1.51748	4.0259	5.67578e-05	0.000909437
Tb927.11.11220	dynein heavy chain, putative	46.0319	8.12054	2.02044	4.0192	5.83958e-05	0.000930306
Tb927.10.1510	CCR4-NOT transcription complex subunit 1	16.8527	7.77976	1.93745	4.01547	5.93273e-05	0.000939745
Tb927.10.14270	TFIIF-stimulated CTD phosphatase, putative	76.3512	3.79578	0.951652	3.98862	6.64595e-05	0.00104082
Tb927.3.1560	TRF-Interacting Factor 2	16.6319	8.34152	2.0924	3.98657	6.70345e-05	0.00104393
Tb927.8.8230	amino acid transporter, putative	13.8814	8.05127	2.02816	3.96975	7.19484e-05	0.00109583
Tb927.11.3570	metallo-peptidase, Clan MA(E) Family M1	45.9816	9.05754	2.28029	3.97211	7.12396e-05	0.00109583
Tb927.10.11630	PSP1 C-terminal conserved region, putative	21.9091	3.07207	0.776208	3.95779	7.56455e-05	0.00113962
Tb927.9.7540	cysteine peptidase, Clan CA, family C2, putative	15.0347	4.06561	1.02702	3.95866	7.53722e-05	0.00113962
Tb927.11.6890	DNA repair and recombination helicase protein PIF1	45.8264	8.18312	2.08048	3.93329	8.37911e-05	0.00124208
Tb927.11.1110	calpain, putative	139.071	9.12232	2.32027	3.93157	8.43926e-05	0.00124434
Tb11.v5.0663	hypothetical protein, conserved	37.9412	5.82181	1.48998	3.90731	9.33283e-05	0.00136881
Tb927.8.3550	mitogen-activated protein kinase 3, putative	12.7442	4.42127	1.13605	3.8918	9.95044e-05	0.00145172
Tb927.10.6210	TPR repeat, putative	22.6344	6.21277	1.60784	3.86404	0.000111529	0.00161863
Tb927.1.1500	conserved protein, unknown function	23.7352	3.70741	0.960154	3.86126	0.000112804	0.00162861
Tb927.10.5880	Proteophosphoglycan, putative	61.8913	7.41223	1.92127	3.85798	0.000114329	0.00164208
Tb927.5.2400	Peptidase C19, ubiquitin carboxyl-terminal hydrolase, putative	52.5852	3.05163	0.793547	3.84556	0.000120279	0.0017011
Tb927.2.4410	Eukaryotic protein of unknown function (DUF846), putative	14.472	6.49156	1.68753	3.84677	0.000119683	0.0017011
Tb927.8.1600	lysyl-tRNA synthetase, putative	124.114	8.78617	2.28739	3.84114	0.000122464	0.0017232
Tb927.11.15100	Tb5.20	35.767	8.33656	2.17759	3.82835	0.000129005	0.00180607
Tb927.6.820	Pumilio homology domain family member 4	66.1186	2.94575	0.770543	3.82295	0.000131864	0.00183682
Tb927.9.11480	Enriched in surface-labeled proteome protein 9	44.7631	9.68063	2.54109	3.80964	0.000139167	0.00192886
Tb927.5.2410	kinesin, putative	39.3197	5.65811	1.49609	3.78193	0.000155618	0.002125
Tb927.11.7010	Calcium/calmodulin-dependent protein kinase kinase, putative	16.2668	6.91212	1.82885	3.77948	0.000157154	0.00213545
Tb927.10.10210	procyclin-associated gene 4 (PAG4) protein	30.0752	8.17237	2.17522	3.75704	0.000171937	0.00231364
Tb927.11.6860	hypothetical protein	23.6777	5.18215	1.37925	3.75723	0.000171801	0.00231364
Tb927.10.9330	hypothetical protein, conserved	14.6013	3.13752	0.839877	3.7357	0.000187197	0.00249477
Tb927.7.4150	hypothetical protein, conserved	57.0559	8.53306	2.2857	3.73324	0.000189035	0.0025072
Tb927.11.105	hypothetical protein	26.081	4.3216	1.1589	3.72906	0.000192198	0.00253701
Tb927.8.720	Cytosolic iron-sulfur protein assembly 2B, putative	41.9807	8.46683	2.27329	3.72448	0.00019572	0.00257127
Tb927.10.610	hypothetical protein, conserved	16.8159	2.98049	0.801633	3.71803	0.000200786	0.00261305
Tb927.10.310	pumillio/PUF RNA binding protein 3	73.3095	6.93508	1.86511	3.71832	0.000200554	0.00261305
Tb927.9.4750	hypothetical protein	116.212	7.5699	2.04363	3.70415	0.0002121	0.0027474
Tb927.7.5830	hypothetical protein, conserved	67.2605	9.45309	2.57539	3.67054	0.00024204	0.00307768
Tb927.11.890	hypothetical protein, conserved	22.7741	9.50498	2.59434	3.66373	0.00024857	0.00313198
Tb927.7.5140	hypothetical protein, conserved	29.0712	8.96552	2.44677	3.66423	0.000248082	0.00313198
Tb927.10.6410	DNA mismatch repair protein MSH6	38.9978	9.38176	2.56355	3.65968	0.000252532	0.00315323
Tb11.v5.0783	methionine aminopeptidase 2, putative	13.9921	3.71871	1.02246	3.63701	0.000275822	0.0034286
Tb927.11.13630	hypothetical protein, conserved	24.6352	7.05747	1.95739	3.60555	0.000311491	0.00380375
Tb927.8.6650	RNA-binding protein, putative	36.0734	4.52619	1.259	3.59506	0.000324323	0.00394308
Tb11.v5.0819	kinesin, putative	3.76733	3.68491	1.02655	3.5896	0.000331192	0.00400901
Tb927.11.4400	hypothetical protein, conserved	48.642	9.43348	2.63539	3.57954	0.000344206	0.00413047
Tb927.7.6640	hypothetical protein, conserved	46.3563	6.88874	1.93298	3.56378	0.000365545	0.00434889
Tb927.10.190	40S ribosomal protein S6, putative	402.261	5.53961	1.55902	3.55326	0.000380485	0.0044881
Tb927.10.3400	hypothetical protein, conserved	41.6093	7.79933	2.19797	3.54843	0.000387532	0.00453265
Tb927.9.4500	heat shock protein, putative	34.4006	9.60451	2.70801	3.5467	0.000390085	0.00454334
Tb927.11.6600	conserved protein, unknown function	41.6465	3.54815	1.00203	3.54096	0.000398676	0.00460471
Tb927.5.2120	hypothetical protein, conserved	14.2927	8.06361	2.28616	3.52714	0.000420072	0.0048317
Tb927.3.4760	dynamin-1-like protein	53.3928	9.32589	2.64604	3.52446	0.000424341	0.00486063
Tb927.9.9320	MAPK/MAK/MRK overlapping kinase, putative	18.2152	9.10095	2.59477	3.50742	0.000452468	0.00516149
Tb927.10.15730	SPRY domain/Ankyrin repeats (3 copies), putative	27.8956	7.45006	2.12775	3.50138	0.000462859	0.00525838
Tb927.10.10720	Tetraspanin family, putative	60.2539	7.64475	2.18423	3.49997	0.000465317	0.00526473
Tb927.7.1040	40S ribosomal protein S16, putative	101.214	5.31166	1.53614	3.45779	0.000544622	0.00608746
Tb927.7.920	Inner arm dynein 5-1	28.3075	8.46459	2.45187	3.4523	0.000555836	0.00618786
Tb11.1420	hypothetical protein	29.9435	5.69167	1.65037	3.44873	0.000563236	0.00624516
Tb927.10.4770	phosphatidylinositol-4-phosphate 5-kinase, putative	55.2053	10.1784	2.95587	3.44347	0.00057431	0.00631741
Tb927.8.3720	SUMO-interacting motif-containing protein	46.8323	8.81654	2.57586	3.42275	0.000619906	0.00679201
Tb927.2.3660	paraflagellar rod component, putative	10.9304	5.56937	1.62951	3.41782	0.000631256	0.00683532
Tb927.11.167	ribosome associated membrane protein RAMP4, putative	25.0019	8.21893	2.40446	3.41821	0.000630352	0.00683532
Tb927.1.2730	conserved protein, unknown function	11.7576	5.04334	1.47737	3.41373	0.00064079	0.00688476
Tb927.11.780	hypothetical protein, conserved	52.0253	5.65741	1.65718	3.41388	0.000640453	0.00688476
Tb927.11.4860	Ring finger domain containing protein, putative	15.0819	7.35223	2.15524	3.41133	0.000646472	0.006919
Tb927.10.14480	hypothetical protein, conserved	61.0101	7.15439	2.10087	3.40544	0.000660587	0.00691902
Tb11.v5.0417	variant surface glycoprotein (atypical), putative	20.285	2.83805	0.833222	3.40611	0.000658954	0.00691902
Tb927.6.3240	hypothetical protein, conserved	32.167	8.01874	2.35247	3.40864	0.000652876	0.00691902
Tb927.5.3330	hypothetical protein, conserved	24.5935	7.48628	2.19527	3.41018	0.000649189	0.00691902
Tb927.11.9990	glycosyl transferase-like protein	10.201	7.23175	2.12575	3.40197	0.000669015	0.00697184
Tb927.10.9570	paraflagellar rod component, putative	49.7162	6.7788	1.99517	3.39761	0.000679773	0.00705742
Tb927.8.1780	STE/STE7 protein kinase, putative	21.8034	5.73159	1.68791	3.39567	0.000684597	0.00708098
Tb927.7.5590	Domain of unknown function (DUF3883), putative	24.7326	8.0345	2.3715	3.38795	0.000704183	0.00725649
Tb927.11.11520	glycosomal membrane protein	25.6692	6.91653	2.04328	3.38502	0.000711731	0.0073071
Tb927.8.2530	Cytochrome c oxidase copper chaperone, related	27.7763	9.33672	2.76675	3.37462	0.000739189	0.007561
Tb927.1.1910	MORN repeat-containing protein	36.3767	8.51226	2.5242	3.37226	0.000745543	0.00759796
Tb927.6.1520	Aquaglyceroporin 1	18.6388	8.27735	2.46377	3.35962	0.000780485	0.00792493
Tb927.9.5960	succinate dehydrogenase iron-sulfur subunit, putative	14.9091	6.12285	1.82623	3.35272	0.000800205	0.0080955
Tb927.3.960	protein transport protein Sec61 gamma subunit, putative	41.0224	9.69499	2.893	3.35118	0.000804671	0.00811108
Tb927.11.11900	Coatomer subunit gamma	53.8923	8.71466	2.60688	3.34295	0.000828925	0.00823577
Tb927.3.2620	hypothetical protein, conserved	20.4724	6.34091	1.89638	3.34369	0.000826721	0.00823577
Tb927.8.3420	hypothetical protein, conserved	8.5591	4.35242	1.30081	3.34594	0.000820051	0.00823577
Tb927.7.6860	expression site-associated gene 5 (ESAG5) protein, putative	1450.48	3.3843	1.01559	3.33235	0.000861173	0.00852561
Tb927.2.4760	hypothetical protein, conserved	12.6645	8.15639	2.44872	3.33088	0.000865734	0.00854026
Tb927.9.5040	cAMP-specific phosphodiesterase	20.9127	7.64258	2.29751	3.32645	0.000879585	0.00864613
Tb927.4.1330	DNA topoisomerase IB, large subunit	24.3877	8.05028	2.42689	3.31712	0.000909516	0.00890876
Tb927.6.2710	E3 ubiquitin-protein ligase HEL2, putative	22.3381	9.41953	2.84604	3.3097	0.000933967	0.00908406
Tb927.11.11820	40S ribosomal protein S17, putative	49.1272	8.03386	2.42907	3.30738	0.000941731	0.00912754
Tb927.6.4130	succinate dehydrogenase subunit 3	42.7202	9.62138	2.91242	3.30357	0.000954614	0.00918816
Tb927.3.2490	hypothetical protein, conserved	38.3171	6.07865	1.84168	3.30061	0.000964749	0.00925358
Tb927.5.1770	RNA pseudouridylate synthase, putative	94.2212	6.70384	2.03202	3.2991	0.00096995	0.00927138
Tb927.10.390	DUF2407 ubiquitin-like domain containing protein, putative	121.194	5.04916	1.53203	3.29573	0.00098166	0.00931905
Tb927.4.4880	RING-variant domain containing protein, putative	13.1894	4.49855	1.36734	3.29	0.00100187	0.00944617
Tb927.5.800	casein kinase I, isoform 2	375.966	3.98059	1.20967	3.29065	0.000999568	0.00944617
Tb927.11.13770	LEM3 (ligand-effect modulator 3) family / CDC50 family, putative	45.1231	9.9344	3.02063	3.28884	0.001006	0.00945294
Tb927.4.2720	ATP dependent DEAD-box helicase	7.94638	4.27457	1.30488	3.27583	0.00105352	0.00979983
Tb927.5.3800	glutamine hydrolysing (not ammonia-dependent) carbomoyl phosphate synthase, putative	17.099	3.82159	1.16722	3.2741	0.00106	0.00982713
Tb927.8.5100	hypothetical protein, conserved	32.6412	7.7042	2.35542	3.27083	0.00107231	0.00987526
Tb927.3.1510	variant surface glycoprotein (VSG)-related, putative	9.0221	4.84	1.47974	3.27085	0.00107225	0.00987526
Tb927.7.5210	Putative Phosphatase/Protein of unknown function DUF89, putative	36.4772	5.70368	1.74652	3.26574	0.00109178	0.00992269
Tb927.7.7500	thymine-7-hydroxylase, putative	15.2954	6.34481	1.94264	3.26608	0.00109047	0.00992269
Tb927.4.3750	receptor-type adenylate cyclase GRESAG 4, putative	21.4453	3.06562	0.938502	3.2665	0.00108886	0.00992269
Tb927.8.3820	Stress granule protein	27.5534	5.07926	1.55489	3.26663	0.00108836	0.00992269
Tb927.10.12670	hypothetical protein, conserved	7.44275	4.31701	1.32384	3.26099	0.00111025	0.0099278
Tb927.8.4170	RNA-binding protein, putative	15.4584	8.44769	2.59051	3.26102	0.00111013	0.0099278
Tb927.10.6580	hypothetical protein	37.4943	7.21743	2.21319	3.2611	0.00110979	0.0099278
Tb927.9.15460	calcium motive p-type ATPase, putative	9.41972	4.29502	1.31675	3.26184	0.00110692	0.0099278

## Sheet: 7d_DEGs_Up
Gene ID	Gene description	baseMean	log2FoldChange	lfcSE	stat	pvalue	padj
Tb927.6.1240	hypothetical protein, conserved	2.88964	-25.9229	3.95765	-6.55008	5.75046e-11	1.88909e-09
Tb927.5.3380	ADG2, putative	2.76785	-25.8609	3.95767	-6.53437	6.38765e-11	2.0547e-09
Tb927.9.5900	glutamate dehydrogenase	6.72894	-8.31096	1.65942	-5.00836	5.48969e-07	1.03506e-05
Tb927.9.13430	ubiquitin carboxyl-terminal hydrolase, putative	4.57022	-3.76851	0.781583	-4.82163	1.42389e-06	2.58645e-05
Tb927.10.9620	NADH-ubiquinone oxidoreductase c	32.8939	-6.02055	1.32583	-4.54097	5.59957e-06	9.5008e-05
Tb927.11.3390	Concanavalin A-like lectin/glucanases superfamily/SPRY domain/HECT-domain (ubiquitin-transferase), putative	3.31903	-6.42556	1.42982	-4.49397	6.99073e-06	0.000116688
Tb927.8.5750	hypothetical protein, conserved	10.6364	-8.5635	1.97268	-4.34105	1.41801e-05	0.000222274
Tb927.6.4150	hypothetical protein, conserved	11.5349	-8.5168	1.9929	-4.27358	1.92362e-05	0.000295529
Tb927.7.2330	Protein of unknown function (DUF1663), putative	30.1712	-10.2492	2.40155	-4.26775	1.97457e-05	0.000301855
Tb927.5.820	hypothetical protein, conserved	5.87846	-6.72061	1.62069	-4.14677	3.37204e-05	0.000491172
Tb927.2.3720	ubiquitin-conjugating enzyme, putative	14.4833	-2.95849	0.732978	-4.03625	5.43112e-05	0.000755464
Tb927.8.1360	Dynein heavy chain, N-terminal region 2, putative	11.8024	-7.75179	1.92759	-4.02149	5.78315e-05	0.000797248
Tb927.11.8210	RAD50 DNA repair-like protein	10.0062	-8.65858	2.16593	-3.99764	6.39781e-05	0.000874178
Tb927.5.1780	hypothetical protein, conserved	12.2018	-9.36821	2.35769	-3.97347	7.0833e-05	0.000942812
Tb927.3.5390	Ring finger domain containing protein, putative	4.92561	-6.84948	1.7336	-3.95101	7.78208e-05	0.00102697
Tb927.11.16260	SPRY domain/HECT-domain (ubiquitin-transferase), putative	7.48066	-5.98273	1.51863	-3.93956	8.16312e-05	0.00107267
Tb927.6.3140	Ubiquitin-like protein 11	5.72537	-6.42239	1.63874	-3.91911	8.88773e-05	0.00114355
Tb927.10.5850	N-terminal region of Chorein, a TM vesicle-mediated sorter, putative	3.35255	-5.12268	1.31216	-3.90401	9.46116e-05	0.00119738
Tb927.1.1500	conserved protein, unknown function	55.1495	-3.73789	0.972796	-3.84242	0.000121826	0.00149285
Tb927.7.3650	STE/STE11 serine/threonine-protein kinase, putative	6.37901	-4.68191	1.23422	-3.79342	0.000148587	0.00177844
Tb927.7.7500	thymine-7-hydroxylase, putative	39.093	-6.23331	1.69614	-3.675	0.000237851	0.00272031
Tb927.10.15530	ABC transport system ATP-binding protein, putative	2.92054	-7.54608	2.09003	-3.61052	0.000305581	0.00339437
Tb927.10.15360	hypothetical protein, conserved	3.6254	-7.10015	2.07608	-3.41998	0.000626268	0.00623843
Tb927.9.13330	hypothetical protein, conserved	9.40206	-7.43016	2.21742	-3.35081	0.000805743	0.0077032
Tb11.v5.0220	hypothetical protein, conserved	4.46119	-2.09419	0.628777	-3.33058	0.000866653	0.00818417
Tb927.10.2460	DnaJ domain containing protein, putative	11.7148	-9.5967	2.91092	-3.29679	0.000977961	0.00898793

[truncated: 3 more sheets: 7d_DEGs_Down, Early_DEGs_Up, Late_DEGs_Up]
