# Supplementary material for: Vector-borne Trypanosoma brucei parasites develop in artificial human skin and persist as skin tissue forms
Source: Nat Commun. 2023 Nov 23;14:7660. doi: 10.1038/s41467-023-43437-2 (PMC10667367; doi:10.1038/s41467-023-43437-2)
Supplement: Supplementary file 9 — Supplementary Data 3 [file 41467_2023_43437_MOESM9_ESM.xlsx]

## Sheet: GO enriched in MCF
ID	Name	Bgd count	Result count	Result gene list	Pct of bgd	Fold enrichment	Odds ratio	P-value
GO:0045291	mRNA trans splicing, SL addition	12	2	Tb927.11.14310,Tb927.6.2700,	16.7	19.08	23.35	0.00468935
GO:0006397	mRNA processing	82	4	Tb927.1.1730,Tb927.11.14310,Tb927.2.3180,Tb927.6.2700,	4.9	5.58	6.12	0.00558579
GO:0006638	neutral lipid metabolic process	1	1	Tb927.11.2210,	100	114.49	inf	0.00873475
GO:0006641	triglyceride metabolic process	1	1	Tb927.11.2210,	100	114.49	inf	0.00873475
GO:0019432	triglyceride biosynthetic process	1	1	Tb927.11.2210,	100	114.49	inf	0.00873475
GO:0046463	acylglycerol biosynthetic process	1	1	Tb927.11.2210,	100	114.49	inf	0.00873475
GO:0006639	acylglycerol metabolic process	1	1	Tb927.11.2210,	100	114.49	inf	0.00873475
GO:0046460	neutral lipid biosynthetic process	1	1	Tb927.11.2210,	100	114.49	inf	0.00873475
GO:0006396	RNA processing	294	7	Tb927.1.1730,Tb927.11.14310,Tb927.11.8770,Tb927.2.3180,Tb927.3.2930,Tb927.6.2700,Tb927.9.14410,	2.4	2.73	2.97	0.0137892
GO:0015824	proline transport	2	1	Tb927.10.13120,	50	57.24	115.16	0.0173943
GO:0015804	neutral amino acid transport	2	1	Tb927.10.13120,	50	57.24	115.16	0.0173943
GO:0016071	mRNA metabolic process	125	4	Tb927.1.1730,Tb927.11.14310,Tb927.2.3180,Tb927.6.2700,	3.2	3.66	3.92	0.0234304
GO:0000462	maturation of SSU-rRNA from tricistronic rRNA transcript (SSU-rRNA, 5.8S rRNA, LSU-rRNA)	3	1	Tb927.11.8770,	33.3	38.16	57.57	0.0259793
GO:0006108	malate metabolic process	3	1	Tb927.11.11250,	33.3	38.16	57.57	0.0259793
GO:0006000	fructose metabolic process	3	1	Tb927.3.2710,	33.3	38.16	57.57	0.0259793
GO:0035720	intraciliary anterograde transport	3	1	Tb927.3.5490,	33.3	38.16	57.57	0.0259793
GO:0042147	retrograde transport, endosome to Golgi	3	1	Tb927.11.10010,	33.3	38.16	57.57	0.0259793
GO:0016482	cytosolic transport	3	1	Tb927.11.10010,	33.3	38.16	57.57	0.0259793
GO:0044238	primary metabolic process	1899	24	Tb927.1.1730,Tb927.10.1460,Tb927.10.1620,Tb927.10.2390,Tb927.10.460,Tb927.11.11250,Tb927.11.11590,Tb927.11.12230,Tb927.11.14310,Tb927.11.2210,Tb927.11.7210,Tb927.11.8770,Tb927.2.3180,Tb927.3.2710,Tb927.3.2930,Tb927.3.4230,Tb927.5.2400,Tb927.6.2700,Tb927.8.3290,Tb927.8.7120,Tb927.9.14410,Tb927.9.4620,Tb927.9.7540,	1.3	1.45	1.7	0.0283003
GO:0043170	macromolecule metabolic process	1507	20	Tb927.1.1730,Tb927.10.1460,Tb927.10.1620,Tb927.10.2390,Tb927.10.460,Tb927.11.11590,Tb927.11.12230,Tb927.11.14310,Tb927.11.7210,Tb927.11.8770,Tb927.2.3180,Tb927.3.2930,Tb927.3.4230,Tb927.5.2400,Tb927.6.2700,Tb927.8.3290,Tb927.9.14410,Tb927.9.4620,Tb927.9.7540,	1.3	1.52	1.75	0.0297515
GO:0000365	mRNA trans splicing, via spliceosome	33	2	Tb927.11.14310,Tb927.6.2700,	6.1	6.94	7.51	0.0333539
GO:0016129	phytosteroid biosynthetic process	4	1	Tb927.8.7120,	25	28.62	38.38	0.0344904
GO:0044107	cellular alcohol metabolic process	4	1	Tb927.8.7120,	25	28.62	38.38	0.0344904
GO:0008204	ergosterol metabolic process	4	1	Tb927.8.7120,	25	28.62	38.38	0.0344904
GO:0006696	ergosterol biosynthetic process	4	1	Tb927.8.7120,	25	28.62	38.38	0.0344904
GO:0016559	peroxisome fission	4	1	Tb927.11.12060,	25	28.62	38.38	0.0344904
GO:0016128	phytosteroid metabolic process	4	1	Tb927.8.7120,	25	28.62	38.38	0.0344904
GO:0044108	cellular alcohol biosynthetic process	4	1	Tb927.8.7120,	25	28.62	38.38	0.0344904
GO:0071704	organic substance metabolic process	1964	24	Tb927.1.1730,Tb927.10.1460,Tb927.10.1620,Tb927.10.2390,Tb927.10.460,Tb927.11.11250,Tb927.11.11590,Tb927.11.12230,Tb927.11.14310,Tb927.11.2210,Tb927.11.7210,Tb927.11.8770,Tb927.2.3180,Tb927.3.2710,Tb927.3.2930,Tb927.3.4230,Tb927.5.2400,Tb927.6.2700,Tb927.8.3290,Tb927.8.7120,Tb927.9.14410,Tb927.9.4620,Tb927.9.7540,	1.2	1.4	1.62	0.0409832
GO:1902653	secondary alcohol biosynthetic process	5	1	Tb927.8.7120,	20	22.9	28.78	0.0429282
GO:1902652	secondary alcohol metabolic process	5	1	Tb927.8.7120,	20	22.9	28.78	0.0429282
GO:0008152	metabolic process	2188	26	Tb927.1.1730,Tb927.10.1460,Tb927.10.1620,Tb927.10.2390,Tb927.10.4080,Tb927.10.460,Tb927.10.5750,Tb927.11.11250,Tb927.11.11590,Tb927.11.12230,Tb927.11.14310,Tb927.11.2210,Tb927.11.7210,Tb927.11.8770,Tb927.2.3180,Tb927.3.2710,Tb927.3.2930,Tb927.3.4230,Tb927.5.2400,Tb927.6.2700,Tb927.8.3290,Tb927.8.7120,Tb927.9.14410,Tb927.9.4620,Tb927.9.7540,	1.2	1.36	1.59	0.0446177

## Sheet: GO enriched in 4h
ID	Name	Bgd count	Result count	Result gene list	Pct of bgd	Fold enrichment	Odds ratio	P-value
GO:0000365	mRNA trans splicing, via spliceosome	33	2	Tb927.2.5240,Tb927.4.890,	6.1	47.18	62.45	0.000767688
GO:0000398	mRNA splicing, via spliceosome	54	2	Tb927.2.5240,Tb927.4.890,	3.7	28.83	37.13	0.00205086
GO:0000377	RNA splicing, via transesterification reactions with bulged adenosine as nucleophile	54	2	Tb927.2.5240,Tb927.4.890,	3.7	28.83	37.13	0.00205086
GO:0000375	RNA splicing, via transesterification reactions	58	2	Tb927.2.5240,Tb927.4.890,	3.4	26.84	34.46	0.00236253
GO:0008380	RNA splicing	71	2	Tb927.2.5240,Tb927.4.890,	2.8	21.93	27.92	0.00352013
GO:0006145	purine nucleobase catabolic process	3	1	Tb11.v5.0409,	33.3	259.5	431.83	0.00384911
GO:0046113	nucleobase catabolic process	3	1	Tb11.v5.0409,	33.3	259.5	431.83	0.00384911
GO:0072523	purine-containing compound catabolic process	3	1	Tb11.v5.0409,	33.3	259.5	431.83	0.00384911
GO:0046098	guanine metabolic process	3	1	Tb11.v5.0409,	33.3	259.5	431.83	0.00384911
GO:0006147	guanine catabolic process	3	1	Tb11.v5.0409,	33.3	259.5	431.83	0.00384911
GO:0006397	mRNA processing	82	2	Tb927.2.5240,Tb927.4.890,	2.4	18.99	24.05	0.00466901
GO:0006144	purine nucleobase metabolic process	4	1	Tb11.v5.0409,	25	194.62	287.85	0.00512918
GO:0016567	protein ubiquitination	5	1	Tb927.2.5240,	20	155.7	215.86	0.00640777
GO:0016071	mRNA metabolic process	125	2	Tb927.2.5240,Tb927.4.890,	1.6	12.46	15.55	0.010579
GO:0009112	nucleobase metabolic process	9	1	Tb11.v5.0409,	11.1	86.5	107.88	0.0115074
GO:0032446	protein modification by small protein conjugation	11	1	Tb927.2.5240,	9.1	70.77	86.28	0.0140483
GO:0045291	mRNA trans splicing, SL addition	12	1	Tb927.2.5240,	8.3	64.88	78.42	0.0153166
GO:0006139	nucleobase-containing compound metabolic process	866	4	Tb11.v5.0349,Tb11.v5.0409,Tb927.2.5240,Tb927.4.890,	0.5	3.6	5.35	0.0184216
GO:0006725	cellular aromatic compound metabolic process	879	4	Tb11.v5.0349,Tb11.v5.0409,Tb927.2.5240,Tb927.4.890,	0.5	3.54	5.26	0.0193874
GO:0046483	heterocycle metabolic process	885	4	Tb11.v5.0349,Tb11.v5.0409,Tb927.2.5240,Tb927.4.890,	0.5	3.52	5.22	0.0198441
GO:0016070	RNA metabolic process	482	3	Tb11.v5.0349,Tb927.2.5240,Tb927.4.890,	0.6	4.85	6.53	0.0204045
GO:1901360	organic cyclic compound metabolic process	898	4	Tb11.v5.0349,Tb11.v5.0409,Tb927.2.5240,Tb927.4.890,	0.4	3.47	5.13	0.0208576
GO:0070647	protein modification by small protein conjugation or removal	30	1	Tb927.2.5240,	3.3	25.95	29.68	0.0378957
GO:0006897	endocytosis	32	1	Tb927.3.2430,	3.1	24.33	27.76	0.0403756
GO:0098657	import into cell	32	1	Tb927.3.2430,	3.1	24.33	27.76	0.0403756
GO:0090304	nucleic acid metabolic process	645	3	Tb11.v5.0349,Tb927.2.5240,Tb927.4.890,	0.5	3.62	4.76	0.0437226
GO:0034641	cellular nitrogen compound metabolic process	1142	4	Tb11.v5.0349,Tb11.v5.0409,Tb927.2.5240,Tb927.4.890,	0.4	2.73	3.89	0.0463982
GO:0010467	gene expression	671	3	Tb11.v5.0349,Tb927.2.5240,Tb927.4.890,	0.4	3.48	4.56	0.0483483

## Sheet: GO enriched in 12h
ID	Name	Bgd count	Result count	Result gene list	Pct of bgd	Fold enrichment	Odds ratio	P-value
GO:0000902	cell morphogenesis	18	2	Tb927.11.1060,Tb927.7.5450,	11.1	16.96	19.69	0.00602059
GO:0016569	covalent chromatin modification	18	2	Tb927.10.7420,Tb927.7.5490,	11.1	16.96	19.69	0.00602059
GO:0016570	Histone modification	18	2	Tb927.10.7420,Tb927.7.5490,	11.1	16.96	19.69	0.00602059
GO:0045765	regulation of angiogenesis	1	1	Tb927.11.1060,	100	152.65	inf	0.00655106
GO:0009082	branched-chain amino acid biosynthetic process	1	1	Tb927.2.4610,	100	152.65	inf	0.00655106
GO:2000026	regulation of multicellular organismal development	1	1	Tb927.11.1060,	100	152.65	inf	0.00655106
GO:1901342	regulation of vasculature development	1	1	Tb927.11.1060,	100	152.65	inf	0.00655106
GO:0006422	aspartyl-tRNA aminoacylation	1	1	Tb927.6.1880,	100	152.65	inf	0.00655106
GO:0032989	cellular component morphogenesis	19	2	Tb927.11.1060,Tb927.7.5450,	10.5	16.07	18.53	0.00670085
GO:0048856	anatomical structure development	19	2	Tb927.11.1060,Tb927.7.5450,	10.5	16.07	18.53	0.00670085
GO:0009653	anatomical structure morphogenesis	19	2	Tb927.11.1060,Tb927.7.5450,	10.5	16.07	18.53	0.00670085
GO:0048869	cellular developmental process	24	2	Tb927.11.1060,Tb927.7.5450,	8.3	12.72	14.31	0.0105922
GO:0000278	mitotic cell cycle	70	3	Tb927.11.1060,Tb927.7.6310,Tb927.8.6500,	4.3	6.54	7.15	0.0106532
GO:0032502	developmental process	25	2	Tb927.11.1060,Tb927.7.5450,	8	12.21	13.68	0.0114654
GO:0016043	cellular component organization	384	7	Tb927.10.2880,Tb927.10.7420,Tb927.11.1060,Tb927.11.11550,Tb927.7.3990,Tb927.7.5450,Tb927.7.5490,	1.8	2.78	3.1	0.0119287
GO:0022603	regulation of anatomical structure morphogenesis	2	1	Tb927.11.1060,	50	76.32	154.66	0.01306
GO:0070584	mitochondrion morphogenesis	2	1	Tb927.7.5450,	50	76.32	154.66	0.01306
GO:0034969	histone arginine methylation	2	1	Tb927.7.5490,	50	76.32	154.66	0.01306
GO:0032990	cell part morphogenesis	2	1	Tb927.7.5450,	50	76.32	154.66	0.01306
GO:0051239	regulation of multicellular organismal process	2	1	Tb927.11.1060,	50	76.32	154.66	0.01306
GO:0006996	organelle organization	313	6	Tb927.10.2880,Tb927.10.7420,Tb927.11.11550,Tb927.7.3990,Tb927.7.5450,Tb927.7.5490,	1.9	2.93	3.23	0.0158145
GO:0016571	histone methylation	3	1	Tb927.7.5490,	33.3	50.88	77.32	0.0195272
GO:0009081	branched-chain amino acid metabolic process	3	1	Tb927.2.4610,	33.3	50.88	77.32	0.0195272
GO:0035246	peptidyl-arginine N-methylation	4	1	Tb927.7.5490,	25	38.16	51.54	0.0259528
GO:0018195	peptidyl-arginine modification	4	1	Tb927.7.5490,	25	38.16	51.54	0.0259528
GO:0018216	peptidyl-arginine methylation	4	1	Tb927.7.5490,	25	38.16	51.54	0.0259528
GO:0071840	cellular component organization or biogenesis	475	7	Tb927.10.2880,Tb927.10.7420,Tb927.11.1060,Tb927.11.11550,Tb927.7.3990,Tb927.7.5450,Tb927.7.5490,	1.5	2.25	2.47	0.03394
GO:0051276	chromosome organization	111	3	Tb927.10.7420,Tb927.11.11550,Tb927.7.5490,	2.7	4.13	4.41	0.0358297
GO:0007005	mitochondrion organization	51	2	Tb927.7.3990,Tb927.7.5450,	3.9	5.99	6.4	0.0437555
GO:0015877	biopterin transport	7	1	Tb927.10.9080,	14.3	21.81	25.76	0.0449829
GO:0051182	coenzyme transport	7	1	Tb927.10.9080,	14.3	21.81	25.76	0.0449829
GO:0050789	regulation of biological process	736	9	Tb927.11.1060,Tb927.3.3340,Tb927.6.3420,Tb927.7.6230,Tb927.7.7220,Tb927.8.4500,Tb927.8.6500,Tb927.8.7590,Tb927.9.9550,	1.2	1.87	2.07	0.0474323
GO:0006325	chromatin organization	54	2	Tb927.10.7420,Tb927.7.5490,	3.7	5.65	6.03	0.048507

## Sheet: GO enriched in 24h
ID	Name	Bgd count	Result count	Result gene list	Pct of bgd	Fold enrichment	Odds ratio	P-value
GO:0047484	regulation of response to osmotic stress	1	1	Tb927.4.800,	100	158.88	inf	0.00629416
GO:0042149	cellular response to glucose starvation	1	1	Tb927.4.800,	100	158.88	inf	0.00629416
GO:0072334	UDP-galactose transmembrane transport	1	1	Tb927.10.13900,	100	158.88	inf	0.00629416
GO:0010965	regulation of mitotic sister chromatid separation	2	1	Tb927.6.3280,	50	79.44	161.15	0.0125495
GO:0000279	M phase	2	1	Tb927.6.3280,	50	79.44	161.15	0.0125495
GO:0000090	mitotic anaphase	2	1	Tb927.6.3280,	50	79.44	161.15	0.0125495
GO:0015780	nucleotide-sugar transmembrane transport	2	1	Tb927.10.13900,	50	79.44	161.15	0.0125495
GO:0090481	pyrimidine nucleotide-sugar transmembrane transport	2	1	Tb927.10.13900,	50	79.44	161.15	0.0125495
GO:0044784	metaphase/anaphase transition of cell cycle	2	1	Tb927.6.3280,	50	79.44	161.15	0.0125495
GO:0007091	metaphase/anaphase transition of mitotic cell cycle	2	1	Tb927.6.3280,	50	79.44	161.15	0.0125495
GO:1905818	regulation of chromosome separation	2	1	Tb927.6.3280,	50	79.44	161.15	0.0125495
GO:0000087	mitotic M phase	2	1	Tb927.6.3280,	50	79.44	161.15	0.0125495
GO:0051322	anaphase	2	1	Tb927.6.3280,	50	79.44	161.15	0.0125495
GO:0007346	regulation of mitotic cell cycle	30	2	Tb927.6.3280,Tb927.7.6630,	6.7	10.59	11.71	0.0150899
GO:0019342	trypanothione biosynthetic process	3	1	Tb927.2.4370,	33.3	52.96	80.56	0.0187663
GO:1901685	glutathione derivative metabolic process	3	1	Tb927.2.4370,	33.3	52.96	80.56	0.0187663
GO:0044848	biological phase	3	1	Tb927.6.3280,	33.3	52.96	80.56	0.0187663
GO:0033047	regulation of mitotic sister chromatid segregation	3	1	Tb927.6.3280,	33.3	52.96	80.56	0.0187663
GO:0022403	cell cycle phase	3	1	Tb927.6.3280,	33.3	52.96	80.56	0.0187663
GO:1901687	glutathione derivative biosynthetic process	3	1	Tb927.2.4370,	33.3	52.96	80.56	0.0187663
GO:0046206	trypanothione metabolic process	3	1	Tb927.2.4370,	33.3	52.96	80.56	0.0187663
GO:0033045	regulation of sister chromatid segregation	3	1	Tb927.6.3280,	33.3	52.96	80.56	0.0187663
GO:0098763	mitotic cell cycle phase	3	1	Tb927.6.3280,	33.3	52.96	80.56	0.0187663
GO:0051983	regulation of chromosome segregation	4	1	Tb927.6.3280,	25	39.72	53.7	0.0249447
GO:0080134	regulation of response to stress	4	1	Tb927.4.800,	25	39.72	53.7	0.0249447
GO:0098656	anion transmembrane transport	4	1	Tb927.10.13900,	25	39.72	53.7	0.0249447
GO:0007059	chromosome segregation	44	2	Tb927.7.6630,Tb927.8.1150,	4.5	7.22	7.8	0.0310396
GO:0042594	response to starvation	6	1	Tb927.4.800,	16.7	26.48	32.21	0.0371874
GO:0009267	cellular response to starvation	6	1	Tb927.4.800,	16.7	26.48	32.21	0.0371874
GO:0031668	cellular response to extracellular stimulus	6	1	Tb927.4.800,	16.7	26.48	32.21	0.0371874
GO:0031667	response to nutrient levels	6	1	Tb927.4.800,	16.7	26.48	32.21	0.0371874
GO:0031669	cellular response to nutrient levels	6	1	Tb927.4.800,	16.7	26.48	32.21	0.0371874
GO:0016573	histone acetylation	6	1	Tb927.11.11530,	16.7	26.48	32.21	0.0371874
GO:0071496	cellular response to external stimulus	6	1	Tb927.4.800,	16.7	26.48	32.21	0.0371874
GO:0009991	response to extracellular stimulus	6	1	Tb927.4.800,	16.7	26.48	32.21	0.0371874
GO:0018394	peptidyl-lysine acetylation	7	1	Tb927.11.11530,	14.3	22.7	26.84	0.0432522
GO:0018393	internal peptidyl-lysine acetylation	7	1	Tb927.11.11530,	14.3	22.7	26.84	0.0432522
GO:0007088	regulation of mitotic nuclear division	7	1	Tb927.6.3280,	14.3	22.7	26.84	0.0432522
GO:0006475	internal protein amino acid acetylation	7	1	Tb927.11.11530,	14.3	22.7	26.84	0.0432522
GO:0044772	mitotic cell cycle phase transition	8	1	Tb927.6.3280,	12.5	19.86	23	0.0492795
GO:0006473	protein acetylation	8	1	Tb927.11.11530,	12.5	19.86	23	0.0492795
GO:0051783	regulation of nuclear division	8	1	Tb927.6.3280,	12.5	19.86	23	0.0492795

## Sheet: GO enriched in 7d
ID	Name	Bgd count	Result count	Result gene list	Pct of bgd	Fold enrichment	Odds ratio	P-value
GO:0071428	rRNA-containing ribonucleoprotein complex export from nucleus	1	1	Tb927.10.15530,	100	409.74	inf	0.00244059
GO:0000056	ribosomal small subunit export from nucleus	1	1	Tb927.10.15530,	100	409.74	inf	0.00244059
GO:0043649	dicarboxylic acid catabolic process	1	1	Tb927.9.5900,	100	409.74	inf	0.00244059
GO:0006103	2-oxoglutarate metabolic process	1	1	Tb927.9.5900,	100	409.74	inf	0.00244059
GO:0090069	regulation of ribosome biogenesis	1	1	Tb927.10.15530,	100	409.74	inf	0.00244059
GO:0019551	glutamate catabolic process to 2-oxoglutarate	1	1	Tb927.9.5900,	100	409.74	inf	0.00244059
GO:0006538	glutamate catabolic process	1	1	Tb927.9.5900,	100	409.74	inf	0.00244059
GO:0000054	ribosomal subunit export from nucleus	1	1	Tb927.10.15530,	100	409.74	inf	0.00244059
GO:0033750	ribosome localization	1	1	Tb927.10.15530,	100	409.74	inf	0.00244059
GO:0009065	glutamine family amino acid catabolic process	2	1	Tb927.9.5900,	50	204.87	431.39	0.00487554
GO:0006536	glutamate metabolic process	2	1	Tb927.9.5900,	50	204.87	431.39	0.00487554
GO:0006303	double-strand break repair via nonhomologous end joining	3	1	Tb927.11.8210,	33.3	136.58	215.67	0.00730485
GO:0000726	non-recombinational repair	3	1	Tb927.11.8210,	33.3	136.58	215.67	0.00730485
GO:0006106	fumarate metabolic process	3	1	Tb927.9.5900,	33.3	136.58	215.67	0.00730485
GO:0044087	regulation of cellular component biogenesis	6	1	Tb927.10.15530,	16.7	68.29	86.23	0.0145591
GO:0043648	dicarboxylic acid metabolic process	7	1	Tb927.9.5900,	14.3	58.53	71.85	0.016966
GO:0006302	double-strand break repair	8	1	Tb927.11.8210,	12.5	51.22	61.58	0.0193674
GO:1901565	organonitrogen compound catabolic process	91	2	Tb927.9.13430,Tb927.9.5900,	2.2	9.01	10.15	0.0203103
GO:0009064	glutamine family amino acid metabolic process	9	1	Tb927.9.5900,	11.1	45.53	53.88	0.0217632
GO:0051656	establishment of organelle localization	10	1	Tb927.10.15530,	10	40.97	47.88	0.0241534
GO:1901606	alpha-amino acid catabolic process	11	1	Tb927.9.5900,	9.1	37.25	43.09	0.0265381
GO:0009063	cellular amino acid catabolic process	12	1	Tb927.9.5900,	8.3	34.14	39.17	0.0289173
GO:0000723	telomere maintenance	13	1	Tb927.11.8210,	7.7	31.52	35.9	0.031291
GO:0016054	organic acid catabolic process	13	1	Tb927.9.5900,	7.7	31.52	35.9	0.031291
GO:0032200	telomere organization	13	1	Tb927.11.8210,	7.7	31.52	35.9	0.031291
GO:0060249	anatomical structure homeostasis	13	1	Tb927.11.8210,	7.7	31.52	35.9	0.031291
GO:0046395	carboxylic acid catabolic process	13	1	Tb927.9.5900,	7.7	31.52	35.9	0.031291
GO:0051640	organelle localization	17	1	Tb927.10.15530,	5.9	24.1	26.91	0.0407308
GO:0016579	protein deubiquitination	19	1	Tb927.9.13430,	5.3	21.57	23.91	0.045418
GO:0044282	small molecule catabolic process	19	1	Tb927.9.5900,	5.3	21.57	23.91	0.045418
GO:0070646	protein modification by small protein removal	19	1	Tb927.9.13430,	5.3	21.57	23.91	0.045418
GO:0071426	ribonucleoprotein complex export from nucleus	20	1	Tb927.10.15530,	5	20.49	22.65	0.0477534
GO:0006611	protein export from nucleus	20	1	Tb927.10.15530,	5	20.49	22.65	0.0477534
GO:0071166	ribonucleoprotein complex localization	20	1	Tb927.10.15530,	5	20.49	22.65	0.0477534

## Sheet: GO enriched in Early vs Late
ID	Name	Bgd count	Result count	Result gene list	Pct of bgd	Fold enrichment	Odds ratio	P-value
GO:0010639	negative regulation of organelle organization	7	2	Tb927.11.9530,Tb927.8.4640,	28.6	38.35	55.16	0.00111849
GO:0051129	negative regulation of cellular component organization	7	2	Tb927.11.9530,Tb927.8.4640,	28.6	38.35	55.16	0.00111849
GO:0006613	cotranslational protein targeting to membrane	9	2	Tb11.v5.0812,Tb927.4.1850,	22.2	29.83	39.39	0.0018991
GO:0006614	SRP-dependent cotranslational protein targeting to membrane	9	2	Tb11.v5.0812,Tb927.4.1850,	22.2	29.83	39.39	0.0018991
GO:0045047	protein targeting to ER	10	2	Tb11.v5.0812,Tb927.4.1850,	20	26.84	34.46	0.00236253
GO:0072599	establishment of protein localization to endoplasmic reticulum	10	2	Tb11.v5.0812,Tb927.4.1850,	20	26.84	34.46	0.00236253
GO:0006612	protein targeting to membrane	10	2	Tb11.v5.0812,Tb927.4.1850,	20	26.84	34.46	0.00236253
GO:0072657	protein localization to membrane	11	2	Tb11.v5.0812,Tb927.4.1850,	18.2	24.4	30.63	0.00287375
GO:0015986	ATP synthesis coupled proton transport	11	2	Tb927.10.730,Tb927.7.7430,	18.2	24.4	30.63	0.00287375
GO:0015985	energy coupled proton transport, down electrochemical gradient	11	2	Tb927.10.730,Tb927.7.7430,	18.2	24.4	30.63	0.00287375
GO:0090150	establishment of protein localization to membrane	11	2	Tb11.v5.0812,Tb927.4.1850,	18.2	24.4	30.63	0.00287375
GO:0070972	protein localization to endoplasmic reticulum	12	2	Tb11.v5.0812,Tb927.4.1850,	16.7	22.37	27.56	0.00343203
GO:0033036	macromolecule localization	151	5	Tb11.v5.0812,Tb927.11.14900,Tb927.11.3350,Tb927.4.1850,Tb927.9.13520,	3.3	4.44	4.9	0.00515127
GO:0071702	organic substance transport	227	6	Tb11.v5.0812,Tb927.10.14160,Tb927.11.14900,Tb927.11.3350,Tb927.4.1850,Tb927.9.13520,	2.6	3.55	3.92	0.00656907
GO:0051179	localization	552	10	Tb11.v5.0812,Tb927.10.14160,Tb927.10.730,Tb927.11.14900,Tb927.11.3350,Tb927.11.9530,Tb927.4.1850,Tb927.7.7430,Tb927.8.4870,Tb927.9.13520,	1.8	2.43	2.76	0.0069895
GO:0031114	regulation of microtubule depolymerization	1	1	Tb927.8.4640,	100	134.22	inf	0.00745022
GO:0007265	Ras protein signal transduction	1	1	Tb927.11.9530,	100	134.22	inf	0.00745022
GO:0045839	negative regulation of mitotic nuclear division	1	1	Tb927.11.9530,	100	134.22	inf	0.00745022
GO:1902904	negative regulation of supramolecular fiber organization	1	1	Tb927.8.4640,	100	134.22	inf	0.00745022
GO:0007026	negative regulation of microtubule depolymerization	1	1	Tb927.8.4640,	100	134.22	inf	0.00745022
GO:0043242	negative regulation of protein complex disassembly	1	1	Tb927.8.4640,	100	134.22	inf	0.00745022
GO:0051784	negative regulation of nuclear division	1	1	Tb927.11.9530,	100	134.22	inf	0.00745022
GO:0006567	threonine catabolic process	1	1	Tb927.8.6060,	100	134.22	inf	0.00745022
GO:0031111	negative regulation of microtubule polymerization or depolymerization	1	1	Tb927.8.4640,	100	134.22	inf	0.00745022
GO:0031110	regulation of microtubule polymerization or depolymerization	1	1	Tb927.8.4640,	100	134.22	inf	0.00745022
GO:1901879	regulation of protein depolymerization	1	1	Tb927.8.4640,	100	134.22	inf	0.00745022
GO:1900034	regulation of cellular response to heat	1	1	Tb927.1.1770,	100	134.22	inf	0.00745022
GO:1901880	negative regulation of protein depolymerization	1	1	Tb927.8.4640,	100	134.22	inf	0.00745022
GO:0006886	intracellular protein transport	110	4	Tb11.v5.0812,Tb927.11.14900,Tb927.4.1850,Tb927.9.13520,	3.6	4.88	5.33	0.00891561
GO:0006810	transport	490	9	Tb11.v5.0812,Tb927.10.14160,Tb927.10.730,Tb927.11.14900,Tb927.11.3350,Tb927.11.9530,Tb927.4.1850,Tb927.7.7430,Tb927.9.13520,	1.8	2.47	2.77	0.0096842
GO:0051234	establishment of localization	492	9	Tb11.v5.0812,Tb927.10.14160,Tb927.10.730,Tb927.11.14900,Tb927.11.3350,Tb927.11.9530,Tb927.4.1850,Tb927.7.7430,Tb927.9.13520,	1.8	2.46	2.75	0.00993302
GO:0048523	negative regulation of cellular process	60	3	Tb927.11.9530,Tb927.2.6070,Tb927.8.4640,	5	6.71	7.34	0.00994417
GO:0033043	regulation of organelle organization	22	2	Tb927.11.9530,Tb927.8.4640,	9.1	12.2	13.76	0.0114523
GO:0034613	cellular protein localization	123	4	Tb11.v5.0812,Tb927.11.14900,Tb927.4.1850,Tb927.9.13520,	3.3	4.37	4.74	0.0130571
GO:0070727	cellular macromolecule localization	123	4	Tb11.v5.0812,Tb927.11.14900,Tb927.4.1850,Tb927.9.13520,	3.3	4.37	4.74	0.0130571
GO:0007155	cell adhesion	24	2	Tb11.0370,Tb927.11.7620,	8.3	11.19	12.51	0.0135537
GO:0022610	biological adhesion	25	2	Tb11.0370,Tb927.11.7620,	8	10.74	11.96	0.0146624
GO:0070507	regulation of microtubule cytoskeleton organization	2	1	Tb927.8.4640,	50	67.11	135.54	0.0148459
GO:0032886	regulation of microtubule-based process	2	1	Tb927.8.4640,	50	67.11	135.54	0.0148459
GO:0051494	negative regulation of cytoskeleton organization	2	1	Tb927.8.4640,	50	67.11	135.54	0.0148459
GO:0080135	regulation of cellular response to stress	2	1	Tb927.1.1770,	50	67.11	135.54	0.0148459
GO:0015031	protein transport	131	4	Tb11.v5.0812,Tb927.11.14900,Tb927.4.1850,Tb927.9.13520,	3.1	4.1	4.43	0.0161303
GO:0050794	regulation of cellular process	357	7	Tb927.1.1770,Tb927.11.9530,Tb927.2.6070,Tb927.4.1330,Tb927.4.3870,Tb927.7.6050,Tb927.8.4640,	2	2.63	2.89	0.0161395
GO:0015833	peptide transport	132	4	Tb11.v5.0812,Tb927.11.14900,Tb927.4.1850,Tb927.9.13520,	3	4.07	4.4	0.0165438
GO:0045184	establishment of protein localization	132	4	Tb11.v5.0812,Tb927.11.14900,Tb927.4.1850,Tb927.9.13520,	3	4.07	4.4	0.0165438
GO:0042886	amide transport	132	4	Tb11.v5.0812,Tb927.11.14900,Tb927.4.1850,Tb927.9.13520,	3	4.07	4.4	0.0165438
GO:0048519	negative regulation of biological process	75	3	Tb927.11.9530,Tb927.2.6070,Tb927.8.4640,	4	5.37	5.8	0.018144
GO:0051128	regulation of cellular component organization	28	2	Tb927.11.9530,Tb927.8.4640,	7.1	9.59	10.58	0.0182133
GO:0050789	regulation of biological process	736	11	Tb927.1.1770,Tb927.11.10020,Tb927.11.5850,Tb927.11.6600,Tb927.11.9530,Tb927.2.6070,Tb927.4.1330,Tb927.4.3870,Tb927.7.6050,Tb927.8.1960,Tb927.8.4640,	1.5	2.01	2.26	0.0184285
GO:1902600	proton transmembrane transport	30	2	Tb927.10.730,Tb927.7.7430,	6.7	8.95	9.82	0.0207619
GO:0008104	protein localization	143	4	Tb11.v5.0812,Tb927.11.14900,Tb927.4.1850,Tb927.9.13520,	2.8	3.75	4.04	0.0215363
GO:0043244	regulation of protein complex disassembly	3	1	Tb927.8.4640,	33.3	44.74	67.76	0.0221874
GO:0015850	organic hydroxy compound transport	3	1	Tb927.10.14160,	33.3	44.74	67.76	0.0221874
GO:0015748	organophosphate ester transport	3	1	Tb927.11.3350,	33.3	44.74	67.76	0.0221874
GO:0008612	peptidyl-lysine modification to peptidyl-hypusine	3	1	Tb927.9.2580,	33.3	44.74	67.76	0.0221874
GO:0015914	phospholipid transport	3	1	Tb927.11.3350,	33.3	44.74	67.76	0.0221874
GO:0010948	negative regulation of cell cycle process	3	1	Tb927.11.9530,	33.3	44.74	67.76	0.0221874
GO:0015791	polyol transport	3	1	Tb927.10.14160,	33.3	44.74	67.76	0.0221874
GO:0009068	aspartate family amino acid catabolic process	3	1	Tb927.8.6060,	33.3	44.74	67.76	0.0221874
GO:0006566	threonine metabolic process	3	1	Tb927.8.6060,	33.3	44.74	67.76	0.0221874
GO:0015793	glycerol transport	3	1	Tb927.10.14160,	33.3	44.74	67.76	0.0221874
GO:0090407	organophosphate biosynthetic process	220	5	Tb927.10.730,Tb927.4.3870,Tb927.7.300,Tb927.7.6050,Tb927.7.7430,	2.3	3.05	3.3	0.0234496
GO:0006812	cation transport	85	3	Tb927.10.730,Tb927.11.3350,Tb927.7.7430,	3.5	4.74	5.09	0.0251941
GO:0009165	nucleotide biosynthetic process	152	4	Tb927.10.730,Tb927.4.3870,Tb927.7.6050,Tb927.7.7430,	2.6	3.53	3.79	0.0262433
GO:1901293	nucleoside phosphate biosynthetic process	152	4	Tb927.10.730,Tb927.4.3870,Tb927.7.6050,Tb927.7.7430,	2.6	3.53	3.79	0.0262433
GO:0065007	biological regulation	778	11	Tb927.1.1770,Tb927.11.10020,Tb927.11.5850,Tb927.11.6600,Tb927.11.9530,Tb927.2.6070,Tb927.4.1330,Tb927.4.3870,Tb927.7.6050,Tb927.8.1960,Tb927.8.4640,	1.4	1.9	2.12	0.02669
GO:0015672	monovalent inorganic cation transport	35	2	Tb927.10.730,Tb927.7.7430,	5.7	7.67	8.33	0.0277342
GO:0006754	ATP biosynthetic process	36	2	Tb927.10.730,Tb927.7.7430,	5.6	7.46	8.08	0.0292272
GO:0080134	regulation of response to stress	4	1	Tb927.1.1770,	25	33.56	45.17	0.0294751
GO:0006890	retrograde vesicle-mediated transport, Golgi to ER	4	1	Tb927.11.14900,	25	33.56	45.17	0.0294751
GO:0046907	intracellular transport	159	4	Tb11.v5.0812,Tb927.11.14900,Tb927.4.1850,Tb927.9.13520,	2.5	3.38	3.62	0.0303022
GO:0098660	inorganic ion transmembrane transport	37	2	Tb927.10.730,Tb927.7.7430,	5.4	7.26	7.85	0.0307517
GO:0098662	inorganic cation transmembrane transport	37	2	Tb927.10.730,Tb927.7.7430,	5.4	7.26	7.85	0.0307517
GO:0009168	purine ribonucleoside monophosphate biosynthetic process	38	2	Tb927.10.730,Tb927.7.7430,	5.3	7.06	7.63	0.0323073
GO:0009206	purine ribonucleoside triphosphate biosynthetic process	38	2	Tb927.10.730,Tb927.7.7430,	5.3	7.06	7.63	0.0323073
GO:0009145	purine nucleoside triphosphate biosynthetic process	38	2	Tb927.10.730,Tb927.7.7430,	5.3	7.06	7.63	0.0323073
GO:0006605	protein targeting	38	2	Tb11.v5.0812,Tb927.4.1850,	5.3	7.06	7.63	0.0323073
GO:0098655	cation transmembrane transport	38	2	Tb927.10.730,Tb927.7.7430,	5.3	7.06	7.63	0.0323073
GO:0009127	purine nucleoside monophosphate biosynthetic process	38	2	Tb927.10.730,Tb927.7.7430,	5.3	7.06	7.63	0.0323073
GO:0051649	establishment of localization in cell	164	4	Tb11.v5.0812,Tb927.11.14900,Tb927.4.1850,Tb927.9.13520,	2.4	3.27	3.5	0.0334178
GO:0009156	ribonucleoside monophosphate biosynthetic process	39	2	Tb927.10.730,Tb927.7.7430,	5.1	6.88	7.42	0.0338934
GO:0009124	nucleoside monophosphate biosynthetic process	40	2	Tb927.10.730,Tb927.7.7430,	5	6.71	7.23	0.0355094
GO:1902903	regulation of supramolecular fiber organization	5	1	Tb927.8.4640,	20	26.84	33.87	0.0367095
GO:0034220	ion transmembrane transport	41	2	Tb927.10.730,Tb927.7.7430,	4.9	6.55	7.04	0.0371549
GO:0072594	establishment of protein localization to organelle	41	2	Tb11.v5.0812,Tb927.4.1850,	4.9	6.55	7.04	0.0371549
GO:0009142	nucleoside triphosphate biosynthetic process	41	2	Tb927.10.730,Tb927.7.7430,	4.9	6.55	7.04	0.0371549
GO:0009201	ribonucleoside triphosphate biosynthetic process	41	2	Tb927.10.730,Tb927.7.7430,	4.9	6.55	7.04	0.0371549
GO:0033365	protein localization to organelle	44	2	Tb11.v5.0812,Tb927.4.1850,	4.5	6.1	6.53	0.0422629
GO:0010468	regulation of gene expression	439	7	Tb927.11.10020,Tb927.11.5850,Tb927.11.6600,Tb927.11.9530,Tb927.2.6070,Tb927.4.1330,Tb927.8.1960,	1.6	2.14	2.32	0.0433493
GO:0051493	regulation of cytoskeleton organization	6	1	Tb927.8.4640,	16.7	22.37	27.09	0.0438908
GO:0009152	purine ribonucleotide biosynthetic process	46	2	Tb927.10.730,Tb927.7.7430,	4.3	5.84	6.24	0.0458063
GO:0009117	nucleotide metabolic process	182	4	Tb927.10.730,Tb927.4.3870,Tb927.7.6050,Tb927.7.7430,	2.2	2.95	3.14	0.0461463
GO:0051641	cellular localization	182	4	Tb11.v5.0812,Tb927.11.14900,Tb927.4.1850,Tb927.9.13520,	2.2	2.95	3.14	0.0461463
GO:0006753	nucleoside phosphate metabolic process	183	4	Tb927.10.730,Tb927.4.3870,Tb927.7.6050,Tb927.7.7430,	2.2	2.93	3.12	0.0469231
GO:0034654	nucleobase-containing compound biosynthetic process	268	5	Tb927.10.730,Tb927.2.300,Tb927.4.3870,Tb927.7.6050,Tb927.7.7430,	1.9	2.5	2.68	0.0485381

## Sheet: GO enriched in Late vs Early
ID	Name	Bgd count	Result count	Result gene list	Pct of bgd	Fold enrichment	Odds ratio	P-value
GO:0009187	cyclic nucleotide metabolic process	82	16	Tb05.5K5.180,Tb11.v5.0425,Tb11.v5.0429,Tb11.v5.0821,Tb927.2.910,Tb927.6.310,Tb927.7.6070,Tb927.7.7470,Tb927.8.7590,Tb927.8.7860,Tb927.8.7870,Tb927.8.7890,Tb927.8.7900,Tb927.8.7920,Tb927.8.7930,Tb927.8.7940,	19.5	7.03	9.09	5.85284e-10
GO:0009190	cyclic nucleotide biosynthetic process	82	16	Tb05.5K5.180,Tb11.v5.0425,Tb11.v5.0429,Tb11.v5.0821,Tb927.2.910,Tb927.6.310,Tb927.7.6070,Tb927.7.7470,Tb927.8.7590,Tb927.8.7860,Tb927.8.7870,Tb927.8.7890,Tb927.8.7900,Tb927.8.7920,Tb927.8.7930,Tb927.8.7940,	19.5	7.03	9.09	5.85284e-10
GO:0009117	nucleotide metabolic process	182	20	Tb05.5K5.180,Tb11.v5.0425,Tb11.v5.0429,Tb11.v5.0821,Tb927.1.3830,Tb927.1.700,Tb927.10.5010,Tb927.11.8970,Tb927.2.910,Tb927.6.310,Tb927.7.6070,Tb927.7.7470,Tb927.8.7590,Tb927.8.7860,Tb927.8.7870,Tb927.8.7890,Tb927.8.7900,Tb927.8.7920,Tb927.8.7930,Tb927.8.7940,	11	3.96	4.67	1.2736e-07
GO:0006753	nucleoside phosphate metabolic process	183	20	Tb05.5K5.180,Tb11.v5.0425,Tb11.v5.0429,Tb11.v5.0821,Tb927.1.3830,Tb927.1.700,Tb927.10.5010,Tb927.11.8970,Tb927.2.910,Tb927.6.310,Tb927.7.6070,Tb927.7.7470,Tb927.8.7590,Tb927.8.7860,Tb927.8.7870,Tb927.8.7890,Tb927.8.7900,Tb927.8.7920,Tb927.8.7930,Tb927.8.7940,	10.9	3.94	4.64	1.3952e-07
GO:1901293	nucleoside phosphate biosynthetic process	152	18	Tb05.5K5.180,Tb11.v5.0425,Tb11.v5.0429,Tb11.v5.0821,Tb927.1.3830,Tb927.1.700,Tb927.2.910,Tb927.6.310,Tb927.7.6070,Tb927.7.7470,Tb927.8.7590,Tb927.8.7860,Tb927.8.7870,Tb927.8.7890,Tb927.8.7900,Tb927.8.7920,Tb927.8.7930,Tb927.8.7940,	11.8	4.27	5.04	1.7974e-07
GO:0009165	nucleotide biosynthetic process	152	18	Tb05.5K5.180,Tb11.v5.0425,Tb11.v5.0429,Tb11.v5.0821,Tb927.1.3830,Tb927.1.700,Tb927.2.910,Tb927.6.310,Tb927.7.6070,Tb927.7.7470,Tb927.8.7590,Tb927.8.7860,Tb927.8.7870,Tb927.8.7890,Tb927.8.7900,Tb927.8.7920,Tb927.8.7930,Tb927.8.7940,	11.8	4.27	5.04	1.7974e-07
GO:0035556	intracellular signal transduction	125	16	Tb05.5K5.180,Tb11.v5.0425,Tb11.v5.0429,Tb11.v5.0821,Tb927.2.910,Tb927.6.310,Tb927.7.6070,Tb927.7.7470,Tb927.8.7590,Tb927.8.7860,Tb927.8.7870,Tb927.8.7890,Tb927.8.7900,Tb927.8.7920,Tb927.8.7930,Tb927.8.7940,	12.8	4.61	5.48	3.03732e-07
GO:0007154	cell communication	145	17	Tb05.5K5.180,Tb11.v5.0425,Tb11.v5.0429,Tb11.v5.0821,Tb927.2.910,Tb927.4.800,Tb927.6.310,Tb927.7.6070,Tb927.7.7470,Tb927.8.7590,Tb927.8.7860,Tb927.8.7870,Tb927.8.7890,Tb927.8.7900,Tb927.8.7920,Tb927.8.7930,Tb927.8.7940,	11.7	4.23	4.97	4.62462e-07
GO:0055086	nucleobase-containing small molecule metabolic process	217	21	Tb05.5K5.180,Tb11.v5.0425,Tb11.v5.0429,Tb11.v5.0821,Tb927.1.3830,Tb927.1.700,Tb927.10.5010,Tb927.11.14780,Tb927.11.8970,Tb927.2.910,Tb927.6.310,Tb927.7.6070,Tb927.7.7470,Tb927.8.7590,Tb927.8.7860,Tb927.8.7870,Tb927.8.7890,Tb927.8.7900,Tb927.8.7920,Tb927.8.7930,Tb927.8.7940,	9.7	3.49	4.05	5.33421e-07
GO:0007165	signal transduction	138	16	Tb05.5K5.180,Tb11.v5.0425,Tb11.v5.0429,Tb11.v5.0821,Tb927.2.910,Tb927.6.310,Tb927.7.6070,Tb927.7.7470,Tb927.8.7590,Tb927.8.7860,Tb927.8.7870,Tb927.8.7890,Tb927.8.7900,Tb927.8.7920,Tb927.8.7930,Tb927.8.7940,	11.6	4.18	4.88	1.18546e-06
GO:0023052	signaling	139	16	Tb05.5K5.180,Tb11.v5.0425,Tb11.v5.0429,Tb11.v5.0821,Tb927.2.910,Tb927.6.310,Tb927.7.6070,Tb927.7.7470,Tb927.8.7590,Tb927.8.7860,Tb927.8.7870,Tb927.8.7890,Tb927.8.7900,Tb927.8.7920,Tb927.8.7930,Tb927.8.7940,	11.5	4.15	4.84	1.30713e-06
GO:0090407	organophosphate biosynthetic process	220	20	Tb05.5K5.180,Tb11.v5.0425,Tb11.v5.0429,Tb11.v5.0821,Tb927.1.3830,Tb927.1.700,Tb927.10.210,Tb927.2.910,Tb927.6.310,Tb927.7.6070,Tb927.7.7470,Tb927.8.7140,Tb927.8.7590,Tb927.8.7860,Tb927.8.7870,Tb927.8.7890,Tb927.8.7900,Tb927.8.7920,Tb927.8.7930,Tb927.8.7940,	9.1	3.28	3.76	2.69441e-06
GO:0019637	organophosphate metabolic process	275	22	Tb05.5K5.180,Tb11.v5.0425,Tb11.v5.0429,Tb11.v5.0821,Tb927.1.3830,Tb927.1.700,Tb927.10.210,Tb927.10.5010,Tb927.11.8970,Tb927.2.910,Tb927.6.310,Tb927.7.6070,Tb927.7.7470,Tb927.8.7140,Tb927.8.7590,Tb927.8.7860,Tb927.8.7870,Tb927.8.7890,Tb927.8.7900,Tb927.8.7920,Tb927.8.7930,Tb927.8.7940,	8	2.88	3.28	6.93768e-06
GO:0044281	small molecule metabolic process	367	26	Tb05.5K5.180,Tb11.v5.0425,Tb11.v5.0429,Tb11.v5.0821,Tb927.1.3830,Tb927.1.700,Tb927.10.5010,Tb927.11.14780,Tb927.11.2730,Tb927.11.8970,Tb927.2.4210,Tb927.2.910,Tb927.3.1840,Tb927.6.310,Tb927.6.4480,Tb927.7.6070,Tb927.7.7470,Tb927.8.7590,Tb927.8.7860,Tb927.8.7870,Tb927.8.7890,Tb927.8.7900,Tb927.8.7920,Tb927.8.7930,Tb927.8.7940,Tb927.9.4210,	7.1	2.55	2.9	9.07049e-06
GO:0034654	nucleobase-containing compound biosynthetic process	268	21	Tb05.5K5.180,Tb11.v5.0425,Tb11.v5.0429,Tb11.v5.0821,Tb927.1.3830,Tb927.1.700,Tb927.10.15350,Tb927.11.14780,Tb927.11.5780,Tb927.2.910,Tb927.6.310,Tb927.7.6070,Tb927.7.7470,Tb927.8.7590,Tb927.8.7860,Tb927.8.7870,Tb927.8.7890,Tb927.8.7900,Tb927.8.7920,Tb927.8.7930,Tb927.8.7940,	7.8	2.82	3.19	1.559e-05
GO:0050789	regulation of biological process	736	40	Tb05.5K5.180,Tb11.v5.0425,Tb11.v5.0429,Tb11.v5.0821,Tb927.1.5000,Tb927.10.1250,Tb927.10.12740,Tb927.10.2240,Tb927.10.8720,Tb927.11.1060,Tb927.11.11530,Tb927.11.14100,Tb927.11.14380,Tb927.11.14520,Tb927.11.6160,Tb927.2.910,Tb927.3.1080,Tb927.3.3960,Tb927.4.2450,Tb927.4.800,Tb927.5.3450,Tb927.6.2050,Tb927.6.310,Tb927.7.5780,Tb927.7.6070,Tb927.7.6440,Tb927.7.7470,Tb927.8.1770,Tb927.8.4500,Tb927.8.54…	5.4	1.96	2.24	2.23375e-05
GO:0019438	aromatic compound biosynthetic process	275	21	Tb05.5K5.180,Tb11.v5.0425,Tb11.v5.0429,Tb11.v5.0821,Tb927.1.3830,Tb927.1.700,Tb927.10.15350,Tb927.11.14780,Tb927.11.5780,Tb927.2.910,Tb927.6.310,Tb927.7.6070,Tb927.7.7470,Tb927.8.7590,Tb927.8.7860,Tb927.8.7870,Tb927.8.7890,Tb927.8.7900,Tb927.8.7920,Tb927.8.7930,Tb927.8.7940,	7.6	2.75	3.1	2.30332e-05
GO:0018130	heterocycle biosynthetic process	284	21	Tb05.5K5.180,Tb11.v5.0425,Tb11.v5.0429,Tb11.v5.0821,Tb927.1.3830,Tb927.1.700,Tb927.10.15350,Tb927.11.14780,Tb927.11.5780,Tb927.2.910,Tb927.6.310,Tb927.7.6070,Tb927.7.7470,Tb927.8.7590,Tb927.8.7860,Tb927.8.7870,Tb927.8.7890,Tb927.8.7900,Tb927.8.7920,Tb927.8.7930,Tb927.8.7940,	7.4	2.67	2.99	3.7235e-05
GO:1901362	organic cyclic compound biosynthetic process	297	21	Tb05.5K5.180,Tb11.v5.0425,Tb11.v5.0429,Tb11.v5.0821,Tb927.1.3830,Tb927.1.700,Tb927.10.15350,Tb927.11.14780,Tb927.11.5780,Tb927.2.910,Tb927.6.310,Tb927.7.6070,Tb927.7.7470,Tb927.8.7590,Tb927.8.7860,Tb927.8.7870,Tb927.8.7890,Tb927.8.7900,Tb927.8.7920,Tb927.8.7930,Tb927.8.7940,	7.1	2.55	2.85	7.16108e-05
GO:0065007	biological regulation	778	40	Tb05.5K5.180,Tb11.v5.0425,Tb11.v5.0429,Tb11.v5.0821,Tb927.1.5000,Tb927.10.1250,Tb927.10.12740,Tb927.10.2240,Tb927.10.8720,Tb927.11.1060,Tb927.11.11530,Tb927.11.14100,Tb927.11.14380,Tb927.11.14520,Tb927.11.6160,Tb927.2.910,Tb927.3.1080,Tb927.3.3960,Tb927.4.2450,Tb927.4.800,Tb927.5.3450,Tb927.6.2050,Tb927.6.310,Tb927.7.5780,Tb927.7.6070,Tb927.7.6440,Tb927.7.7470,Tb927.8.1770,Tb927.8.4500,Tb927.8.54…	5.1	1.85	2.1	7.89749e-05
GO:0051716	cellular response to stimulus	263	19	Tb05.5K5.180,Tb11.v5.0425,Tb11.v5.0429,Tb11.v5.0821,Tb927.11.8520,Tb927.2.910,Tb927.4.800,Tb927.6.310,Tb927.7.6070,Tb927.7.7470,Tb927.8.7590,Tb927.8.7860,Tb927.8.7870,Tb927.8.7890,Tb927.8.7900,Tb927.8.7920,Tb927.8.7930,Tb927.8.7940,Tb927.9.11940,	7.2	2.6	2.9	0.000120672
GO:0050794	regulation of cellular process	357	22	Tb05.5K5.180,Tb11.v5.0425,Tb11.v5.0429,Tb11.v5.0821,Tb927.11.11530,Tb927.11.14380,Tb927.2.910,Tb927.4.2450,Tb927.6.2050,Tb927.6.310,Tb927.7.5780,Tb927.7.6070,Tb927.7.7470,Tb927.8.7590,Tb927.8.7860,Tb927.8.7870,Tb927.8.7890,Tb927.8.7900,Tb927.8.7920,Tb927.8.7930,Tb927.8.7940,Tb927.9.11270,	6.2	2.22	2.45	0.000351826
GO:0051182	coenzyme transport	7	3	Tb927.8.3620,Tb927.8.3630,Tb927.8.3650,	42.9	15.45	26.64	0.000678898
GO:0015877	biopterin transport	7	3	Tb927.8.3620,Tb927.8.3630,Tb927.8.3650,	42.9	15.45	26.64	0.000678898
GO:0051181	cofactor transport	8	3	Tb927.8.3620,Tb927.8.3630,Tb927.8.3650,	37.5	13.52	21.31	0.00106405
GO:0006139	nucleobase-containing compound metabolic process	866	39	Tb05.5K5.180,Tb11.v5.0425,Tb11.v5.0429,Tb11.v5.0821,Tb927.1.3830,Tb927.1.700,Tb927.10.15350,Tb927.10.5010,Tb927.11.10240,Tb927.11.11550,Tb927.11.14100,Tb927.11.14380,Tb927.11.14780,Tb927.11.5780,Tb927.11.8520,Tb927.11.8970,Tb927.2.910,Tb927.3.3960,Tb927.4.1830,Tb927.4.4680,Tb927.6.1610,Tb927.6.2050,Tb927.6.310,Tb927.6.4480,Tb927.7.1620,Tb927.7.6070,Tb927.7.7470,Tb927.8.2550,Tb927.8.4450,Tb927.8.5…	4.5	1.62	1.8	0.00142563
GO:0032042	mitochondrial DNA metabolic process	9	3	Tb927.11.10240,Tb927.11.5780,Tb927.8.2550,	33.3	12.01	17.75	0.00156353
GO:0006264	mitochondrial DNA replication	9	3	Tb927.11.10240,Tb927.11.5780,Tb927.8.2550,	33.3	12.01	17.75	0.00156353
GO:0006725	cellular aromatic compound metabolic process	879	39	Tb05.5K5.180,Tb11.v5.0425,Tb11.v5.0429,Tb11.v5.0821,Tb927.1.3830,Tb927.1.700,Tb927.10.15350,Tb927.10.5010,Tb927.11.10240,Tb927.11.11550,Tb927.11.14100,Tb927.11.14380,Tb927.11.14780,Tb927.11.5780,Tb927.11.8520,Tb927.11.8970,Tb927.2.910,Tb927.3.3960,Tb927.4.1830,Tb927.4.4680,Tb927.6.1610,Tb927.6.2050,Tb927.6.310,Tb927.6.4480,Tb927.7.1620,Tb927.7.6070,Tb927.7.7470,Tb927.8.2550,Tb927.8.4450,Tb927.8.5…	4.4	1.6	1.77	0.00187801
GO:0046483	heterocycle metabolic process	885	39	Tb05.5K5.180,Tb11.v5.0425,Tb11.v5.0429,Tb11.v5.0821,Tb927.1.3830,Tb927.1.700,Tb927.10.15350,Tb927.10.5010,Tb927.11.10240,Tb927.11.11550,Tb927.11.14100,Tb927.11.14380,Tb927.11.14780,Tb927.11.5780,Tb927.11.8520,Tb927.11.8970,Tb927.2.910,Tb927.3.3960,Tb927.4.1830,Tb927.4.4680,Tb927.6.1610,Tb927.6.2050,Tb927.6.310,Tb927.6.4480,Tb927.7.1620,Tb927.7.6070,Tb927.7.7470,Tb927.8.2550,Tb927.8.4450,Tb927.8.5…	4.4	1.59	1.75	0.0021261
GO:1901360	organic cyclic compound metabolic process	898	39	Tb05.5K5.180,Tb11.v5.0425,Tb11.v5.0429,Tb11.v5.0821,Tb927.1.3830,Tb927.1.700,Tb927.10.15350,Tb927.10.5010,Tb927.11.10240,Tb927.11.11550,Tb927.11.14100,Tb927.11.14380,Tb927.11.14780,Tb927.11.5780,Tb927.11.8520,Tb927.11.8970,Tb927.2.910,Tb927.3.3960,Tb927.4.1830,Tb927.4.4680,Tb927.6.1610,Tb927.6.2050,Tb927.6.310,Tb927.6.4480,Tb927.7.1620,Tb927.7.6070,Tb927.7.7470,Tb927.8.2550,Tb927.8.4450,Tb927.8.5…	4.3	1.57	1.72	0.00276357
GO:1901576	organic substance biosynthetic process	798	35	Tb05.5K5.180,Tb11.v5.0425,Tb11.v5.0429,Tb11.v5.0821,Tb927.1.3830,Tb927.1.700,Tb927.10.15350,Tb927.10.210,Tb927.10.5010,Tb927.11.10240,Tb927.11.14780,Tb927.11.5780,Tb927.11.6160,Tb927.2.4210,Tb927.2.4370,Tb927.2.910,Tb927.3.1840,Tb927.4.4680,Tb927.6.310,Tb927.6.4480,Tb927.6.4940,Tb927.7.6070,Tb927.7.7470,Tb927.8.2550,Tb927.8.4500,Tb927.8.7140,Tb927.8.7590,Tb927.8.7860,Tb927.8.7870,Tb927.8.7890,Tb9…	4.4	1.58	1.72	0.0039707
GO:0006094	gluconeogenesis	4	2	Tb927.1.3830,Tb927.2.4210,	50	18.02	35.36	0.0044313
GO:0044249	cellular biosynthetic process	784	34	Tb05.5K5.180,Tb11.v5.0425,Tb11.v5.0429,Tb11.v5.0821,Tb927.1.3830,Tb927.1.700,Tb927.10.15350,Tb927.10.210,Tb927.10.5010,Tb927.11.10240,Tb927.11.14780,Tb927.11.5780,Tb927.11.6160,Tb927.2.4370,Tb927.2.910,Tb927.3.1840,Tb927.4.4680,Tb927.6.310,Tb927.6.4480,Tb927.6.4940,Tb927.7.6070,Tb927.7.7470,Tb927.8.2550,Tb927.8.4500,Tb927.8.7140,Tb927.8.7590,Tb927.8.7860,Tb927.8.7870,Tb927.8.7890,Tb927.8.7900,Tb9…	4.3	1.56	1.7	0.00540474
GO:0009058	biosynthetic process	814	35	Tb05.5K5.180,Tb11.v5.0425,Tb11.v5.0429,Tb11.v5.0821,Tb927.1.3830,Tb927.1.700,Tb927.10.15350,Tb927.10.210,Tb927.10.5010,Tb927.11.10240,Tb927.11.14780,Tb927.11.5780,Tb927.11.6160,Tb927.2.4210,Tb927.2.4370,Tb927.2.910,Tb927.3.1840,Tb927.4.4680,Tb927.6.310,Tb927.6.4480,Tb927.6.4940,Tb927.7.6070,Tb927.7.7470,Tb927.8.2550,Tb927.8.4500,Tb927.8.7140,Tb927.8.7590,Tb927.8.7860,Tb927.8.7870,Tb927.8.7890,Tb9…	4.3	1.55	1.69	0.00544511
GO:0006796	phosphate-containing compound metabolic process	533	25	Tb05.5K5.180,Tb11.v5.0425,Tb11.v5.0429,Tb11.v5.0821,Tb927.1.3830,Tb927.1.700,Tb927.10.210,Tb927.10.5010,Tb927.11.8970,Tb927.2.910,Tb927.6.310,Tb927.7.6070,Tb927.7.7470,Tb927.8.6930,Tb927.8.7140,Tb927.8.7390,Tb927.8.7590,Tb927.8.7860,Tb927.8.7870,Tb927.8.7890,Tb927.8.7900,Tb927.8.7920,Tb927.8.7930,Tb927.8.7940,Tb927.9.2350,	4.7	1.69	1.82	0.00656821
GO:0019319	hexose biosynthetic process	5	2	Tb927.1.3830,Tb927.2.4210,	40	14.42	23.57	0.00725072
GO:0006793	phosphorus metabolic process	540	25	Tb05.5K5.180,Tb11.v5.0425,Tb11.v5.0429,Tb11.v5.0821,Tb927.1.3830,Tb927.1.700,Tb927.10.210,Tb927.10.5010,Tb927.11.8970,Tb927.2.910,Tb927.6.310,Tb927.7.6070,Tb927.7.7470,Tb927.8.6930,Tb927.8.7140,Tb927.8.7390,Tb927.8.7590,Tb927.8.7860,Tb927.8.7870,Tb927.8.7890,Tb927.8.7900,Tb927.8.7920,Tb927.8.7930,Tb927.8.7940,Tb927.9.2350,	4.6	1.67	1.79	0.00771629
GO:0044271	cellular nitrogen compound biosynthetic process	573	26	Tb05.5K5.180,Tb11.v5.0425,Tb11.v5.0429,Tb11.v5.0821,Tb927.1.3830,Tb927.1.700,Tb927.10.15350,Tb927.10.5010,Tb927.11.14780,Tb927.11.5780,Tb927.11.6160,Tb927.2.910,Tb927.6.310,Tb927.6.4480,Tb927.6.4940,Tb927.7.6070,Tb927.7.7470,Tb927.8.4500,Tb927.8.7590,Tb927.8.7860,Tb927.8.7870,Tb927.8.7890,Tb927.8.7900,Tb927.8.7920,Tb927.8.7930,Tb927.8.7940,	4.5	1.64	1.76	0.00852005
GO:0019318	hexose metabolic process	16	3	Tb927.1.3830,Tb927.11.2730,Tb927.2.4210,	18.8	6.76	8.19	0.00903065
GO:0046364	monosaccharide biosynthetic process	6	2	Tb927.1.3830,Tb927.2.4210,	33.3	12.01	17.68	0.0106781
GO:0034641	cellular nitrogen compound metabolic process	1142	44	Tb05.5K5.180,Tb11.v5.0425,Tb11.v5.0429,Tb11.v5.0821,Tb927.1.3830,Tb927.1.700,Tb927.10.15350,Tb927.10.5010,Tb927.11.10240,Tb927.11.11550,Tb927.11.14100,Tb927.11.14380,Tb927.11.14780,Tb927.11.2500,Tb927.11.5780,Tb927.11.6160,Tb927.11.8520,Tb927.11.8820,Tb927.11.8970,Tb927.2.910,Tb927.3.3960,Tb927.4.1830,Tb927.4.4680,Tb927.6.1610,Tb927.6.2050,Tb927.6.310,Tb927.6.4480,Tb927.6.4940,Tb927.7.1620,Tb927.…	3.9	1.39	1.51	0.0130324
GO:0006461	protein complex assembly	7	2	Tb927.10.6400,Tb927.9.11840,	28.6	10.3	14.14	0.0146777
GO:0000002	mitochondrial genome maintenance	20	3	Tb927.11.10240,Tb927.11.5780,Tb927.8.2550,	15	5.41	6.26	0.0169478
GO:0005996	monosaccharide metabolic process	20	3	Tb927.1.3830,Tb927.11.2730,Tb927.2.4210,	15	5.41	6.26	0.0169478
GO:0006261	DNA-dependent DNA replication	37	4	Tb927.11.10240,Tb927.11.5780,Tb927.4.4680,Tb927.8.2550,	10.8	3.9	4.31	0.0185973
GO:0005975	carbohydrate metabolic process	78	6	Tb927.1.3830,Tb927.1.700,Tb927.11.14780,Tb927.11.2730,Tb927.11.8970,Tb927.2.4210,	7.7	2.77	2.98	0.0208384
GO:0006006	glucose metabolic process	9	2	Tb927.1.3830,Tb927.2.4210,	22.2	8.01	10.1	0.0242591
GO:0051588	regulation of neurotransmitter transport	1	1	Tb927.8.5450,	100	36.04	inf	0.0277457
GO:0051952	regulation of amine transport	1	1	Tb927.8.5450,	100	36.04	inf	0.0277457
GO:0051955	regulation of amino acid transport	1	1	Tb927.8.5450,	100	36.04	inf	0.0277457
GO:0006012	galactose metabolic process	1	1	Tb927.11.2730,	100	36.04	inf	0.0277457
GO:0070881	regulation of proline transport	1	1	Tb927.8.5450,	100	36.04	inf	0.0277457
GO:0071163	DNA replication preinitiation complex assembly	1	1	Tb927.4.4680,	100	36.04	inf	0.0277457
GO:2000026	regulation of multicellular organismal development	1	1	Tb927.11.1060,	100	36.04	inf	0.0277457
GO:1901342	regulation of vasculature development	1	1	Tb927.11.1060,	100	36.04	inf	0.0277457
GO:0003333	amino acid transmembrane transport	1	1	Tb927.8.5450,	100	36.04	inf	0.0277457
GO:0002036	regulation of L-glutamate import across plasma membrane	1	1	Tb927.8.5450,	100	36.04	inf	0.0277457
GO:0001306	age-dependent response to oxidative stress	1	1	Tb927.7.210,	100	36.04	inf	0.0277457
GO:1903789	regulation of amino acid transmembrane transport	1	1	Tb927.8.5450,	100	36.04	inf	0.0277457
GO:1903959	regulation of anion transmembrane transport	1	1	Tb927.8.5450,	100	36.04	inf	0.0277457
GO:0032890	regulation of organic acid transport	1	1	Tb927.8.5450,	100	36.04	inf	0.0277457
GO:0080144	amino acid homeostasis	1	1	Tb927.8.5450,	100	36.04	inf	0.0277457
GO:0051580	regulation of neurotransmitter uptake	1	1	Tb927.8.5450,	100	36.04	inf	0.0277457
GO:0006438	valyl-tRNA aminoacylation	1	1	Tb927.6.4480,	100	36.04	inf	0.0277457
GO:0034762	regulation of transmembrane transport	1	1	Tb927.8.5450,	100	36.04	inf	0.0277457
GO:0034765	regulation of ion transmembrane transport	1	1	Tb927.8.5450,	100	36.04	inf	0.0277457
GO:0035524	proline transmembrane transport	1	1	Tb927.8.5450,	100	36.04	inf	0.0277457
GO:0019408	dolichol biosynthetic process	1	1	Tb927.3.1840,	100	36.04	inf	0.0277457
GO:0042149	cellular response to glucose starvation	1	1	Tb927.4.800,	100	36.04	inf	0.0277457
GO:0043269	regulation of ion transport	1	1	Tb927.8.5450,	100	36.04	inf	0.0277457
GO:0044070	regulation of anion transport	1	1	Tb927.8.5450,	100	36.04	inf	0.0277457
GO:0006390	mitochondrial transcription	1	1	Tb927.11.5780,	100	36.04	inf	0.0277457
GO:0016094	polyprenol biosynthetic process	1	1	Tb927.3.1840,	100	36.04	inf	0.0277457
GO:0010958	regulation of amino acid import across plasma membrane	1	1	Tb927.8.5450,	100	36.04	inf	0.0277457
GO:0045765	regulation of angiogenesis	1	1	Tb927.11.1060,	100	36.04	inf	0.0277457
GO:0009052	pentose-phosphate shunt, non-oxidative branch	1	1	Tb927.11.8970,	100	36.04	inf	0.0277457
GO:0047484	regulation of response to osmotic stress	1	1	Tb927.4.800,	100	36.04	inf	0.0277457
GO:0007571	age-dependent general metabolic decline	1	1	Tb927.7.210,	100	36.04	inf	0.0277457
GO:2001023	regulation of response to drug	1	1	Tb927.8.5450,	100	36.04	inf	0.0277457
GO:0016051	carbohydrate biosynthetic process	10	2	Tb927.1.3830,Tb927.2.4210,	20	7.21	8.83	0.0297768
GO:0006260	DNA replication	64	5	Tb927.11.10240,Tb927.11.5780,Tb927.4.4680,Tb927.8.2550,Tb927.9.11940,	7.8	2.82	3.02	0.0318705
GO:0010608	posttranscriptional regulation of gene expression	390	17	Tb927.1.5000,Tb927.10.1250,Tb927.10.12740,Tb927.10.2240,Tb927.10.8720,Tb927.11.14100,Tb927.11.14380,Tb927.11.14520,Tb927.11.6160,Tb927.3.1080,Tb927.3.3960,Tb927.5.3450,Tb927.6.2050,Tb927.7.6440,Tb927.8.1770,Tb927.8.4500,Tb927.9.13970,	4.4	1.57	1.65	0.0428629

## Sheet: GO enriched in 7d vs MCF
ID	Name	Bgd count	Result count	Result gene list	Pct of bgd	Fold enrichment	Odds ratio	P-value
GO:0006457	protein folding	129	6	Tb927.10.15590,Tb927.11.880,Tb927.8.2090,Tb927.9.10010,Tb927.9.11270,Tb927.9.4500,	4.7	3.77	4.1	0.00505992
GO:0016051	carbohydrate biosynthetic process	10	2	Tb927.11.9990,Tb927.2.4210,	20	16.22	20.43	0.00634964
GO:0019551	glutamate catabolic process to 2-oxoglutarate	1	1	Tb927.9.5900,	100	81.09	inf	0.0123314
GO:0016079	synaptic vesicle exocytosis	1	1	Tb927.10.790,	100	81.09	inf	0.0123314
GO:0023061	signal release	1	1	Tb927.10.790,	100	81.09	inf	0.0123314
GO:0007269	neurotransmitter secretion	1	1	Tb927.10.790,	100	81.09	inf	0.0123314
GO:0007268	chemical synaptic transmission	1	1	Tb927.10.790,	100	81.09	inf	0.0123314
GO:0007267	cell-cell signaling	1	1	Tb927.10.790,	100	81.09	inf	0.0123314
GO:0042780	tRNA 3'-end processing	1	1	Tb927.9.8780,	100	81.09	inf	0.0123314
GO:0006836	neurotransmitter transport	1	1	Tb927.10.790,	100	81.09	inf	0.0123314
GO:0006657	CDP-choline pathway	1	1	Tb927.1.4830,	100	81.09	inf	0.0123314
GO:0006538	glutamate catabolic process	1	1	Tb927.9.5900,	100	81.09	inf	0.0123314
GO:0006491	N-glycan processing	1	1	Tb927.3.5660,	100	81.09	inf	0.0123314
GO:0043649	dicarboxylic acid catabolic process	1	1	Tb927.9.5900,	100	81.09	inf	0.0123314
GO:0017156	calcium ion regulated exocytosis	1	1	Tb927.10.790,	100	81.09	inf	0.0123314
GO:0099643	signal release from synapse	1	1	Tb927.10.790,	100	81.09	inf	0.0123314
GO:0006103	2-oxoglutarate metabolic process	1	1	Tb927.9.5900,	100	81.09	inf	0.0123314
GO:0099537	trans-synaptic signaling	1	1	Tb927.10.790,	100	81.09	inf	0.0123314
GO:0048489	synaptic vesicle transport	1	1	Tb927.10.790,	100	81.09	inf	0.0123314
GO:0001680	tRNA 3'-terminal CCA addition	1	1	Tb927.9.8780,	100	81.09	inf	0.0123314
GO:0097479	synaptic vesicle localization	1	1	Tb927.10.790,	100	81.09	inf	0.0123314
GO:0097480	establishment of synaptic vesicle localization	1	1	Tb927.10.790,	100	81.09	inf	0.0123314
GO:0098916	anterograde trans-synaptic signaling	1	1	Tb927.10.790,	100	81.09	inf	0.0123314
GO:0099536	synaptic signaling	1	1	Tb927.10.790,	100	81.09	inf	0.0123314
GO:0045055	regulated exocytosis	1	1	Tb927.10.790,	100	81.09	inf	0.0123314
GO:0005975	carbohydrate metabolic process	78	4	Tb927.1.700,Tb927.10.2010,Tb927.11.9990,Tb927.2.4210,	5.1	4.16	4.47	0.0154617
GO:0030041	actin filament polymerization	2	1	Tb927.2.2900,	50	40.55	80.93	0.0245123
GO:0033692	cellular polysaccharide biosynthetic process	2	1	Tb927.11.9990,	50	40.55	80.93	0.0245123
GO:0034249	negative regulation of cellular amide metabolic process	2	1	Tb927.11.550,	50	40.55	80.93	0.0245123
GO:0008154	actin polymerization or depolymerization	2	1	Tb927.2.2900,	50	40.55	80.93	0.0245123
GO:0009065	glutamine family amino acid catabolic process	2	1	Tb927.9.5900,	50	40.55	80.93	0.0245123
GO:0008653	lipopolysaccharide metabolic process	2	1	Tb927.11.9990,	50	40.55	80.93	0.0245123
GO:0017148	negative regulation of translation	2	1	Tb927.11.550,	50	40.55	80.93	0.0245123
GO:0044264	cellular polysaccharide metabolic process	2	1	Tb927.11.9990,	50	40.55	80.93	0.0245123
GO:0006536	glutamate metabolic process	2	1	Tb927.9.5900,	50	40.55	80.93	0.0245123
GO:0009103	lipopolysaccharide biosynthetic process	2	1	Tb927.11.9990,	50	40.55	80.93	0.0245123
GO:0034637	cellular carbohydrate biosynthetic process	3	1	Tb927.11.9990,	33.3	27.03	40.46	0.0365445
GO:0033500	carbohydrate homeostasis	3	1	Tb927.10.2010,	33.3	27.03	40.46	0.0365445
GO:0042593	glucose homeostasis	3	1	Tb927.10.2010,	33.3	27.03	40.46	0.0365445
GO:0046470	phosphatidylcholine metabolic process	3	1	Tb927.1.4830,	33.3	27.03	40.46	0.0365445
GO:0000271	polysaccharide biosynthetic process	3	1	Tb927.11.9990,	33.3	27.03	40.46	0.0365445
GO:0006656	phosphatidylcholine biosynthetic process	3	1	Tb927.1.4830,	33.3	27.03	40.46	0.0365445
GO:0006106	fumarate metabolic process	3	1	Tb927.9.5900,	33.3	27.03	40.46	0.0365445
GO:0001678	cellular glucose homeostasis	3	1	Tb927.10.2010,	33.3	27.03	40.46	0.0365445
GO:0002181	cytoplasmic translation	3	1	Tb927.9.8780,	33.3	27.03	40.46	0.0365445
GO:0005976	polysaccharide metabolic process	3	1	Tb927.11.9990,	33.3	27.03	40.46	0.0365445
GO:0006165	nucleoside diphosphate phosphorylation	25	2	Tb927.1.700,Tb927.10.2010,	8	6.49	7.09	0.0375608
GO:0042866	pyruvate biosynthetic process	25	2	Tb927.1.700,Tb927.10.2010,	8	6.49	7.09	0.0375608
GO:0009135	purine nucleoside diphosphate metabolic process	25	2	Tb927.1.700,Tb927.10.2010,	8	6.49	7.09	0.0375608
GO:0046031	ADP metabolic process	25	2	Tb927.1.700,Tb927.10.2010,	8	6.49	7.09	0.0375608
GO:0009179	purine ribonucleoside diphosphate metabolic process	25	2	Tb927.1.700,Tb927.10.2010,	8	6.49	7.09	0.0375608
GO:0006096	glycolytic process	25	2	Tb927.1.700,Tb927.10.2010,	8	6.49	7.09	0.0375608
GO:0009132	nucleoside diphosphate metabolic process	25	2	Tb927.1.700,Tb927.10.2010,	8	6.49	7.09	0.0375608
GO:0006757	ATP generation from ADP	25	2	Tb927.1.700,Tb927.10.2010,	8	6.49	7.09	0.0375608
GO:0009185	ribonucleoside diphosphate metabolic process	25	2	Tb927.1.700,Tb927.10.2010,	8	6.49	7.09	0.0375608
GO:0046939	nucleotide phosphorylation	25	2	Tb927.1.700,Tb927.10.2010,	8	6.49	7.09	0.0375608
GO:0000413	protein peptidyl-prolyl isomerization	26	2	Tb927.11.880,Tb927.8.2090,	7.7	6.24	6.8	0.0403703
GO:0018208	peptidyl-proline modification	26	2	Tb927.11.880,Tb927.8.2090,	7.7	6.24	6.8	0.0403703
GO:0009166	nucleotide catabolic process	27	2	Tb927.1.700,Tb927.10.2010,	7.4	6.01	6.52	0.0432568
GO:0006090	pyruvate metabolic process	27	2	Tb927.1.700,Tb927.10.2010,	7.4	6.01	6.52	0.0432568
GO:0016052	carbohydrate catabolic process	28	2	Tb927.1.700,Tb927.10.2010,	7.1	5.79	6.27	0.046218
GO:1901292	nucleoside phosphate catabolic process	28	2	Tb927.1.700,Tb927.10.2010,	7.1	5.79	6.27	0.046218
GO:0006094	gluconeogenesis	4	1	Tb927.2.4210,	25	20.27	26.97	0.0484299
GO:0099003	vesicle-mediated transport in synapse	4	1	Tb927.10.790,	25	20.27	26.97	0.0484299
GO:0099504	synaptic vesicle cycle	4	1	Tb927.10.790,	25	20.27	26.97	0.0484299
GO:0110053	regulation of actin filament organization	4	1	Tb927.2.2900,	25	20.27	26.97	0.0484299
GO:0051495	positive regulation of cytoskeleton organization	4	1	Tb927.2.2900,	25	20.27	26.97	0.0484299
GO:0043628	ncRNA 3'-end processing	4	1	Tb927.9.8780,	25	20.27	26.97	0.0484299
GO:0044089	positive regulation of cellular component biogenesis	4	1	Tb927.2.2900,	25	20.27	26.97	0.0484299
GO:0043254	regulation of protein complex assembly	4	1	Tb927.2.2900,	25	20.27	26.97	0.0484299
GO:0007015	actin filament organization	4	1	Tb927.2.2900,	25	20.27	26.97	0.0484299
GO:0008064	regulation of actin polymerization or depolymerization	4	1	Tb927.2.2900,	25	20.27	26.97	0.0484299
GO:0034314	Arp2/3 complex-mediated actin nucleation	4	1	Tb927.2.2900,	25	20.27	26.97	0.0484299
GO:0032970	regulation of actin filament-based process	4	1	Tb927.2.2900,	25	20.27	26.97	0.0484299
GO:0032956	regulation of actin cytoskeleton organization	4	1	Tb927.2.2900,	25	20.27	26.97	0.0484299
GO:0032273	positive regulation of protein polymerization	4	1	Tb927.2.2900,	25	20.27	26.97	0.0484299
GO:0032271	regulation of protein polymerization	4	1	Tb927.2.2900,	25	20.27	26.97	0.0484299
GO:0031334	positive regulation of protein complex assembly	4	1	Tb927.2.2900,	25	20.27	26.97	0.0484299
GO:0030838	positive regulation of actin filament polymerization	4	1	Tb927.2.2900,	25	20.27	26.97	0.0484299
GO:0030833	regulation of actin filament polymerization	4	1	Tb927.2.2900,	25	20.27	26.97	0.0484299
GO:0030832	regulation of actin filament length	4	1	Tb927.2.2900,	25	20.27	26.97	0.0484299
GO:0045010	actin nucleation	4	1	Tb927.2.2900,	25	20.27	26.97	0.0484299
GO:1902905	positive regulation of supramolecular fiber organization	4	1	Tb927.2.2900,	25	20.27	26.97	0.0484299

## Sheet: GO enriched in MCF vs 7d
ID	Name	Bgd count	Result count	Result gene list	Pct of bgd	Fold enrichment	Odds ratio	P-value
GO:0010467	gene expression	671	17	Tb927.10.14580,Tb927.10.270,Tb927.10.3500,Tb927.10.5480,Tb927.10.5610,Tb927.10.7500,Tb927.11.12120,Tb927.11.4820,Tb927.11.8770,Tb927.3.3160,Tb927.5.3220,Tb927.6.2700,Tb927.8.1110,Tb927.8.6650,Tb927.9.13520,Tb927.9.14410,Tb927.9.8420,	2.5	1.9	2.1	0.00727098
GO:0045291	mRNA trans splicing, SL addition	12	2	Tb927.10.3500,Tb927.6.2700,	16.7	12.48	15.04	0.010691
GO:0031503	protein-containing complex localization	37	3	Tb927.10.14470,Tb927.3.3000,Tb927.9.13520,	8.1	6.07	6.68	0.0129484
GO:1902904	negative regulation of supramolecular fiber organization	1	1	Tb927.8.4640,	100	74.86	inf	0.013359
GO:1901879	regulation of protein depolymerization	1	1	Tb927.8.4640,	100	74.86	inf	0.013359
GO:0043242	negative regulation of protein complex disassembly	1	1	Tb927.8.4640,	100	74.86	inf	0.013359
GO:0007026	negative regulation of microtubule depolymerization	1	1	Tb927.8.4640,	100	74.86	inf	0.013359
GO:1901880	negative regulation of protein depolymerization	1	1	Tb927.8.4640,	100	74.86	inf	0.013359
GO:0031114	regulation of microtubule depolymerization	1	1	Tb927.8.4640,	100	74.86	inf	0.013359
GO:0031111	negative regulation of microtubule polymerization or depolymerization	1	1	Tb927.8.4640,	100	74.86	inf	0.013359
GO:0031110	regulation of microtubule polymerization or depolymerization	1	1	Tb927.8.4640,	100	74.86	inf	0.013359
GO:0035735	intraciliary transport involved in cilium assembly	14	2	Tb927.10.14470,Tb927.3.3000,	14.3	10.69	12.53	0.0144868
GO:0046907	intracellular transport	159	6	Tb927.10.14470,Tb927.3.3000,Tb927.4.760,Tb927.8.4330,Tb927.8.5900,Tb927.9.13520,	3.8	2.82	3.01	0.019408
GO:0042073	intraciliary transport	17	2	Tb927.10.14470,Tb927.3.3000,	11.8	8.81	10.02	0.0210955
GO:0051649	establishment of localization in cell	164	6	Tb927.10.14470,Tb927.3.3000,Tb927.4.760,Tb927.8.4330,Tb927.8.5900,Tb927.9.13520,	3.7	2.74	2.92	0.0222315
GO:0031126	snoRNA 3'-end processing	2	1	Tb927.3.3160,	50	37.43	74.56	0.0265413
GO:0016074	snoRNA metabolic process	2	1	Tb927.3.3160,	50	37.43	74.56	0.0265413
GO:0032886	regulation of microtubule-based process	2	1	Tb927.8.4640,	50	37.43	74.56	0.0265413
GO:0070507	regulation of microtubule cytoskeleton organization	2	1	Tb927.8.4640,	50	37.43	74.56	0.0265413
GO:0043144	snoRNA processing	2	1	Tb927.3.3160,	50	37.43	74.56	0.0265413
GO:0051494	negative regulation of cytoskeleton organization	2	1	Tb927.8.4640,	50	37.43	74.56	0.0265413
GO:0071050	snoRNA polyadenylation	2	1	Tb927.3.3160,	50	37.43	74.56	0.0265413
GO:0043629	ncRNA polyadenylation	2	1	Tb927.3.3160,	50	37.43	74.56	0.0265413
GO:0010970	transport along microtubule	21	2	Tb927.10.14470,Tb927.3.3000,	9.5	7.13	7.91	0.0314691
GO:0099111	microtubule-based transport	21	2	Tb927.10.14470,Tb927.3.3000,	9.5	7.13	7.91	0.0314691
GO:0030705	cytoskeleton-dependent intracellular transport	22	2	Tb927.10.14470,Tb927.3.3000,	9.1	6.81	7.51	0.0343195
GO:0006518	peptide metabolic process	282	8	Tb927.10.14580,Tb927.10.270,Tb927.10.5480,Tb927.10.5610,Tb927.11.4820,Tb927.5.3220,Tb927.8.1110,Tb927.9.8420,	2.8	2.12	2.25	0.034525
GO:0051641	cellular localization	182	6	Tb927.10.14470,Tb927.3.3000,Tb927.4.760,Tb927.8.4330,Tb927.8.5900,Tb927.9.13520,	3.3	2.47	2.61	0.0346643
GO:0072319	vesicle uncoating	3	1	Tb927.8.4330,	33.3	24.95	37.28	0.0395491
GO:0140238	presynaptic endocytosis	3	1	Tb927.8.4330,	33.3	24.95	37.28	0.0395491
GO:0006000	fructose metabolic process	3	1	Tb927.3.2710,	33.3	24.95	37.28	0.0395491
GO:0072318	clathrin coat disassembly	3	1	Tb927.8.4330,	33.3	24.95	37.28	0.0395491
GO:0016191	synaptic vesicle uncoating	3	1	Tb927.8.4330,	33.3	24.95	37.28	0.0395491
GO:0006108	malate metabolic process	3	1	Tb927.11.11250,	33.3	24.95	37.28	0.0395491
GO:0048488	synaptic vesicle endocytosis	3	1	Tb927.8.4330,	33.3	24.95	37.28	0.0395491
GO:0043244	regulation of protein complex disassembly	3	1	Tb927.8.4640,	33.3	24.95	37.28	0.0395491
GO:0036465	synaptic vesicle recycling	3	1	Tb927.8.4330,	33.3	24.95	37.28	0.0395491
GO:0035720	intraciliary anterograde transport	3	1	Tb927.3.3000,	33.3	24.95	37.28	0.0395491
GO:0051261	protein depolymerization	3	1	Tb927.8.4330,	33.3	24.95	37.28	0.0395491
GO:0000462	maturation of SSU-rRNA from tricistronic rRNA transcript (SSU-rRNA, 5.8S rRNA, LSU-rRNA)	3	1	Tb927.11.8770,	33.3	24.95	37.28	0.0395491
GO:0006396	RNA processing	294	8	Tb927.10.3500,Tb927.10.7500,Tb927.11.12120,Tb927.11.8770,Tb927.3.3160,Tb927.6.2700,Tb927.8.6650,Tb927.9.14410,	2.7	2.04	2.15	0.0425077
GO:0043603	cellular amide metabolic process	299	8	Tb927.10.14580,Tb927.10.270,Tb927.10.5480,Tb927.10.5610,Tb927.11.4820,Tb927.5.3220,Tb927.8.1110,Tb927.9.8420,	2.7	2	2.12	0.0461698
GO:0007264	small GTPase mediated signal transduction	27	2	Tb927.10.12960,Tb927.8.4330,	7.4	5.54	6	0.0499591

## Sheet: GO enriched in 7d vs 24h
ID	Name	Bgd count	Result count	Result gene list	Pct of bgd	Fold enrichment	Odds ratio	P-value
GO:0019323	pentose catabolic process	1	1	Tb927.11.4700,	100	92.68	inf	0.01079
GO:0006538	glutamate catabolic process	1	1	Tb927.9.5900,	100	92.68	inf	0.01079
GO:0019571	D-arabinose catabolic process	1	1	Tb927.11.4700,	100	92.68	inf	0.01079
GO:0043649	dicarboxylic acid catabolic process	1	1	Tb927.9.5900,	100	92.68	inf	0.01079
GO:0019551	glutamate catabolic process to 2-oxoglutarate	1	1	Tb927.9.5900,	100	92.68	inf	0.01079
GO:0019568	arabinose catabolic process	1	1	Tb927.11.4700,	100	92.68	inf	0.01079
GO:0019566	arabinose metabolic process	1	1	Tb927.11.4700,	100	92.68	inf	0.01079
GO:0006103	2-oxoglutarate metabolic process	1	1	Tb927.9.5900,	100	92.68	inf	0.01079
GO:0046372	D-arabinose metabolic process	1	1	Tb927.11.4700,	100	92.68	inf	0.01079
GO:0044282	small molecule catabolic process	19	2	Tb927.11.4700,Tb927.9.5900,	10.5	9.76	11.02	0.0174656
GO:0008653	lipopolysaccharide metabolic process	2	1	Tb927.11.9990,	50	46.34	92.77	0.0214649
GO:0033692	cellular polysaccharide biosynthetic process	2	1	Tb927.11.9990,	50	46.34	92.77	0.0214649
GO:0006536	glutamate metabolic process	2	1	Tb927.9.5900,	50	46.34	92.77	0.0214649
GO:0009103	lipopolysaccharide biosynthetic process	2	1	Tb927.11.9990,	50	46.34	92.77	0.0214649
GO:0009065	glutamine family amino acid catabolic process	2	1	Tb927.9.5900,	50	46.34	92.77	0.0214649
GO:0046365	monosaccharide catabolic process	2	1	Tb927.11.4700,	50	46.34	92.77	0.0214649
GO:0044264	cellular polysaccharide metabolic process	2	1	Tb927.11.9990,	50	46.34	92.77	0.0214649
GO:0000281	mitotic cytokinesis	25	2	Tb927.1.2670,Tb927.10.13780,	8	7.41	8.14	0.0293921
GO:0061640	cytoskeleton-dependent cytokinesis	26	2	Tb927.1.2670,Tb927.10.13780,	7.7	7.13	7.8	0.031622
GO:0006106	fumarate metabolic process	3	1	Tb927.9.5900,	33.3	30.89	46.38	0.032026
GO:0015748	organophosphate ester transport	3	1	Tb927.6.3550,	33.3	30.89	46.38	0.032026
GO:0015914	phospholipid transport	3	1	Tb927.6.3550,	33.3	30.89	46.38	0.032026
GO:0000271	polysaccharide biosynthetic process	3	1	Tb927.11.9990,	33.3	30.89	46.38	0.032026
GO:0019321	pentose metabolic process	3	1	Tb927.11.4700,	33.3	30.89	46.38	0.032026
GO:0034637	cellular carbohydrate biosynthetic process	3	1	Tb927.11.9990,	33.3	30.89	46.38	0.032026
GO:0005976	polysaccharide metabolic process	3	1	Tb927.11.9990,	33.3	30.89	46.38	0.032026
GO:0016052	carbohydrate catabolic process	28	2	Tb927.1.700,Tb927.11.4700,	7.1	6.62	7.2	0.0362741
GO:0006465	signal peptide processing	4	1	Tb927.3.2420,	25	23.17	30.92	0.0424744

[truncated: 1 more sheets: GO enriched in 24h vs 7d]
