# Supplementary material for: Vector-borne Trypanosoma brucei parasites develop in artificial human skin and persist as skin tissue forms
Source: Nat Commun. 2023 Nov 23;14:7660. doi: 10.1038/s41467-023-43437-2 (PMC10667367; doi:10.1038/s41467-023-43437-2)
Supplement: Supplementary file 10 — Supplementary Data 4 [file 41467_2023_43437_MOESM10_ESM.xlsx]

## Sheet: Summary
Sheet name	Content
DEGs enriched in 7d vs MCF	Differential expressed genes enriched in parasites isolated 7 days post infection from skin in comparison to metacyclic forms
DEGs enriched in MCF vs 7d	Differential expressed genes enriched in metacyclic forms in comparison to parasites isolated 7 days post infection from skin
DEGs enriched in 7d vs 24h	Differential expressed genes enriched in parasites isolated 7 days post infection from skin in comparison to parasites isolated 24 hours post infection from skin
DEGs enriched in 24h vs 7d	Differential expressed genes enriched in parasites isolated 24 hours post infection from skin in comparison to parasites isolated 7 days post infection from skin

## Sheet: DEGs enriched in 7d vs MCF
Gene ID	Gene description	baseMean	log2FoldChange	lfcSE	stat	pvalue	padj
Tb927.11.880	cyclophilin a	30.7956	25.8996	2.54249	10.1867	2.27277e-24	1.36972e-21
Tb927.7.7040	methylthioadenosine phosphorylase, putative	25.85	25.6033	3.07597	8.32366	8.52895e-17	1.04104e-14
Tb927.4.120	hypothetical protein	25.779	25.6429	3.07597	8.33651	7.65154e-17	1.04104e-14
Tb927.3.1270	PRP38 family, putative	17.0499	25.0737	3.07606	8.15125	3.60193e-16	2.83143e-14
Tb927.5.3470	hypothetical protein, conserved	12.9214	24.6821	3.07614	8.02371	1.02595e-15	5.98363e-14
Tb927.11.4880	Calmodulin-binding, putative	34.3898	24.5743	3.07593	7.98923	1.35783e-15	7.43925e-14
Tb927.8.5180	U6 snRNA-associated sm-like protein Lsm2	12.1983	24.2388	3.07616	7.87954	3.2858e-15	1.41446e-13
Tb927.11.12290	hypothetical protein, conserved	8.81516	24.1501	3.0763	7.85039	4.14748e-15	1.63014e-13
Tb927.5.4120	LSU ribosomal protein, mitochondrial, putative	8.8582	24.1549	3.0763	7.85196	4.09597e-15	1.63014e-13
Tb927.9.10010	chaperone protein DnaJ, putative	8.71608	24.1357	3.0763	7.84567	4.30645e-15	1.65661e-13
Tb927.10.8860	hypothetical protein, conserved	7.83398	23.9831	3.07636	7.79594	6.39333e-15	2.35901e-13
Tb927.11.12940	Uncharacterised protein family (UPF0160), putative	7.75283	23.9708	3.07637	7.79191	6.60015e-15	2.38661e-13
Tb927.7.510	hypothetical protein, conserved	7.53278	23.9258	3.07638	7.77725	7.41158e-15	2.57695e-13
Tb927.11.2750	Present in the outer mitochondrial membrane proteome 12	7.33454	23.8913	3.0764	7.76599	8.10112e-15	2.76355e-13
Tb927.9.13580	hypothetical protein, conserved	7.18828	23.8653	3.07641	7.75751	8.66125e-15	2.89992e-13
Tb927.8.2090	cyclophilin type peptidyl-prolyl cis-trans isomerase, putative	6.88444	23.8078	3.07644	7.73876	1.00394e-14	3.05327e-13
Tb927.7.5580	cell cycle associated protein MOB1-B	8.39594	23.8301	3.07632	7.74629	9.46131e-15	3.05327e-13
Tb927.6.2220	hypothetical protein, conserved	9.54769	23.7722	3.07626	7.72763	1.09565e-14	3.19504e-13
Tb927.11.1620	hypothetical protein, conserved	6.09751	23.6297	3.07652	7.68065	1.58279e-14	4.40259e-13
Tb927.11.12360	ankyrin repeat protein, putative	6.03894	23.6169	3.07653	7.67648	1.63517e-14	4.47938e-13
Tb927.9.8780	CCA tRNA nucleotidyltransferase	5.84615	23.5709	3.07655	7.66148	1.83796e-14	4.74719e-13
Tb927.5.3380	ADG2, putative	4.89613	23.3267	3.0767	7.58174	3.40963e-14	8.11133e-13
Tb927.1.2990	kinetoplast ribosomal PPR-repeat containing protein 2	4.80435	23.3007	3.07671	7.57326	3.63974e-14	8.32994e-13
Tb927.7.710	heat shock 70 kDa protein, putative	8.71288	23.3069	3.07631	7.57627	3.55623e-14	8.32994e-13
Tb927.11.6770	hypothetical protein, conserved	4.65517	23.2592	3.07674	7.55968	4.04048e-14	9.13148e-13
Tb927.10.15590	macrophage infectivity potentiator, precursor, putative	4.21315	23.116	3.07684	7.51289	5.78354e-14	1.25984e-12
Tb927.4.1830	Urm1 (Ubiquitin related modifier), putative	4.08869	23.0689	3.07687	7.49751	6.50391e-14	1.39989e-12
Tb927.1.700	phosphoglycerate kinase	3.84499	22.987	3.07694	7.47074	7.97438e-14	1.6962e-12
Tb927.6.1240	hypothetical protein, conserved	3.82279	22.9796	3.07695	7.4683	8.1237e-14	1.70787e-12
Tb927.3.5020	Flagellar Member 6	3.65327	22.9206	3.077	7.449	9.40499e-14	1.95451e-12
Tb927.10.5880	Proteophosphoglycan, putative	367.601	11.03	1.75821	6.27339	3.53273e-10	7.09686e-09
Tb927.11.6600	conserved protein, unknown function	27.9993	6.60099	1.11801	5.90424	3.54278e-09	6.96233e-08
Tb11.v5.0716	hypothetical protein, conserved	9.48066	4.94288	0.903644	5.46994	4.50183e-08	8.65884e-07
Tb927.5.2330	hypothetical protein, conserved	32.219	7.70368	1.41511	5.44386	5.21369e-08	9.92248e-07
Tb927.10.9620	NADH-ubiquinone oxidoreductase c	30.5374	8.80524	1.63077	5.39944	6.68489e-08	1.25899e-06
Tb927.1.4830	phospholipase A1	25.9652	6.37141	1.20998	5.2657	1.39658e-07	2.57655e-06
Tb927.4.4470	adenylyl cyclase	31.1289	11.856	2.26439	5.23585	1.64227e-07	2.99922e-06
Tb11.v5.0752	expression site-associated gene 3 (ESAG3) protein, putative	46.3972	8.38933	1.60301	5.2335	1.66332e-07	3.00727e-06
Tb927.2.560	retrotransposon hot spot protein 4 (RHS4), putative	30.8416	8.17586	1.57086	5.2047	1.94314e-07	3.47841e-06
Tb927.1.2120	Calpain-like protein CALP1.3	33.871	5.62466	1.18436	4.7491	2.04322e-06	3.44141e-05
Tb927.7.5340	cAMP response protein 3	83.4435	7.45126	1.56939	4.74787	2.05571e-06	3.44141e-05
Tb927.1.20	expression site-associated gene 3 (ESAG3), pseudogene	14.6258	10.863	2.34409	4.63419	3.58341e-06	5.78464e-05
Tb927.6.5070	hypothetical protein, conserved	183.821	8.1706	1.77169	4.61176	3.99268e-06	6.38829e-05
Tb927.2.1180	retrotransposon hot spot protein 3 (RHS3), putative	9.32969	10.2639	2.24777	4.56627	4.9647e-06	7.80537e-05
Tb927.8.3020	hypothetical protein, conserved	19.3943	5.83844	1.28279	4.55135	5.33038e-06	8.23704e-05
Tb927.4.1880	hypothetical protein, conserved	17.1145	5.21413	1.16969	4.45771	8.28392e-06	0.00012586
Tb927.7.7500	thymine-7-hydroxylase, putative	69.8524	8.21824	1.86446	4.40784	1.04405e-05	0.000157304
Tb927.9.13430	ubiquitin carboxyl-terminal hydrolase, putative	6.84027	4.29555	1.00027	4.29439	1.75176e-05	0.000255417
Tb927.11.10330	regulator of chromosome condensation 1-like protein	877.585	3.09758	0.73358	4.22255	2.41554e-05	0.000343882
Tb927.10.610	hypothetical protein, conserved	7.96098	3.40873	0.813513	4.19014	2.78784e-05	0.000393782
Tb927.9.10280	Zinc finger CCCH domain-containing protein 48	6.22412	4.71355	1.15499	4.08105	4.48332e-05	0.000618767
Tb927.9.11270	t- complex protein 1 (eta subunit), putative	13.0347	10.944	2.68588	4.07463	4.60877e-05	0.000631261
Tb927.3.5650	STE group serine/threonine-protein kinase, putative	8.15616	3.71124	0.915286	4.05473	5.01915e-05	0.000682303
Tb927.1.2100	Calpain-like protein 1.1	3.21294	5.05128	1.26816	3.98315	6.80078e-05	0.000910801
Tb927.10.790	vesicle-associated membrane protein, putative	14.5658	6.2927	1.62522	3.87191	0.000107985	0.00142508
Tb927.3.5130	exonuclease, putative	15.2399	8.89926	2.30133	3.86701	0.000110178	0.0014435
Tb11.v5.0504	RNA polymerase IIA largest subunit, putative	4.3215	4.57124	1.19034	3.84027	0.0001229	0.00159859
Tb927.8.800	Domain of unknown function (DUF3437), putative	19.1997	9.80627	2.58831	3.78867	0.000151453	0.00188847
Tb927.11.12210	Domain of unknown function (DUF4586), putative	21.574	11.6246	3.07601	3.77914	0.000157373	0.00194884
Tb11.v5.0220	hypothetical protein, conserved	4.93671	3.01858	0.800987	3.76858	0.000164178	0.0020027
Tb07.11L3.100	SUMO-interacting motif-containing protein	12.5179	4.94682	1.31259	3.76876	0.000164064	0.0020027
Tb11.v5.0489	retrotransposon hot spot (RHS) protein, putative	10.2545	8.97907	2.38344	3.76727	0.000165045	0.0020027
Tb927.7.2330	Protein of unknown function (DUF1663), putative	60.1254	9.9738	2.66902	3.73688	0.00018632	0.00220175
Tb927.6.3140	Ubiquitin-like protein 11	10.9119	6.47292	1.75503	3.6882	0.000225843	0.00263435
Tb927.2.2670	histone H4 variant	15.6864	6.40294	1.73781	3.68449	0.000229157	0.00263895
Tb927.7.4470	hypothetical protein, conserved	12.915	9.99823	2.71256	3.6859	0.000227899	0.00263895
Tb927.4.1230	hypothetical protein	13.7619	8.8105	2.40566	3.66241	0.000249856	0.00285911
Tb927.11.12140	hypothetical protein	14.2397	4.32632	1.18196	3.66028	0.000251941	0.00286484
Tb927.2.2900	ARP2/3 complex subunit, putative	6.09491	9.67639	2.64832	3.65379	0.000258401	0.00291993
Tb927.9.4500	heat shock protein, putative	51.7782	10.6015	2.90871	3.64473	0.000267675	0.00298739
Tb927.9.5900	glutamate dehydrogenase	11.9948	7.97275	2.1967	3.62941	0.000284065	0.00313164
Tb927.8.3460	Ring finger domain containing protein, putative	14.8143	3.78903	1.0492	3.61134	0.000304621	0.00333729
Tb927.2.4210	Phosphoenolpyruvate carboxykinase [ATP], glycosomal	21.5502	8.95839	2.48606	3.60345	0.000314027	0.00339977
Tb927.6.4150	hypothetical protein, conserved	24.2255	8.17712	2.27186	3.5993	0.000319072	0.00343382
Tb927.1.3150	hypothetical protein, conserved	15.7229	11.0395	3.07608	3.58882	0.000332183	0.00353286
Tb927.11.840	sodium/hydrogen exchanger, putative	15.9832	8.79948	2.45427	3.58537	0.000336595	0.00355885
Tb927.11.5190	leucine-rich repeat protein (LRRP), putative	10.1424	4.61157	1.28805	3.58027	0.000343234	0.00358709
Tb927.1.4020	hypothetical protein	72.0443	3.30479	0.930423	3.55192	0.000382426	0.00391992
Tb927.11.6890	DNA repair and recombination helicase protein PIF1	39.0139	7.14291	2.01151	3.55101	0.000383753	0.00391992
Tb927.9.1600	hypothetical protein, conserved	14.6091	8.62555	2.42658	3.55461	0.000378539	0.00391992
Tb927.10.5850	N-terminal region of Chorein, a TM vesicle-mediated sorter, putative	6.62572	6.29514	1.79339	3.51018	0.0004478	0.00443558
Tb927.11.7800	hypothetical protein, conserved	31.1534	7.01027	1.99989	3.50533	0.000456036	0.00445689
Tb927.11.11260	hypothetical protein, conserved	14.8597	10.7783	3.0761	3.50389	0.000458508	0.00445689
Tb927.2.4760	hypothetical protein, conserved	14.2922	9.47924	2.70971	3.49825	0.000468323	0.00452795
Tb927.11.9990	glycosyl transferase-like protein	6.03263	6.5632	1.88008	3.49092	0.000481358	0.00460473
Tb927.3.5690	hypothetical protein, conserved	16.2141	6.18479	1.77419	3.48598	0.00049033	0.00466588
Tb927.4.4480	hypothetical protein, conserved	9.75006	7.16609	2.06653	3.46769	0.000524945	0.00491762
Tb927.11.8740	Protein of unknown function (DUF423), putative	13.7643	10.6679	3.07612	3.46796	0.000524423	0.00491762
Tb927.8.4510	Nucleoside diphosphate kinase 4	10.0775	8.74219	2.53315	3.45112	0.000558271	0.00517617
Tb927.3.1790	pyruvate dehydrogenase E1 beta subunit, putative	30.6744	6.40593	1.86138	3.44149	0.000578514	0.00530941
Tb927.10.2010	hexokinase	518.428	5.33195	1.55112	3.43749	0.000587134	0.00536131
Tb927.8.720	Cytosolic iron-sulfur protein assembly 2B, putative	6.9309	6.74722	1.96478	3.43408	0.000594566	0.00537488
Tb927.11.550	Suppressor of clathrin deficiency 6, putative	6.37045	6.49591	1.90143	3.41633	0.000634703	0.00559202
Tb927.10.14990	intraflagellar transport protein 80	12.5133	9.31575	2.72583	3.41758	0.000631795	0.00559202
Tb927.9.9720	glucosidase II beta subunit-like protein, putative	19.9244	10.5055	3.07602	3.41529	0.000637144	0.00559202
Tb927.8.1050	SUMO-interacting motif-containing protein	6.49133	6.61304	1.94477	3.40042	0.000672822	0.00584837
Tb927.7.4190	zinc finger domain, LSD1 subclass, putative	17.1311	7.91957	2.33273	3.39498	0.000686326	0.00593721
Tb927.11.14165	hypothetical protein	107.216	3.89424	1.15364	3.37562	0.0007365	0.00634091
Tb11.v5.0663	hypothetical protein, conserved	4.48836	4.7135	1.41299	3.33584	0.000850406	0.00725252
Tb927.8.3470	Vesicle transport v-SNARE protein N-terminus, putative	8.91947	10.2261	3.07629	3.32415	0.000886878	0.00745802
Tb927.10.6680	member of the NOL1/NOP2/sun family of proteins	7.74184	10.2168	3.07637	3.32106	0.000896753	0.0074812
Tb927.11.11560	DNA topoisomerase II beta, putative	6.13295	5.21547	1.57648	3.30829	0.000938668	0.00773155
Tb927.1.1500	conserved protein, unknown function	82.1076	3.71214	1.12299	3.30558	0.000947811	0.00775403
Tb927.10.13710	Activator of Hsp90 ATPase, N-terminal/Activator of Hsp90 ATPase homolog 1-like protein, putative	19.1329	7.77086	2.35994	3.29282	0.000991882	0.0080059
Tb927.1.480	leucine-rich repeat protein (LRRP), putative	6.16751	6.90751	2.09966	3.28983	0.0010025	0.00804596
Tb927.10.15033	hypothetical protein	8.92292	7.40142	2.25149	3.28734	0.00101138	0.00805538
Tb927.8.2770	inositol 1,4,5-trisphosphate receptor	4.83178	6.36602	1.94256	3.27713	0.00104867	0.00831573
Tb927.9.3490	hypothetical protein, conserved	6.31839	5.79403	1.77804	3.25866	0.00111939	0.00874477
Tb927.3.2510	expression site-associated gene 2 (ESAG2) protein, putative	17.2315	5.98351	1.83518	3.26045	0.00111235	0.00874477
Tb927.4.4710	hypothetical protein, conserved	10.4245	10.0185	3.07622	3.25675	0.00112695	0.00874477
Tb927.10.2460	DnaJ domain containing protein, putative	23.5219	8.16928	2.51639	3.24643	0.00116864	0.00899108
Tb927.10.8000	hypothetical protein, conserved	24.4121	9.27959	2.86698	3.23672	0.00120913	0.00922407
Tb927.3.5660	UDP-GlcNAc:alpha3-D-mannoside beta-1,2-N-acetylglucosaminyltransferase I	8.05685	7.78626	2.42194	3.21489	0.00130493	0.0098305
Tb927.4.1930	eukaryotic translation initiation factor 3 subunit g	8.35366	9.83583	3.0621	3.21211	0.00131763	0.00988494
Tb927.9.12650	ubiquitin-activating enzyme E1, putative	18.8753	9.87192	3.07604	3.2093	0.00133059	0.00994091

## Sheet: DEGs enriched in MCF vs 7d
Gene ID	Gene description	baseMean	log2FoldChange	lfcSE	stat	pvalue	padj
Tb927.10.270	60S ribosomal protein L32, putative	590.908	-29.992	2.70717	-11.0787	1.59109e-28	2.87669e-25
Tb927.11.13020	calmodulin	498.9	-28.911	2.67459	-10.8095	3.10396e-27	2.80598e-24
Tb927.8.6200	tubulin folding cofactor D, putative	4.80002	-22.5735	2.42408	-9.31217	1.25252e-20	5.6614e-18
Tb927.11.17810	variant surface glycoprotein (VSG), frameshifted and degenerate	53.2176	-25.6256	2.76705	-9.26099	2.02545e-20	7.32402e-18
Tb927.10.7500	fibrillarin	338.593	-28.3781	3.09116	-9.18039	4.29536e-20	1.29433e-17
Tb927.3.3000	Putative intraflagellar transport protein C3	165.743	-27.3995	3.09118	-8.86377	7.73502e-19	1.99785e-16
Tb927.9.9860	170 kDa glucose-regulated protein, putative	86.6673	-26.4971	3.09122	-8.57175	1.01923e-17	2.30347e-15
Tb927.6.870	myotubularin, putative	56.326	-25.9056	3.09126	-8.38029	5.27961e-17	9.62562e-15
Tb927.11.15690	U5 snRNP-associated 102 kDa protein, putative	61.9604	-25.8947	3.09125	-8.37678	5.43951e-17	9.62562e-15
Tb927.10.12960	Ras-related protein Rab5A	93.7393	-25.8675	3.09121	-8.36808	5.85629e-17	9.62562e-15
Tb927.7.7350	hypothetical protein	48.873	-25.726	3.09127	-8.32213	8.63977e-17	1.04104e-14
Tb927.3.2810	hypothetical protein, conserved	48.4483	-25.7118	3.09127	-8.31754	8.98104e-17	1.04104e-14
Tb927.4.4620	cytochrome oxidase subunit VIII	47.5122	-25.6862	3.09128	-8.30927	9.62945e-17	1.04104e-14
Tb927.11.2540	hypothetical protein, conserved	26.6411	-24.9011	2.99749	-8.30732	9.78851e-17	1.04104e-14
Tb927.9.2130	hypothetical protein, conserved	41.0423	-25.4773	3.0913	-8.24162	1.6989e-16	1.70645e-14
Tb927.10.5750	Extradiol ring-cleavage dioxygenase, putative	32.5915	-25.1484	3.07224	-8.18567	2.70793e-16	2.45513e-14
Tb927.3.4230	serine peptidase, clan SB, family S8-like protein	36.1032	-25.3034	3.09132	-8.18532	2.71585e-16	2.45513e-14
Tb927.4.2050	hypothetical protein	52.0451	-25.2415	3.09126	-8.16542	3.20327e-16	2.73146e-14
Tb927.10.14030	hypothetical protein, conserved	34.1766	-25.2282	3.09133	-8.16096	3.32368e-16	2.73146e-14
Tb927.10.3500	splicing factor u2af 65 kda subunit	31.61	-25.1262	3.09134	-8.12793	4.3667e-16	3.28958e-14
Tb927.1.1920	conserved protein, unknown function	31.0644	-25.1093	3.09135	-8.12246	4.5682e-16	3.30372e-14
Tb927.10.4080	hypothetical protein, conserved	29.3204	-25.0294	3.09136	-8.09658	5.65279e-16	3.93086e-14
Tb927.3.3470	cytochrome b5, putative	29.7227	-25.0135	3.09135	-8.09143	5.89687e-16	3.94872e-14
Tb927.10.11830	hypothetical protein, conserved	26.916	-24.9091	3.09138	-8.0576	7.78061e-16	4.90024e-14
Tb927.11.4420	hypothetical protein, conserved	33.6882	-24.9049	3.09133	-8.05636	7.8599e-16	4.90024e-14
Tb927.4.500	FHA domain containing protein, putative	25.4389	-24.8381	3.09139	-8.0346	9.38872e-16	5.65827e-14
Tb927.11.4820	60S ribosomal protein L17, putative	33.9736	-24.7691	3.09133	-8.01245	1.12444e-15	6.35307e-14
Tb927.5.1800	hypothetical protein, conserved	23.8101	-24.6775	3.09141	-7.9826	1.43285e-15	7.61937e-14
Tb927.8.5900	Sedlin, N-terminal conserved region, putative	21.643	-24.6151	3.09143	-7.96235	1.68798e-15	8.71963e-14
Tb927.11.11250	cytosolic malate dehydrogenase	21.317	-24.5972	3.09144	-7.95655	1.76907e-15	8.88464e-14
Tb927.11.13670	hypothetical protein, conserved	46.5242	-24.5717	3.09128	-7.94871	1.88461e-15	9.20911e-14
Tb927.9.4620	NEDD8 activating enzyme subunit, putative	20.3271	-24.5303	3.09145	-7.93487	2.10717e-15	1.00257e-13
Tb927.8.3180	Protein of unknown function (DUF3250), putative	19.2305	-24.4555	3.09147	-7.91063	2.56083e-15	1.18717e-13
Tb927.11.170	hypothetical protein, conserved	41.8604	-24.402	3.09129	-7.89379	2.93143e-15	1.32501e-13
Tb927.4.1010	hypothetical protein	18.4493	-24.3931	3.09148	-7.89042	3.01176e-15	1.32811e-13
Tb927.4.1780	hypothetical protein, conserved	17.7641	-24.3486	3.0915	-7.87599	3.3806e-15	1.42142e-13
Tb927.3.3160	Nuclear poly(A) polymerase 1	16.9775	-24.2844	3.09151	-7.85518	3.99213e-15	1.63014e-13
Tb927.11.12060	Peroxisomal biogenesis factor 11 (PEX11), putative	16.421	-24.1749	3.09153	-7.81973	5.29387e-15	1.99402e-13
Tb927.10.4240	hypothetical protein, conserved	14.3999	-24.0594	3.09158	-7.78222	7.12606e-15	2.52626e-13
Tb927.11.7080	acidocalcisomal pyrophosphatase	13.3576	-23.9568	3.09161	-7.74896	9.26475e-15	3.04558e-13
Tb927.10.14620	hypothetical protein, conserved	13.2027	-23.9401	3.09162	-7.74356	9.66716e-15	3.05327e-13
Tb927.6.1470	hypothetical protein, conserved	13.0758	-23.9263	3.09162	-7.73908	1.00141e-14	3.05327e-13
Tb927.9.6920	hypothetical protein, conserved	12.9828	-23.9217	3.09163	-7.73758	1.01325e-14	3.05327e-13
Tb927.6.2200	DJ-1 family protein, putative	12.7212	-23.8942	3.09164	-7.72867	1.08679e-14	3.19504e-13
Tb927.5.2010	hypothetical protein	12.4271	-23.8464	3.09165	-7.71318	1.22723e-14	3.52194e-13
Tb927.3.2220	eukaryotic translation initiation factor 3 subunit j	11.8793	-23.8015	3.09167	-7.69858	1.37588e-14	3.88685e-13
Tb927.9.3130	hypothetical protein, conserved	11.1798	-23.7186	3.0917	-7.6717	1.69736e-14	4.58033e-13
Tb927.11.8770	ATP-dependent RNA helicase FAL1, putative	11.112	-23.7053	3.09171	-7.66739	1.75527e-14	4.66696e-13
Tb927.4.760	AP-1 adapter complex gamma subunit, putative	19.4308	-23.6955	3.09147	-7.6648	1.79105e-14	4.69307e-13
Tb927.11.11010	hypothetical protein, conserved	19.2752	-23.6644	3.09147	-7.65473	1.93715e-14	4.89964e-13
Tb927.8.4640	Component of motile flagella 19	10.7772	-23.6635	3.09172	-7.6538	1.95119e-14	4.89964e-13
Tb927.11.12230	ATP-dependent protease ATPase subunit HslU2	43.2742	-23.6467	3.09129	-7.64945	2.01838e-14	4.99895e-13
Tb927.10.15320	hypothetical protein, conserved	10.4094	-23.618	3.09174	-7.63906	2.18821e-14	5.34634e-13
Tb927.10.13950	tubulin-specific chaperone, putative	9.26465	-23.4519	3.09182	-7.58515	3.32108e-14	8.00603e-13
Tb927.6.2700	small nuclear ribonucleoprotein Sm-E	8.96711	-23.4169	3.09184	-7.57376	3.62578e-14	8.32994e-13
Tb927.9.12890	hypothetical protein, conserved	8.61648	-23.3589	3.09187	-7.55493	4.19076e-14	9.35419e-13
Tb927.8.4920	hypothetical protein, conserved	8.09841	-23.2705	3.09192	-7.52625	5.2217e-14	1.15132e-12
Tb927.9.14410	RNA 3'-terminal phosphate cyclase, putative	5.56633	-21.9923	3.09227	-7.11204	1.14339e-12	2.34914e-11
Tb927.11.14950	zinc finger protein 2	393.002	-13.6357	1.99385	-6.83887	7.98204e-12	1.62152e-10
Tb927.9.8420	QM-like protein	224.95	-11.9735	1.98024	-6.04647	1.48055e-09	2.94157e-08
Tb1.NT.27	Noncoding RNA, putative	56.731	-4.59255	0.779091	-5.89476	3.75222e-09	7.29464e-08
Tb927.11.10660	Basal body protein	206.263	-13.0624	2.42732	-5.38142	7.39008e-08	1.37745e-06
Tb927.8.7970	hypothetical protein	38.2964	-10.6647	2.0636	-5.16801	2.36601e-07	4.19387e-06
Tb927.8.4220	hypothetical protein, conserved	216.698	-12.7749	2.52279	-5.06379	4.11011e-07	7.21464e-06
Tb927.10.5480	60S ribosomal protein L24, putative	203.571	-13.2177	2.62547	-5.03441	4.79328e-07	8.33293e-06
Tb927.6.820	Pumilio homology domain family member 4	518.231	-4.92887	1.00509	-4.90392	9.39445e-07	1.61763e-05
Tb927.9.13520	Importin 1	242.381	-11.7757	2.46703	-4.77322	1.81304e-06	3.09243e-05
Tb927.5.2400	Peptidase C19, ubiquitin carboxyl-terminal hydrolase, putative	49.792	-4.50956	0.952685	-4.73353	2.20651e-06	3.65998e-05
Tb927.9.16520	variant surface glycoprotein (VSG, pseudogene), putative	15.7283	-6.89987	1.45989	-4.72629	2.28662e-06	3.75838e-05
Tb927.11.14920	hypothetical protein, conserved	30.7841	-7.19447	1.54001	-4.67171	2.98701e-06	4.86533e-05
Tb927.4.2740	p25-alpha, putative	535.705	-7.492	1.63835	-4.57289	4.81053e-06	7.62933e-05
Tb927.8.1110	40S ribosomal protein S9, putative	55.8046	-11.4383	2.50943	-4.55811	5.16168e-06	8.0451e-05
Tb927.10.9330	hypothetical protein, conserved	57.2476	-5.07261	1.12321	-4.51618	6.29646e-06	9.64745e-05
Tb927.10.9750	ubiquitin-protein ligase, putative	33.7998	-6.0215	1.36771	-4.4026	1.06959e-05	0.00015982
Tb927.10.5610	40S ribosomal protein S9, putative	43.7349	-11.2371	2.60107	-4.32019	1.55897e-05	0.000231035
Tb927.11.370	repressor activator protein 1	159.188	-13.3213	3.09118	-4.30945	1.6366e-05	0.000240567
Tb927.11.1150	radial spoke protein 3	11.5737	-6.45443	1.50737	-4.28193	1.85282e-05	0.000267992
Tb927.10.14470	intraflagellar transport protein 140	218.534	-11.5503	2.71001	-4.2621	2.02517e-05	0.000290595
Tb927.11.12120	RNA-binding protein, putative	18.0733	-6.39576	1.53505	-4.16649	3.09322e-05	0.000433531
Tb11.v5.0863	hypothetical protein, conserved	22.7102	-4.36761	1.05517	-4.13927	3.48413e-05	0.000484562
Tb927.3.2710	6-phosphofructo-2-kinase 2	12.3042	-8.80732	2.18115	-4.03792	5.39269e-05	0.00072761
Tb927.9.16770	variant surface glycoprotein (VSG, pseudogene), putative	177.053	-3.95212	0.994817	-3.97271	7.10598e-05	0.000944677
Tb927.10.11460	hypothetical protein	20.2028	-5.30759	1.39275	-3.81088	0.000138472	0.00177963
Tb927.11.11210	paraflagellar rod component, putative	44.1445	-6.78014	1.77941	-3.81032	0.000138787	0.00177963
Tb927.10.2610	Domain of unknown function (DUF1935), putative	42.4807	-10.7836	2.83379	-3.80537	0.000141594	0.00180283
Tb927.9.7540	cysteine peptidase, Clan CA, family C2, putative	22.2992	-4.19304	1.10374	-3.79896	0.000145307	0.00183717
Tb3.NT.36	Noncoding RNA, putative	66.0223	-8.77426	2.31293	-3.79357	0.000148496	0.00186445
Tb927.8.2530	Cytochrome c oxidase copper chaperone, related	33.6635	-10.4833	2.78954	-3.75808	0.000171225	0.00206384
Tb927.11.13770	LEM3 (ligand-effect modulator 3) family / CDC50 family, putative	60.2243	-11.5858	3.09125	-3.74795	0.000178289	0.00213474
Tb927.8.7990	Thioredoxin-like/Protein of unknown function (DUF3638)/Protein of unknown function (DUF3645), putative	26.3309	-7.54056	2.01322	-3.74552	0.000180019	0.00214128
Tb927.8.6650	RNA-binding protein, putative	23.913	-5.95711	1.61445	-3.68987	0.000224373	0.0026342
Tb927.3.3540	Nucleoporin NUP53b	48.3182	-11.2678	3.09127	-3.64504	0.000267347	0.00298739
Tb927.5.2120	hypothetical protein, conserved	22.0923	-9.42503	2.59328	-3.63441	0.000278616	0.00309042
Tb927.10.460	NIMA-related protein kinase	30.0901	-8.7356	2.41996	-3.60982	0.000306411	0.00333729
Tb927.8.3290	DNA polymerase zeta catalytic subunit, putative	18.1527	-7.08306	1.97084	-3.59393	0.000325727	0.0034847
Tb927.4.1650	hypothetical protein, conserved	32.9879	-6.79782	1.89705	-3.58337	0.000339188	0.00356542
Tb927.9.1440	Paraquat-inducible protein A, putative	46.7592	-10.9825	3.09128	-3.55272	0.000381266	0.00391992
Tb927.5.3220	signal peptidase type I, putative	42.0506	-10.9614	3.09129	-3.54588	0.000391304	0.0039746
Tb927.5.2710	hypothetical protein, conserved	33.6859	-10.9052	3.09133	-3.52769	0.00041921	0.00423426
Tb927.8.5470	flagellar calcium-binding 24 kDa protein	72.6813	-10.8826	3.09123	-3.52047	0.000430786	0.004327
Tb927.7.6710	hypothetical protein	12.5676	-6.83987	1.94828	-3.51073	0.000446883	0.00443558
Tb927.11.7680	hypothetical protein, conserved	42.9571	-10.8489	3.09129	-3.5095	0.000448955	0.00443558
Tb927.7.190	thimet oligopeptidase, putative	42.1847	-10.8341	3.09129	-3.5047	0.000457114	0.00445689
Tb927.9.4630	hypothetical protein, conserved	14.3207	-9.39062	2.68663	-3.49532	0.000473499	0.00455365
Tb927.8.5590	SH3-binding, glutamic acid-rich protein, putative	33.6157	-10.7448	3.09133	-3.47577	0.000509387	0.00482185
Tb927.10.12730	hypothetical protein	8.28935	-4.50356	1.30173	-3.45966	0.000540849	0.00504049
Tb927.10.3260	Long-chain-fatty-acid--CoA ligase 5 (EC 6.2.1.3) (Long-chain acyl-CoA synthetase 5) (LACS 5), putative	27.4887	-7.16325	2.07705	-3.44877	0.000563156	0.00519482
Tb927.5.3170	ribose-phosphate pyrophosphokinase, putative	17.1646	-3.80853	1.10898	-3.43426	0.000594179	0.00537488
Tb927.9.12360	RNA-binding protein, putative	166.866	-3.68291	1.07313	-3.43194	0.000599286	0.00539059
Tb927.10.14580	60S ribosomal protein L17, putative	34.3982	-7.34329	2.14062	-3.43045	0.000602573	0.00539332
Tb927.3.1630	casein kinase 1, putative	33.4278	-3.56164	1.04218	-3.41748	0.000632046	0.00559202
Tb927.2.2880	TPR repeat/Tetratricopeptide repeat, putative	18.3055	-6.46225	1.8949	-3.41034	0.000648824	0.00566702
Tb927.11.14910	protein phosphatase 2C, putative	32.3229	-10.4288	3.09134	-3.37354	0.000742084	0.00635871
Tb927.8.3700	hypothetical protein, conserved	19.5094	-7.87336	2.36711	-3.32615	0.000880542	0.00745802
Tb927.5.2380	hydrolase, alpha/beta fold family, putative	21.809	-10.278	3.09143	-3.32467	0.000885241	0.00745802
Tb927.5.3570	hypothetical protein, conserved	40.651	-10.2653	3.0913	-3.3207	0.00089791	0.0074812
Tb927.10.10280	Microtubule-associated repetitive protein 2	37.3653	-4.92605	1.48634	-3.31422	0.000918983	0.00762166
Tb927.9.6130	calmodulin, putative	19.1144	-8.5068	2.57185	-3.30766	0.000940786	0.00773155
Tb927.11.6860	hypothetical protein	38.8562	-5.82212	1.76362	-3.30123	0.000962618	0.0078397
Tb927.10.15730	SPRY domain/Ankyrin repeats (3 copies), putative	35.217	-8.11361	2.46333	-3.29376	0.000988584	0.0080059
Tb927.7.3420	peptidyl-prolyl cis-trans isomerase, putative	14.4855	-7.98487	2.42781	-3.28891	0.00100575	0.00804596
Tb927.1.4300	chaperone protein DnaJ, putative	16.2359	-4.34011	1.33162	-3.25927	0.00111698	0.00874477
Tb927.9.16970	variant surface glycoprotein (VSG, pseudogene), putative	12.1136	-6.10892	1.87537	-3.25745	0.00112418	0.00874477
Tb927.8.2820	hypothetical protein, conserved	33.4423	-9.96133	3.06735	-3.24754	0.00116409	0.00899108
Tb927.10.8190	T-complex protein 1, theta subunit, putative	18.9594	-5.35619	1.65427	-3.2378	0.00120454	0.00922407
Tb927.3.1910	Histone RNA hairpin-binding protein RNA-binding domain containing protein, putative	35.5848	-3.78915	1.17427	-3.2268	0.00125181	0.00950958
Tb927.8.4330	small GTP-binding protein Rab11	28.1181	-9.95917	3.09137	-3.22161	0.00127474	0.0096432

## Sheet: DEGs enriched in 7d vs 24h
Gene ID	Gene description	baseMean	log2FoldChange	lfcSE	stat	pvalue	padj
Tb927.7.6340	hypothetical protein, conserved	12.7732	23.2995	2.67323	8.71586	2.88572e-18	1.98901e-16
Tb927.3.1270	PRP38 family, putative	41.4718	24.8305	2.91742	8.51112	1.72259e-17	7.28577e-16
Tb927.4.810	expression site-associated gene 5 (ESAG5) protein, putative	37.297	24.7919	2.91744	8.49782	1.93179e-17	7.64906e-16
Tb927.10.2460	DnaJ domain containing protein, putative	35.7227	24.7366	2.91744	8.47887	2.27383e-17	8.29726e-16
Tb927.7.530	FYVE zinc finger, putative	32.7184	24.6151	2.91746	8.43717	3.25126e-17	1.04321e-15
Tb927.11.11260	hypothetical protein, conserved	30.5488	24.5172	2.91748	8.40355	4.33167e-17	1.27956e-15
Tb927.10.6790	Gamma-tubulin complex component 3-like protein	29.7928	24.4835	2.91748	8.39199	4.77981e-17	1.3685e-15
Tb927.11.840	sodium/hydrogen exchanger, putative	34.1636	24.3744	2.91745	8.35469	6.5603e-17	1.79273e-15
Tb927.10.5430	Flagellar C1a complex subunit C1a-32, putative	24.5995	24.2141	2.91753	8.29952	1.04537e-16	2.55977e-15
Tb927.5.3470	hypothetical protein, conserved	19.6177	23.8977	2.9176	8.1909	2.59287e-16	5.30257e-15
Tb927.6.2220	hypothetical protein, conserved	17.4545	23.7057	2.91764	8.12495	4.47536e-16	8.58624e-15
Tb927.10.14990	intraflagellar transport protein 80	16.2815	23.6411	2.91767	8.10275	5.37313e-16	1.01004e-14
Tb927.10.15620	hypothetical protein	15.4625	23.5645	2.91769	8.07644	6.66833e-16	1.21664e-14
Tb927.10.8570	hypothetical protein, conserved	14.6767	23.497	2.91771	8.05323	8.06357e-16	1.44291e-14
Tb927.2.6070	mitochondrial RNA binding complex 1 subunit	15.6524	23.4751	2.91768	8.04581	8.56756e-16	1.5185e-14
Tb927.10.12640	chaperone protein DnaJ, putative	14.3852	23.4684	2.91772	8.0434	8.73774e-16	1.5225e-14
Tb927.10.12200	hypothetical protein, conserved	21.7398	23.4012	2.91756	8.02079	1.05064e-15	1.77749e-14
Tb927.11.3450	hypothetical protein, conserved	13.8616	23.3913	2.91774	8.01692	1.08426e-15	1.81785e-14
Tb927.8.6890	putative succinate dehydrogenase subunit	12.397	23.2548	2.91779	7.97001	1.58658e-15	2.63628e-14
Tb927.10.6680	member of the NOL1/NOP2/sun family of proteins	11.8245	23.1946	2.91782	7.9493	1.87571e-15	3.08911e-14
Tb927.3.1730	hypothetical protein, conserved	10.4046	23.0158	2.9179	7.88782	3.07514e-15	4.84986e-14
Tb927.8.3470	Vesicle transport v-SNARE protein N-terminus, putative	10.2237	22.9891	2.91791	7.87862	3.31028e-15	5.17683e-14
Tb927.3.5340	Hsc70-interacting protein (Hip), putative	9.92568	22.949	2.91793	7.86484	3.69561e-15	5.70541e-14
Tb927.10.1590	ribosomal protein L36, putative	9.13248	22.8285	2.91798	7.82337	5.14262e-15	7.71808e-14
Tb927.11.12360	ankyrin repeat protein, putative	8.75587	22.7732	2.91802	7.80436	5.98058e-15	8.90389e-14
Tb927.4.4700	hypothetical protein, conserved	8.71111	22.7671	2.91802	7.80224	6.08168e-15	8.98255e-14
Tb927.11.2750	Present in the outer mitochondrial membrane proteome 12	8.55234	22.7427	2.91803	7.79385	6.49964e-15	9.44987e-14
Tb927.11.10730	SWI/SNF-related helicase, putative	8.35554	22.7088	2.91805	7.78219	7.1281e-15	1.02042e-13
Tb927.5.590	protein phosphatase 1, regulatory subunit, putative	14.7385	22.6867	2.91771	7.77552	7.51357e-15	1.06739e-13
Tb927.6.3550	phospholipid-translocating P-type ATPase (flippase), putative	7.88205	22.6291	2.9181	7.75473	8.85345e-15	1.2482e-13
Tb927.1.5120	expression site-associated gene 1 (ESAG1) protein, putative	8.29155	22.6021	2.91806	7.7456	9.51286e-15	1.33109e-13
Tb927.8.8170	RNA editing mediator complex protein 5	7.44696	22.5491	2.91815	7.72718	1.09958e-14	1.5271e-13
Tb927.3.2420	Microsomal signal peptidase 12 kDa subunit (SPC12), putative	7.1771	22.4897	2.91818	7.70673	1.29078e-14	1.77936e-13
Tb927.10.690	palmitoyl acyltransferase 3, putative	17.2379	22.4078	2.91764	7.6801	1.58963e-14	2.17522e-13
Tb927.1.270	hypothetical protein	6.45474	22.3436	2.91829	7.65641	1.91207e-14	2.59734e-13
Tb927.3.5460	RNA-binding protein, putative	5.95529	22.2369	2.91837	7.61962	2.54423e-14	3.43102e-13
Tb927.1.700	phosphoglycerate kinase	5.88707	22.2205	2.91838	7.61397	2.65805e-14	3.55872e-13
Tb927.11.9740	tRNA intron endonuclease, catalytic C-terminal domain containing protein, putative	5.85989	22.2156	2.91839	7.61227	2.69324e-14	3.58008e-13
Tb927.2.650	hypothetical protein	5.83379	22.2065	2.91839	7.60915	2.75901e-14	3.6415e-13
Tb927.11.10070	Bromodomain, putative	5.50952	22.1291	2.91846	7.58244	3.39114e-14	4.4443e-13
Tb927.3.2480	Arv1-like family, putative	5.40432	22.0998	2.91849	7.57237	3.66485e-14	4.76943e-13
Tb927.10.15590	macrophage infectivity potentiator, precursor, putative	4.9235	21.973	2.9186	7.52859	5.129e-14	6.62853e-13
Tb927.6.1420	Uncharacterised protein family (UPF0220), putative	4.31495	21.788	2.91879	7.46473	8.34692e-14	1.07128e-12
Tb927.5.3380	ADG2, putative	5.42547	21.3383	2.91848	7.31143	2.64316e-13	3.36912e-12
Tb927.11.1090	calpain-like protein, putative	5.96242	20.7515	2.85263	7.27449	3.4774e-13	4.40234e-12
Tb927.6.1240	hypothetical protein, conserved	7.33176	21.103	2.91816	7.23162	4.77265e-13	6.00129e-12
Tb927.9.3640	LSU ribosomal protein, mitochondrial, putative	3.57318	21.004	2.91911	7.19532	6.23136e-13	7.78293e-12
Tb927.9.9720	glucosidase II beta subunit-like protein, putative	4.63141	20.3398	2.91869	6.96882	3.19609e-12	3.96528e-11
Tb927.5.1120	Phage tail fibre repeat, putative	323.326	10.1078	1.45093	6.96643	3.25096e-12	4.00664e-11
Tb927.6.5070	hypothetical protein, conserved	229.027	13.7704	2.19203	6.28203	3.34188e-10	4.06486e-09
Tb927.10.13780	Glycogen synthase kinase 3 short	67.721	5.60278	1.01674	5.51055	3.57709e-08	4.24011e-07
Tb927.4.1860	ribosomal protein S19, putative	147.941	5.01782	0.91741	5.46956	4.51167e-08	5.31406e-07
Tb927.1.1500	conserved protein, unknown function	58.5457	5.76287	1.07409	5.36535	8.07923e-08	9.45625e-07
Tb927.1.2150	Small kinetoplastid calpain-related protein 1-4	41.0757	6.00673	1.12588	5.33515	9.54669e-08	1.1104e-06
Tb927.11.8830	Enriched in surface-labeled proteome protein 2	222.941	11.4165	2.16992	5.26124	1.43091e-07	1.64378e-06
Tb927.1.2670	paralyzed flagella 16	33.7472	6.08191	1.25917	4.8301	1.36466e-06	1.53917e-05
Tb927.10.15300	Calcium/calmodulin-dependent protein kinase kinase, putative	101.329	8.91881	1.97989	4.5047	6.64675e-06	7.27624e-05
Tb927.7.7500	thymine-7-hydroxylase, putative	60.8688	9.49907	2.12651	4.46698	7.9332e-06	8.53393e-05
Tb927.2.4710	RNA-binding protein, putative	43.259	6.41045	1.51221	4.23912	2.24402e-05	0.000225736
Tb927.3.4710	Flagellum attachment zone protein 23	74.7535	5.73639	1.39074	4.1247	3.71224e-05	0.000365528
Tb927.11.6890	DNA repair and recombination helicase protein PIF1	52.3834	9.66105	2.40604	4.01532	5.93639e-05	0.000560793
Tb927.9.4500	heat shock protein, putative	75.5118	11.6337	2.91735	3.98777	6.66987e-05	0.00062375
Tb927.8.3020	hypothetical protein, conserved	44.9413	6.07118	1.54279	3.9352	8.31273e-05	0.00075097
Tb927.10.9620	NADH-ubiquinone oxidoreductase c	19.1175	5.16696	1.33052	3.88341	0.000103001	0.000921561
Tb927.9.15480	hypothetical protein	5.61727	4.00032	1.09225	3.66246	0.000249805	0.00202125
Tb927.6.2370	ubiquitin-protein ligase, putative	23.3984	10.5761	2.91754	3.62502	0.000288944	0.00229797
Tb927.9.5900	glutamate dehydrogenase	14.3926	9.8509	2.7217	3.61939	0.000295293	0.00232309
Tb927.6.4130	succinate dehydrogenase subunit 3	25.5067	10.333	2.91752	3.54172	0.000397528	0.00300731
Tb927.3.2490	hypothetical protein, conserved	37.2345	7.29393	2.06055	3.5398	0.000400429	0.003017
Tb927.7.3710	hypothetical protein, conserved	18.2757	10.3223	2.91762	3.53791	0.000403311	0.00302646
Tb927.6.2030	STE/STE11 serine/threonine-protein kinase, putative	115.158	3.99082	1.12962	3.53288	0.000411063	0.00306187
Tb927.6.4600	pre-mRNA splicing factor ATP-dependent RNA helicase, putative	29.371	10.2709	2.91748	3.52047	0.000430784	0.00319398
Tb927.9.13330	hypothetical protein, conserved	26.5195	10.2361	2.91751	3.50849	0.000450652	0.00330183
Tb927.1.3940	hypothetical protein, conserved	17.6757	7.07945	2.02409	3.49759	0.000469481	0.00338645
Tb927.11.4240	hypothetical protein, conserved	12.1784	10.0179	2.9178	3.43339	0.000596095	0.00409348
Tb927.11.9990	glycosyl transferase-like protein	9.05523	8.12301	2.37221	3.42424	0.000616525	0.00421265
Tb927.8.5750	hypothetical protein, conserved	31.9858	9.81842	2.86964	3.42149	0.000622795	0.00423001
Tb927.7.2330	Protein of unknown function (DUF1663), putative	45.3906	9.96411	2.9174	3.4154	0.00063688	0.00429432
Tb927.7.5795	hypothetical protein	15.9349	4.1	1.20487	3.40285	0.000666858	0.00448023
Tb927.3.1410	cytochrome oxidase subunit VII	21.7322	9.88765	2.91756	3.38901	0.000701457	0.00465592
Tb927.7.940	protein kinase C substrate protein, heavy chain, putative	21.5113	9.87312	2.91757	3.38403	0.000714313	0.00471396
Tb11.v5.0852	hypothetical protein, conserved	14.5299	4.86714	1.45283	3.3501	0.000807818	0.00528289
Tb927.8.1360	Dynein heavy chain, N-terminal region 2, putative	22.6055	9.75337	2.91755	3.343	0.000828788	0.00537954
Tb927.11.6600	conserved protein, unknown function	38.4249	4.26894	1.27912	3.33741	0.000845631	0.0054454
Tb927.1.3150	hypothetical protein, conserved	17.4195	9.62913	2.91764	3.30032	0.000965762	0.0061132
Tb927.2.4760	hypothetical protein, conserved	18.0259	9.5656	2.91763	3.27856	0.0010434	0.00653792
Tb927.10.610	hypothetical protein, conserved	9.27347	3.06132	0.935399	3.27274	0.00106511	0.00665156
Tb927.11.5190	leucine-rich repeat protein (LRRP), putative	10.9343	4.93139	1.50994	3.26596	0.00109095	0.00679019
Tb927.11.4700	prostaglandin f synthase	16.8177	9.51744	2.91765	3.26202	0.00110621	0.00684244
Tb11.v5.0678	hypothetical protein, conserved	12.8719	2.77111	0.85607	3.23701	0.00120788	0.00729824
Tb927.11.4880	Calmodulin-binding, putative	45.6822	9.4456	2.9174	3.23767	0.00120508	0.00729824
Tb927.10.15360	hypothetical protein, conserved	10.7362	9.45062	2.91788	3.23887	0.00120006	0.00729824
Tb927.6.2630	Hsp33 protein, putative	12.6731	9.30724	2.91778	3.18983	0.00142355	0.00846399
Tb11.v5.0553	ubiquitin hydrolase, putative	8.51943	4.43258	1.39314	3.18171	0.00146406	0.00867713
Tb927.4.1880	hypothetical protein, conserved	28.127	4.68206	1.47637	3.17134	0.00151739	0.00893627
Tb927.4.450	coatomer alpha subunit, putative	29.0795	8.94641	2.82693	3.16471	0.0015524	0.0091136
Tb927.3.580	leucine-rich repeat protein (LRRP), putative	43.5443	9.13148	2.89127	3.15829	0.00158695	0.00928715
Tb927.9.1600	hypothetical protein, conserved	19.5286	7.5848	2.40251	3.15703	0.00159387	0.00929839
Tb927.9.13430	ubiquitin carboxyl-terminal hydrolase, putative	8.50416	4.10675	1.30687	3.14242	0.00167555	0.00962409

## Sheet: DEGs enriched in 24h vs 7d
Gene ID	Gene description	baseMean	log2FoldChange	lfcSE	stat	pvalue	padj
Tb927.11.11330	heat shock protein 70	67.3799	-26.5928	2.52937	-10.5136	7.47616e-26	1.39131e-22
Tb927.7.1620	Cleavage factor I 25 kDa subunit, putative	15.3	-24.5626	2.35744	-10.4192	2.02623e-25	1.88541e-22
Tb927.9.12080	hypothetical protein, conserved	468.166	-29.2371	2.91869	-10.0172	1.28062e-23	7.94413e-21
Tb927.11.7510	luminal binding protein 1 (BiP), putative	342.462	-28.7558	2.9187	-9.85228	6.70081e-23	3.11755e-20
Tb927.8.4450	RNA-binding protein, putative	249.981	-28.3804	2.91871	-9.7236	2.39182e-22	8.90237e-20
Tb927.6.4480	valyl-tRNA synthetase, putative	100.963	-27.1426	2.91877	-9.29932	1.41344e-20	4.38403e-18
Tb927.11.8020	hypothetical protein, conserved	93.1625	-27.0335	2.91878	-9.26191	2.00815e-20	5.3388e-18
Tb927.10.270	60S ribosomal protein L32, putative	85.2218	-26.9095	2.91879	-9.2194	2.98761e-20	6.94992e-18
Tb11.1790	retrotransposon hot spot protein (RHS, pseudogene), putative	24.9022	-25.2174	2.74479	-9.18739	4.02489e-20	8.32257e-18
Tb927.10.13550	hypothetical protein, conserved	19.5451	-24.8989	2.72291	-9.1442	6.00727e-20	1.11795e-17
Tb927.2.2029	expression site-associated gene 3 (ESAG3), degenerate	68.5241	-26.6155	2.91882	-9.11861	7.6097e-20	1.28742e-17
Tb927.11.1890	Serine-threonine kinase receptor-associated protein, putative	65.746	-26.5524	2.91882	-9.09693	9.29181e-20	1.441e-17
Tb927.8.1945	hypothetical protein	60.3822	-26.4417	2.91884	-9.05898	1.31674e-19	1.88496e-17
Tb927.1.5000	hypothetical protein, conserved	59.3978	-26.4172	2.91884	-9.05059	1.42198e-19	1.89022e-17
Tb927.10.13140	hypothetical protein, conserved	56.008	-26.3395	2.91885	-9.02391	1.81486e-19	2.25163e-17
Tb927.10.6850	Mitochondrial ribosomal protein S18, putative	48.3154	-26.1323	2.91888	-8.95284	3.46467e-19	3.8893e-17
Tb927.10.13900	Nucleotide sugar transporter 1	51.1554	-26.1241	2.91887	-8.95006	3.55283e-19	3.8893e-17
Tb927.10.7530	hypothetical protein	46.5691	-26.087	2.91889	-8.93731	3.98759e-19	4.12273e-17
Tb927.11.16130	nucleoside diphosphate kinase	41.5105	-25.9236	2.91892	-8.88123	6.61241e-19	6.47669e-17
Tb927.8.2570	hypothetical protein, conserved	39.0404	-25.8345	2.91893	-8.85067	8.69954e-19	8.09493e-17
Tb927.8.4390	translation initiation factor eIF-2B subunit beta, putative	97.016	-25.6788	2.91877	-8.79779	1.39539e-18	1.23658e-16
Tb927.9.12160	hypothetical protein, conserved	32.3678	-25.5906	2.91898	-8.76695	1.83574e-18	1.55287e-16
Tb927.11.15740	hypothetical protein, conserved	32.1526	-25.5749	2.91899	-8.76156	1.92574e-18	1.55818e-16
Tb927.8.3680	kinetoplastid kinetochore protein 4	30.198	-25.4922	2.91901	-8.73318	2.47606e-18	1.88014e-16
Tb927.11.9860	EF-hand domain pair, putative	29.8378	-25.4797	2.91901	-8.72889	2.57195e-18	1.88014e-16
Tb927.10.12890	bifunctional aminoacyl-tRNA synthetase, putative	29.8407	-25.4728	2.91901	-8.7265	2.62674e-18	1.88014e-16
Tb927.6.630	hypothetical protein, conserved	45.2432	-25.4233	2.91889	-8.70991	3.04125e-18	2.02134e-16
Tb927.4.5230	hypothetical protein, conserved	27.5484	-25.3708	2.91904	-8.69148	3.57763e-18	2.29585e-16
Tb927.4.2370	hypothetical protein, conserved	25.0365	-25.2548	2.91908	-8.65166	5.07578e-18	3.14868e-16
Tb927.9.9860	170 kDa glucose-regulated protein, putative	25.0685	-25.2399	2.91908	-8.64653	5.30911e-18	3.15467e-16
Tb927.10.5770	Valosin-containing protein	24.9583	-25.2327	2.91908	-8.64407	5.42447e-18	3.15467e-16
Tb927.10.7120	hypothetical protein, conserved	24.1928	-25.193	2.91909	-8.63042	6.11268e-18	3.44718e-16
Tb927.11.1370	Dithiol glutaredoxin 1	23.8813	-25.1719	2.9191	-8.62319	6.51162e-18	3.56416e-16
Tb927.10.4760	Integral membrane protein DUF106, putative	23.3738	-25.1434	2.91911	-8.61338	7.09354e-18	3.71181e-16
Tb927.7.6770	Acyl CoA binding protein, putative	23.8047	-25.1392	2.9191	-8.61199	7.18028e-18	3.71181e-16
Tb927.4.920	TPR repeat, putative	22.8796	-25.1145	2.91912	-8.60346	7.73495e-18	3.89047e-16
Tb927.4.2730	kinesin, putative	22.5344	-25.0923	2.91912	-8.59582	8.26711e-18	4.04871e-16
Tb927.11.14380	kinetoplast polyadenylation/uridylation factor 2	29.9433	-25.0645	2.91901	-8.58663	8.95592e-18	4.27358e-16
Tb927.11.3240	T-complex protein 1, zeta subunit, putative	21.5874	-25.0378	2.91914	-8.57711	9.72894e-18	4.52639e-16
Tb927.7.2810	hypothetical protein, conserved	20.9916	-25.0001	2.91916	-8.56417	1.08859e-17	4.94113e-16
Tb927.2.1250	hypothetical protein	20.8859	-24.9919	2.91916	-8.56133	1.11572e-17	4.94372e-16
Tb927.5.2700	otubain cysteine peptidase, Clan CA, family C65, putative	19.1708	-24.8733	2.9192	-8.52058	1.58762e-17	6.87108e-16
Tb927.4.1640	Nucleotide sugar transporter 3	18.4693	-24.8221	2.91922	-8.50298	1.84787e-17	7.63091e-16
Tb927.4.3300	mitochondrial ATP-dependent zinc metallopeptidase, putative	18.3605	-24.8152	2.91923	-8.5006	1.8862e-17	7.63091e-16
Tb927.9.14600	iron/ascorbate oxidoreductase family protein, putative	18.4413	-24.792	2.91922	-8.49267	2.01935e-17	7.70824e-16
Tb927.10.10240	procyclin-associated gene 1 (PAG1) protein	18.0107	-24.7904	2.91924	-8.49209	2.02958e-17	7.70824e-16
Tb927.6.4940	RF-1 domain containing protein, putative	18.4275	-24.771	2.91922	-8.48548	2.14832e-17	7.99606e-16
Tb927.9.9810	hypothetical protein, conserved	49.2637	-24.7121	2.91888	-8.46629	2.53328e-17	8.96277e-16
Tb927.3.3750	paraflagellar rod component, putative	16.9692	-24.7085	2.91927	-8.46392	2.58541e-17	8.96277e-16
Tb927.9.5440	actin, putative	16.9354	-24.7065	2.91927	-8.46323	2.6007e-17	8.96277e-16
Tb927.5.2010	hypothetical protein	16.6003	-24.677	2.91928	-8.45311	2.83655e-17	9.59785e-16
Tb927.8.1210	hypothetical protein, conserved	16.1348	-24.6412	2.9193	-8.4408	3.15176e-17	1.04321e-15
Tb927.9.2130	hypothetical protein, conserved	16.0812	-24.6355	2.9193	-8.43881	3.20578e-17	1.04321e-15
Tb927.5.2430	membrane transporter protein, putative	15.7427	-24.5998	2.91932	-8.42655	3.55994e-17	1.11649e-15
Tb927.4.4210	ATP-dependent zinc metalloprotease AFG3-like, putative	15.612	-24.5905	2.91932	-8.42334	3.65907e-17	1.11649e-15
Tb927.11.7475	AN1-like Zinc finger containing protein, putative	15.5502	-24.5904	2.91933	-8.42332	3.65963e-17	1.11649e-15
Tb927.11.1470	65 kDa invariant surface glycoprotein-like protein	15.398	-24.5632	2.91933	-8.41396	3.96384e-17	1.18979e-15
Tb927.9.4210	fatty acyl CoA synthetase 3	14.6952	-24.5123	2.91936	-8.39644	4.60224e-17	1.33824e-15
Tb927.6.3930	LSU ribosomal protein, mitochondrial, putative	14.0534	-24.4491	2.9194	-8.37472	5.53552e-17	1.56085e-15
Tb927.11.10950	DnaJ domain containing protein, putative	14.02	-24.4365	2.9194	-8.37038	5.74327e-17	1.59526e-15
Tb927.11.4710	hypothetical protein, conserved	13.4152	-24.3864	2.91943	-8.35315	6.64687e-17	1.79273e-15
Tb927.6.4410	S-adenosylmethionine decarboxylase	13.2818	-24.3701	2.91944	-8.34753	6.97056e-17	1.83086e-15
Tb927.3.780	proteasome alpha 7 subunit	13.2134	-24.3694	2.91944	-8.34728	6.98502e-17	1.83086e-15
Tb927.10.3320	hypothetical protein, conserved	12.238	-24.2633	2.9195	-8.31077	9.50803e-17	2.44511e-15
Tb927.11.15970	Guanine nucleotide exchange factor in Golgi transport N-terminal/Sec7 domain containing protein, putative	23.7131	-24.257	2.9191	-8.30974	9.59125e-17	2.44511e-15
Tb927.8.5900	Sedlin, N-terminal conserved region, putative	14.9921	-24.2458	2.91935	-8.30521	9.96399e-17	2.50581e-15
Tb927.8.5560	NADH dehydrogenase (ubiquinone) 1 beta subcomplex subunit, putative	12.0343	-24.233	2.91952	-8.30035	1.03807e-16	2.55977e-15
Tb927.10.4260	hypothetical protein, conserved	11.8435	-24.221	2.91953	-8.29619	1.07505e-16	2.59828e-15
Tb927.5.620	invariant surface glycoprotein, putative	11.9848	-24.2025	2.91952	-8.28989	1.13349e-16	2.69127e-15
Tb927.10.8200	Ribosomal protein L1p/L10e family, putative	11.722	-24.1999	2.91954	-8.28896	1.14245e-16	2.69127e-15
Tb927.7.1070	KREX1	11.7028	-24.1922	2.91954	-8.2863	1.16826e-16	2.71767e-15
Tb927.10.9400	splicing factor 1	11.7174	-24.1772	2.91954	-8.28115	1.21989e-16	2.80273e-15
Tb927.11.14210	conserved protein	11.4143	-24.1649	2.91956	-8.27687	1.26453e-16	2.86986e-15
Tb927.4.2880	Nucleoporin NUP225	11.2478	-24.133	2.91958	-8.26592	1.38617e-16	3.10803e-15
Tb927.9.9820	glyceraldehyde-3-phosphate dehydrogenase, putative	10.6835	-24.0755	2.91962	-8.24611	1.63634e-16	3.62527e-15
Tb927.9.5190	proliferating cell nuclear antigen	10.5979	-24.0655	2.91963	-8.24265	1.68438e-16	3.68779e-15
Tb927.6.3780	E3 ubiquitin-protein ligase, putative	10.3583	-24.033	2.91966	-8.23144	1.84977e-16	4.00281e-15
Tb927.10.5570	hypothetical protein, conserved	12.233	-24.0003	2.9195	-8.22066	2.02378e-16	4.32903e-15
Tb927.3.5090	tryparedoxin 2, putative	9.92104	-23.9782	2.9197	-8.21257	2.16513e-16	4.57875e-15
Tb927.11.16400	kinetoplast-associated protein 3, putative	9.80563	-23.9563	2.91971	-8.20502	2.30555e-16	4.82094e-15
Tb927.10.7140	membrane-bound acid phosphatase 2	9.63154	-23.9383	2.91973	-8.1988	2.42807e-16	5.02072e-15
Tb927.6.2300	adenosine kinase, putative	8.84618	-23.7931	2.91982	-8.14882	3.67504e-16	7.43397e-15
Tb927.7.3640	hypothetical protein, conserved	8.70985	-23.7881	2.91984	-8.14706	3.72874e-16	7.4615e-15
Tb927.11.12370	hypothetical protein, conserved	8.5787	-23.7809	2.91986	-8.14453	3.80765e-16	7.53833e-15
Tb927.5.3140	hypothetical protein, conserved	9.56549	-23.7584	2.91974	-8.13718	4.04586e-16	7.92563e-15
Tb927.11.11690	Vacuolar proton pump subunit B, putative	8.27358	-23.7268	2.9199	-8.12588	4.44116e-16	8.58624e-15
Tb927.1.3800	Present in the outer mitochondrial membrane proteome 18	8.1422	-23.7113	2.91992	-8.12051	4.64243e-16	8.81587e-15
Tb927.7.2620	SSU ribosomal protein, mitochondrial, putative	7.66244	-23.6284	2.92	-8.09192	5.87332e-16	1.09303e-14
Tb927.11.2930	membrane-associated protein, putative	7.5637	-23.6099	2.92002	-8.08553	6.18921e-16	1.14041e-14
Tb927.11.7940	calmodulin, putative	7.30775	-23.5626	2.92007	-8.0692	7.07576e-16	1.27845e-14
Tb927.3.4200	Integral membrane protein S linking to the trans Golgi network, putative	9.75069	-23.4838	2.91972	-8.04318	8.75376e-16	1.5225e-14
Tb927.4.1600	AAA domain containing protein, putative	6.73864	-23.4533	2.92018	-8.03144	9.63374e-16	1.66004e-14
Tb927.6.870	myotubularin, putative	6.65779	-23.4346	2.9202	-8.02499	1.01537e-15	1.73358e-14
Tb927.4.4930	symplekin, putative	5.45068	-23.1612	2.92054	-7.93045	2.18362e-15	3.56171e-14
Tb927.3.2290	chaperone protein DnaJ, putative	5.41877	-23.1584	2.92055	-7.92946	2.20095e-15	3.56171e-14
Tb927.8.6036	ribosomal protein L41, putative	5.21407	-23.1062	2.92063	-7.91139	2.54536e-15	4.08355e-14
Tb927.7.5640	G-patch domain containing protein, putative	5.16855	-23.0867	2.92064	-7.90465	2.68684e-15	4.27369e-14
Tb927.8.6130	hypothetical protein, conserved	4.90753	-22.9698	2.92075	-7.86437	3.70959e-15	5.70541e-14
Tb927.6.2930	ATPase family associated with various cellular activities (AAA), putative	5.48598	-22.8892	2.92053	-7.83736	4.60129e-15	7.00843e-14
Tb927.10.12980	Multisite-specific tRNA:(cytosine-C(5))-methyltransferase, putative	4.45918	-22.8901	2.92096	-7.83652	4.63211e-15	7.00843e-14
Tb927.9.9670	proteasome alpha 1 subunit, putative	4.11109	-22.7812	2.92115	-7.79871	6.25435e-15	9.16485e-14
Tb11.v5.0591	hypothetical protein, conserved	3.98273	-22.7383	2.92123	-7.78382	7.03673e-15	1.01514e-13
Tb927.11.14950	zinc finger protein 2	180.772	-13.2314	1.91604	-6.9056	4.99922e-12	6.12076e-11
Tb927.6.1540	Yip1 domain containing protein, putative	1612.92	-13.8174	2.3793	-5.80733	6.34782e-09	7.67097e-08
Tb11.v5.0326	retrotransposon hot spot (RHS) protein, putative	351.03	-11.878	2.12831	-5.58096	2.3919e-08	2.87182e-07
Tb927.3.1120	GTP-binding nuclear protein rtb2, putative	239.031	-8.52626	1.53855	-5.54174	2.99479e-08	3.57264e-07
Tb927.11.10660	Basal body protein	163.807	-13.3677	2.53059	-5.28244	1.27471e-07	1.47344e-06
Tb927.3.1910	Histone RNA hairpin-binding protein RNA-binding domain containing protein, putative	137.525	-6.27792	1.2063	-5.20427	1.94756e-07	2.22357e-06
Tb927.1.3410	hypothetical protein, conserved	49.4492	-7.62847	1.53857	-4.95817	7.11605e-07	8.07498e-06
Tb927.1.3300	Myotubularin-related protein, putative	55.8755	-6.97418	1.47946	-4.71399	2.42911e-06	2.72323e-05
Tb927.1.4300	chaperone protein DnaJ, putative	52.5818	-6.48988	1.39281	-4.65956	3.16889e-06	3.53132e-05
Tb11.v5.0889	variant surface glycoprotein (VSG), putative	29.0669	-9.50218	2.04657	-4.64298	3.43411e-06	3.8041e-05
Tb927.8.5880	eukaryotic translation initiation factor 1A, putative	47.2273	-8.70456	1.92849	-4.51366	6.37186e-06	7.01659e-05
Tb927.11.3120	nucleolar GTP-binding protein 1	135.887	-13.1217	2.91874	-4.49566	6.93555e-06	7.54799e-05
Tb927.4.800	target of rapamycin kinase 3, putative	33.2173	-9.30297	2.07257	-4.48862	7.16871e-06	7.75638e-05
Tb927.5.2910	hypothetical protein, conserved	93.6181	-12.9407	2.91878	-4.4336	9.26733e-06	9.91178e-05
Tb927.9.4680	Eukaryotic initiation factor 4A-1	82.2459	-11.5193	2.60536	-4.42139	9.80682e-06	0.000104289
Tb08.27P2.110	PAP2 superfamily, putative	76.8179	-9.32587	2.11302	-4.41353	1.01701e-05	0.000107537
Tb927.3.3580	heat shock protein 90, putative	112.509	-11.266	2.55834	-4.40364	1.0645e-05	0.000111923
Tb927.11.14220	Regulator of ESAG9-1	419.984	-6.62909	1.51107	-4.38701	1.14922e-05	0.000120151
Tb927.8.7990	Thioredoxin-like/Protein of unknown function (DUF3638)/Protein of unknown function (DUF3645), putative	20.3662	-7.77163	1.79113	-4.33894	1.4317e-05	0.000148849
Tb927.10.12850	ttaggg binding factor	571.855	-7.73481	1.79795	-4.30201	1.69253e-05	0.000174476
Tb927.9.8950	metallo- peptidase, Clan M- Family M48	37.9161	-11.02	2.56192	-4.30144	1.69694e-05	0.000174476
Tb927.11.2730	UDP-galactose 4-epimerase	54.768	-10.5509	2.45788	-4.29269	1.76518e-05	0.000180494
Tb927.11.15230	cytosolic coat protein, putative	68.3305	-10.6442	2.49852	-4.26018	2.04258e-05	0.000207719
Tb927.9.12170	leucine-rich repeat protein (LRRP), putative	203.217	-4.72133	1.11122	-4.24879	2.14925e-05	0.000217378
Tb927.3.3190	Serine/threonine-protein kinase NEK7, putative	69.382	-12.196	2.91882	-4.17841	2.9355e-05	0.000293708
Tb927.5.2480	hypothetical protein, conserved	72.8387	-6.35884	1.52306	-4.17504	2.97933e-05	0.000296499
Tb927.5.2070	LSU ribosomal protein, mitochondrial, putative	65.5715	-12.0747	2.91882	-4.13684	3.52115e-05	0.000348557
Tb927.2.5160	Chaperone protein DnaJ 2	85.1448	-11.9586	2.91879	-4.09711	4.18335e-05	0.000409748
Tb927.11.4380	ATP-dependent RNA helicase, putative	55.6903	-10.7754	2.63385	-4.09112	4.29295e-05	0.000418282
Tb927.9.13070	Heat shock factor binding 1 domain-containing protein	1602.01	-5.47977	1.34106	-4.08613	4.38627e-05	0.000425148
Tb927.10.11460	hypothetical protein	18.3931	-5.70094	1.39599	-4.08379	4.43073e-05	0.000427233
Tb927.9.1440	Paraquat-inducible protein A, putative	82.054	-11.9051	2.91879	-4.07878	4.52736e-05	0.0004343
Tb927.2.4700	succinate dehydrogenase subunit	17.3694	-4.64054	1.14723	-4.04501	5.23212e-05	0.000499332
Tb927.4.960	WD domain, G-beta repeat, putative	108.884	-11.7466	2.91876	-4.02452	5.70921e-05	0.000542084
Tb927.11.820	hypothetical protein	52.7482	-9.98245	2.49623	-3.99901	6.36068e-05	0.00059784
Tb927.9.14280	hypothetical protein, conserved	33.7531	-11.4641	2.88446	-3.97443	7.05475e-05	0.000656445
Tb927.11.11490	2,3-bisphosphoglycerate-independent phosphoglycerate mutase-like protein, putative	45.5465	-11.589	2.91889	-3.97034	7.17715e-05	0.000664511
Tb927.11.6910	hypothetical protein, conserved	232.848	-11.5624	2.91871	-3.96146	7.44927e-05	0.000686291
Tb927.9.11560	hypothetical protein, conserved	39.5543	-11.5407	2.91893	-3.95376	7.69337e-05	0.000705288
Tb11.v5.0228	75 kDa invariant surface glycoprotein, putative	31.3616	-5.84913	1.48259	-3.9452	7.97345e-05	0.000727382
Tb927.8.3460	Ring finger domain containing protein, putative	25.6819	-5.55569	1.40931	-3.94214	8.07574e-05	0.000733119
Tb927.7.5380	Double RNA binding domain protein 12	48.1705	-4.64144	1.1924	-3.89253	9.92048e-05	0.000891884
Tb927.5.530	hypothetical protein, conserved	44.9196	-11.1786	2.9189	-3.82975	0.000128276	0.00113785
Tb927.8.1150	kinetoplastid kinetochore protein 9	138.706	-6.33285	1.6537	-3.82951	0.000128398	0.00113785
Tb927.9.2210	hypothetical protein	40.7038	-8.10675	2.12983	-3.80629	0.000141064	0.00124417
Tb927.7.3980	tc40 antigen-like	26.9291	-10.5263	2.7681	-3.8027	0.000143127	0.00125641
Tb927.1.3310	hypothetical protein, conserved	116.157	-11.0201	2.91876	-3.7756	0.000159624	0.00138941
Tb927.5.3670	DNA repair protein, putative	43.9864	-11.0167	2.9189	-3.77427	0.000160475	0.00138941
Tb927.1.2190	Raptor N-terminal CASPase like domain containing protein, putative	22.7333	-5.79031	1.53418	-3.77421	0.000160518	0.00138941
Tb927.4.2450	protein disulfide isomerase 1	15.4681	-10.1624	2.69952	-3.76451	0.000166875	0.00143775
Tb927.4.750	50S ribosomal protein L7Ae, putative	29.4534	-10.96	2.91902	-3.75469	0.000173556	0.00148842
Tb927.3.600	hypothetical protein	329.713	-8.6931	2.31622	-3.75315	0.000174629	0.00149076
Tb927.11.530	RNA-binding protein RBP3, putative	212.191	-3.77522	1.00728	-3.74793	0.000178298	0.00151513
Tb927.4.3430	Mitochondrial import inner membrane translocase subunit TIM12	25.3257	-10.8975	2.91907	-3.73319	0.000189067	0.00159934
Tb11.v5.0722	variant surface glycoprotein (VSG)-related, putative	18.4	-9.3876	2.52312	-3.72063	0.000198729	0.00167346
Tb927.2.660	expression site-associated gene 4 (ESAG4), degenerate	16.8698	-6.53014	1.75761	-3.71534	0.00020293	0.00170113
Tb927.11.12110	RNA helicase, putative	21.6737	-10.829	2.91914	-3.70967	0.000207531	0.00173191
Tb927.9.13110	hypothetical protein, conserved	21.571	-10.8228	2.91914	-3.70753	0.000209289	0.00173878
Tb927.11.13330	hypothetical protein, conserved	73.2622	-10.7966	2.91881	-3.69897	0.000216476	0.0017905
Tb927.8.6500	cell division cycle protein 20, putative	45.6327	-9.26249	2.51272	-3.68624	0.000227592	0.00187411
Tb927.5.2090	kinesin, putative	30.1651	-7.53791	2.04767	-3.68121	0.00023213	0.00190306
Tb927.8.2520	acetyl-CoA synthetase, putative	18.039	-7.28435	1.98078	-3.67751	0.000235525	0.00192242
Tb927.5.3320	Pseudokinase, putative	29.7781	-10.7072	2.91901	-3.66809	0.000244365	0.00198587
Tb927.11.11530	histone acetyltransferase, putative	37.5931	-10.3399	2.8309	-3.65252	0.000259677	0.00209203
Tb927.8.2820	hypothetical protein, conserved	16.5007	-9.21978	2.53457	-3.63761	0.000275184	0.0022074
Tb11.v5.0932	variant surface glycoprotein (VSG), putative	9.01427	-6.12816	1.68905	-3.62817	0.000285436	0.00227981
Tb927.11.16100	ubiquitin carboxyl-terminal hydrolase, putative	18.0895	-10.5686	2.91923	-3.62033	0.000294229	0.00232309
Tb927.8.5820	Las1-like, putative	18.0466	-10.5644	2.91924	-3.61891	0.000295848	0.00232309
Tb927.1.860	transmembrane protein, putative	83.1314	-10.5337	2.91879	-3.60892	0.000307476	0.00240426
Tb927.10.14530	19S proteasome non-atpase subunit 8	19.3294	-10.5073	2.9192	-3.59937	0.000318993	0.00248388
Tb927.10.5010	Elongation factor G1, mitochondrial, putative	51.8548	-10.4301	2.91887	-3.57332	0.000352479	0.00273125
Tb927.11.7680	hypothetical protein, conserved	20.3768	-10.4285	2.91917	-3.57242	0.000353697	0.00273125
Tb927.3.3454	M6 ribosomal RNA	14.1268	-3.43874	0.963534	-3.56888	0.000358508	0.00275696
Tb927.8.4430	uridine phosphorylase	23.3969	-10.4111	2.91911	-3.56655	0.000361713	0.00277015
Tb927.5.4430	calcium/calmodulin-dependent protein kinase, putative	15.9939	-10.3915	2.91931	-3.55958	0.000371445	0.00283303
Tb927.11.13840	hypothetical protein, conserved	65.6109	-9.62639	2.7093	-3.55309	0.000380734	0.00289203
Tb927.5.3450	eukaryotic translation initiation factor eIF2A, putative	46.7089	-10.3116	2.91889	-3.53271	0.00041132	0.00306187
Tb927.6.4710	calmodulin, putative	14.6039	-10.2605	2.91937	-3.51462	0.000440377	0.00325215
Tb927.8.590	carnitine O-palmitoyltransferase, putative	14.4453	-10.2447	2.91938	-3.50921	0.000449439	0.00330183
Tb927.9.10000	hypothetical protein, conserved	40.8039	-10.2322	2.91892	-3.50549	0.000455772	0.00332624
Tb927.10.8930	paraflagellar rod component, putative	47.0943	-8.44493	2.41209	-3.50108	0.000463381	0.00336856
Tb927.10.12250	hypothetical protein, conserved	21.1515	-10.2133	2.91915	-3.49873	0.000467475	0.0033851
Tb927.10.5670	N-acetyltransferase subunit Nat1, putative	24.535	-10.2025	2.91909	-3.49509	0.000473905	0.00340516
Tb927.6.2640	importin alpha subunit, putative	46.4523	-8.02724	2.30116	-3.48834	0.000486031	0.00347886
Tb927.8.2380	ABC transporter, putative	54.5196	-10.1741	2.91886	-3.48564	0.000490967	0.00349719
Tb927.2.5900	hypothetical protein, conserved	15.3335	-10.1735	2.91934	-3.48488	0.00049235	0.00349719
Tb927.11.14910	protein phosphatase 2C, putative	23.6765	-10.1518	2.9191	-3.47771	0.000505723	0.00357852
Tb927.8.3170	kinetoplast ribosomal PPR-repeat containing protein 9	36.0419	-10.1472	2.91895	-3.4763	0.000508376	0.00358367
Tb927.7.3040	F-box and WD40 domain containing protein	14.4386	-4.51709	1.30263	-3.46768	0.000524968	0.00368666
Tb927.10.2320	Nucleoporin NUP41	17.1346	-10.0957	2.91927	-3.45831	0.00054358	0.00380302
Tb927.10.990	Enriched in surface-labeled proteome protein 6	57.4426	-10.073	2.91885	-3.45103	0.000558461	0.00389249
Tb927.5.1580	zinc finger CCCH domain containing protein 13	21.2324	-9.56492	2.77408	-3.44796	0.000564845	0.0039223
Tb927.8.2550	mitochondrial DNA primase	29.3318	-6.72471	1.95199	-3.44505	0.000570962	0.00395004
Tb927.10.14580	60S ribosomal protein L17, putative	51.8643	-8.51574	2.47937	-3.43465	0.000593326	0.00408956
Tb927.9.8380	hypothetical protein, conserved	15.1	-9.99468	2.91935	-3.4236	0.000617976	0.00421265
Tb927.8.2660	Galactose oxidase, central domain containing protein, putative	11.844	-8.62486	2.52201	-3.41984	0.000626578	0.00424023
Tb927.11.9660	Zinc finger, C3HC4 type (RING finger), putative	24.9519	-9.89598	2.91908	-3.3901	0.000698664	0.00465592
Tb927.8.5470	flagellar calcium-binding 24 kDa protein	26.8362	-9.89437	2.91905	-3.38959	0.000699984	0.00465592
Tb927.9.10650	hypothetical protein	77.1013	-9.89007	2.9188	-3.3884	0.000703016	0.00465592
Tb927.9.2070	hypothetical protein, conserved	19.381	-9.83343	2.9192	-3.36854	0.000755679	0.00496932
Tb927.4.1090	endosomal integral membrane protein, putative	34.1806	-9.44877	2.82079	-3.34968	0.000809039	0.00528289
Tb927.8.610	hypothetical protein, conserved	14.8901	-9.75858	2.91936	-3.34272	0.000829622	0.00537954
Tb927.10.14470	intraflagellar transport protein 140	44.6705	-9.73133	2.91485	-3.33854	0.000842204	0.00544216
Tb927.2.4370	trypanothione synthetase	29.4758	-8.21189	2.46317	-3.33387	0.000856457	0.00549609
Tb927.10.15180	nucleosome assembly protein, putative	17.9518	-9.72319	2.91924	-3.33073	0.000866188	0.00553944
Tb927.11.6140	40S ribosomal protein S15A, putative	10.2729	-8.07573	2.44317	-3.30543	0.000948304	0.00604381
Tb927.8.820	VID27 cytoplasmic protein, putative	22.6639	-9.64095	2.91912	-3.30269	0.000957627	0.0060824
Tb927.9.9210	60S ribosomal protein L37, putative	30.8039	-9.6206	2.919	-3.29585	0.000981235	0.00619009
Tb927.6.830	hypothetical protein, conserved	16.9122	-6.96408	2.11704	-3.28953	0.00100356	0.00630952
Tb927.4.1340	Cleavage and polyadenylation specificity factor subunit	24.1481	-9.19109	2.81772	-3.26189	0.0011067	0.00684244
Tb927.2.4795	hypothetical protein	11.3962	-9.50654	2.91957	-3.25615	0.00112935	0.00695935
Tb927.2.2230	hypothetical protein, conserved	115.814	-8.04012	2.47298	-3.25119	0.00114922	0.00705843
Tb927.11.15180	hypothetical protein, conserved	26.156	-9.48754	2.91906	-3.2502	0.00115323	0.00705972
Tb927.9.12510	ATP-dependent DEAD/H RNA helicase, putative	22.4767	-9.4749	2.91912	-3.2458	0.0011712	0.00714626
Tb927.10.2030	Pentatricopeptide repeat protein (PPR), putative	12.8139	-9.38294	2.91947	-3.21392	0.00130936	0.00788583
Tb927.8.6660	paraflagellar rod component, putative	10.2674	-9.35684	2.91967	-3.20476	0.00135174	0.00811479
Tb927.8.4220	hypothetical protein, conserved	11.4867	-9.33247	2.91956	-3.19653	0.00139089	0.00832299
Tb927.6.3620	zinc finger protein, putative	55.1923	-9.32403	2.91885	-3.19441	0.00140115	0.00835748
Tb927.10.3830	hypothetical protein	25.2942	-5.43369	1.71303	-3.17198	0.00151404	0.00893627
Tb927.8.3530	glycerol-3-phosphate dehydrogenase [NAD+], glycosomal	46.1001	-9.19594	2.91889	-3.15049	0.00162996	0.00947924
Tb11.v5.0365	hypothetical protein, conserved	13.6698	-7.77264	2.46868	-3.1485	0.00164112	0.00951438
Tb927.2.4720	dolichyl-P-Man:GDP-Man7GlcNAc2-PP-dolichyl alpha-1,6-mannosyltransferase, putative	17.8995	-5.49881	1.74928	-3.14347	0.0016696	0.00962409
Tb927.10.12090	RNA-binding protein, putative	74.8292	-9.17211	2.91837	-3.14289	0.00167289	0.00962409
Tb927.5.3100	hypothetical protein	36.33	-7.13645	2.27239	-3.1405	0.00168658	0.00965759
