# Supplementary material for: Vector-borne Trypanosoma brucei parasites develop in artificial human skin and persist as skin tissue forms
Source: Nat Commun. 2023 Nov 23;14:7660. doi: 10.1038/s41467-023-43437-2 (PMC10667367; doi:10.1038/s41467-023-43437-2)
Supplement: Supplementary file 11 — Supplementary Data 5 [file 41467_2023_43437_MOESM11_ESM.xlsx]

## Sheet: Summary
Sheet name	Content
DEGs enriched in MCF vs BSF	Differential expressed genes enriched in metacyclic forms in comparison to bloodstream forms
DEGs enriched in BSF vs MCF	Differential expressed genes enriched in bloodstream forms in comparison to metacyclic forms
DEGs enriched in 24h vs BSF	Differential expressed genes enriched in parasites isolated 24 hours post infection from skin in comparison to bloodstream forms
DEGs enriched in BSF vs 24h	Differential expressed genes enriched in bloodstream forms in comparison to parasites isolated 24 hours post infection from skin
DEGs enriched in 7d vs BSF	Differential expressed genes enriched in parasites isolated 7 days post infection from skin in comparison to bloodstream forms
DEGs enriched in BSF vs 7d	Differential expressed genes enriched in bloodstream forms in comparison to parasites isolated 7 days post infection from skin

## Sheet: DEGs enriched in MCF vs BSF
	baseMean	log2FoldChange	lfcSE	stat	pvalue	padj
Tb09.v4.0204	5.05446	-7.48719	1.66275	-4.5029	6.70327e-06	5.27282e-05
Tb09_rRNA_3	27.1533	-2.63117	0.241808	-10.8812	1.41613e-27	1.35469e-25
Tb10.v4.0129	108.07	-2.44617	0.686363	-3.56396	0.000365302	0.00174165
Tb10.v4.0185	21.8652	-26.972	2.95311	-9.13342	6.63673e-20	2.53951e-18
Tb10.v4.0245	67.5122	-6.74709	0.716068	-9.42241	4.40852e-21	2.04273e-19
Tb11.02.5050b	35.6129	-2.80169	0.882091	-3.17619	0.00149223	0.00571362
Tb11.1620	12.7423	-4.66061	0.5195	-8.97135	2.92904e-19	1.01591e-17
Tb11.v4.0044	5.30899	-3.08377	0.746225	-4.13249	3.58851e-05	0.000233371
Tb11.v5.0214	154.211	-2.42682	0.671137	-3.61598	0.000299219	0.00145584
Tb11.v5.0220	1.84431	-2.91259	0.82666	-3.52332	0.000426176	0.00197627
Tb11.v5.0294	19.337	-2.19757	0.598364	-3.67262	0.000240075	0.00120566
Tb11.v5.0302	1.20247	-4.80988	1.48118	-3.24734	0.0011649	0.00462141
Tb11.v5.0355	2.33768	-3.79543	1.03517	-3.66648	0.000245911	0.00123139
Tb11.v5.0356	3.81841	-5.0302	1.48568	-3.3858	0.000709709	0.00303308
Tb11.v5.0363	2.2375	-6.19112	1.41361	-4.37963	1.18878e-05	8.7695e-05
Tb11.v5.0397	24.4119	-2.8658	0.933046	-3.07145	0.00213022	0.00785738
Tb11.v5.0401	12.7076	-5.65462	0.440613	-12.8335	1.06404e-37	3.1554e-35
Tb11.v5.0433	15.1493	-3.52965	1.00238	-3.52128	0.000429466	0.00198532
Tb11.v5.0456	556.381	-4.12661	1.0283	-4.01303	5.99445e-05	0.000361679
Tb11.v5.0458	23.2101	-3.07242	0.933067	-3.29282	0.000991896	0.0040377
Tb11.v5.0491	14.3093	-4.30992	1.15291	-3.73829	0.000185275	0.000956366
Tb11.v5.0498	142.845	-3.32946	0.686657	-4.8488	1.24213e-06	1.1529e-05
Tb11.v5.0508	372.43	-2.83866	0.682774	-4.15753	3.21704e-05	0.000212949
Tb11.v5.0518	2.50696	-2.94099	0.674876	-4.35782	1.31365e-05	9.59517e-05
Tb11.v5.0556	150.633	-2.94162	0.764094	-3.84981	0.000118209	0.000647363
Tb11.v5.0619	6.48399	-2.55145	0.650706	-3.92104	8.81668e-05	0.000505723
Tb11.v5.0626	10.3283	-4.16561	0.574836	-7.2466	4.27359e-13	7.06035e-12
Tb11.v5.0627	314.16	-4.05749	0.755145	-5.37313	7.73813e-08	8.53065e-07
Tb11.v5.0633	227.256	-5.18309	1.04319	-4.96848	6.74807e-07	6.55037e-06
Tb11.v5.0646	3.97115	-2.75695	0.833111	-3.30923	0.000935543	0.00383728
Tb11.v5.0657	452.341	-4.67513	0.720036	-6.49291	8.41941e-11	1.17495e-09
Tb11.v5.0671	62.8251	-2.99529	0.813614	-3.68146	0.000231899	0.00116757
Tb11.v5.0678	5.26626	-3.22866	0.964969	-3.34587	0.00082024	0.00342354
Tb11.v5.0715	8.80492	-5.84507	1.07861	-5.41908	5.9906e-08	6.69119e-07
Tb11.v5.0717	50.2812	-3.4802	0.787696	-4.4182	9.95258e-06	7.48146e-05
Tb11.v5.0721	83.252	-3.17323	0.906868	-3.49911	0.000466816	0.00212323
Tb11.v5.0723	27.1409	-3.33665	0.716893	-4.65432	3.25047e-06	2.75015e-05
Tb11.v5.0740	6.88039	-2.7434	0.868475	-3.15887	0.00158381	0.00602537
Tb11.v5.0756	24.3701	-4.42652	0.747725	-5.91999	3.21966e-09	4.06294e-08
Tb11.v5.0762	4.0292	-3.93519	1.20693	-3.26051	0.00111212	0.00443873
Tb11.v5.0784	9.32586	-3.30344	0.509694	-6.48124	9.0974e-11	1.26362e-09
Tb11.v5.0802	80.4328	-2.43237	0.744789	-3.26585	0.00109136	0.00437354
Tb11.v5.0806	65.5804	-2.63833	0.552746	-4.77314	1.81375e-06	1.62253e-05
Tb11.v5.0826	26.848	-4.9213	1.21914	-4.03671	5.42054e-05	0.000331777
Tb11.v5.0847	13.3334	-2.92037	0.845536	-3.45387	0.000552604	0.00243499
Tb11.v5.0851	67.1837	-4.88948	1.1838	-4.13033	3.62237e-05	0.000234801
Tb11.v5.0860	6.43767	-3.88499	0.579361	-6.70564	2.00523e-11	2.91495e-10
Tb11.v5.0876	8.61461	-2.16622	0.597756	-3.62393	0.000290162	0.00142234
Tb11.v5.0902	17.9422	-3.63347	1.00931	-3.59997	0.00031825	0.00154337
Tb11.v5.0932	4.63357	-7.27321	1.60951	-4.51889	6.21643e-06	4.9291e-05
Tb11.v5.0986	3.86839	-5.2957	0.658077	-8.04724	8.46853e-16	1.78109e-14
Tb11.v5.0987	0.519905	-3.53572	1.01469	-3.48452	0.000493017	0.00221858
Tb11.v5.1000	16.2524	-5.31094	1.07875	-4.92322	8.51324e-07	8.17023e-06
Tb11.v5.1025	3.80852	-2.36269	0.771658	-3.06183	0.0021999	0.00806404
Tb11.v5.1028	4.41989	-7.30107	1.84366	-3.9601	7.49182e-05	0.000439941
Tb11.v5.1029	9.35457	-6.08297	1.11513	-5.45494	4.89895e-08	5.54497e-07
Tb11.v5.1035	599.647	-6.74854	0.805296	-8.3802	5.28391e-17	1.35081e-15
Tb3.NT.36	115.877	-6.6456	1.99705	-3.32771	0.000875632	0.00362666
Tb8.NT.11	654.472	-3.96275	1.1933	-3.32083	0.000897506	0.0037069
Tb927.1.1240	1.115	-5.07209	1.62947	-3.11271	0.00185376	0.00694544
Tb927.1.1730	35.2309	-11.4818	2.95289	-3.88831	0.000100944	0.000563747
Tb927.1.2150	403.095	-7.2706	1.55548	-4.67418	2.95131e-06	2.52586e-05
Tb927.1.2390	823.263	-2.32435	0.662873	-3.50648	0.000454077	0.00208006
Tb927.1.300	40.3608	-3.01799	1.00404	-3.00585	0.00264838	0.00945668
Tb927.1.350	22.64	-3.33868	1.02354	-3.26191	0.00110666	0.00442887
Tb927.1.3670	11.6288	-3.57244	1.02751	-3.4768	0.000507431	0.00227481
Tb927.1.400	131.457	-2.31293	0.683136	-3.38576	0.000709814	0.00303308
Tb927.1.4280	118.821	-6.56144	1.44898	-4.5283	5.94594e-06	4.72727e-05
Tb927.1.4650	2532.31	-3.26208	0.683422	-4.77315	1.81364e-06	1.62253e-05
Tb927.1.4810	1.21552	-5.41917	1.53166	-3.53809	0.000403029	0.00189561
Tb927.10.10250	52.1494	-26.8142	2.76784	-9.68777	3.39877e-22	1.91982e-20
Tb927.10.10440	2.85853	-4.49483	1.1757	-3.82311	0.00013178	0.000713125
Tb927.10.1090	597.66	-4.24916	1.23098	-3.45186	0.000556741	0.0024514
Tb927.10.10910	12.0142	-3.65409	1.0177	-3.59053	0.000330003	0.00159255
Tb927.10.10920	189.106	-5.10672	1.07791	-4.73762	2.16242e-06	1.88886e-05
Tb927.10.1100	3304.6	-3.48554	1.10013	-3.16828	0.00153341	0.00584867
Tb927.10.11830	33.1886	-10.2312	2.93757	-3.48289	0.000496031	0.00223045
Tb927.10.12680	814.48	-3.46089	1.00753	-3.43501	0.000592527	0.00258783
Tb927.10.12690	14.9609	-9.05451	2.95338	-3.06582	0.00217077	0.00797204
Tb927.10.12800	504.834	-3.32407	0.719926	-4.61724	3.88878e-06	3.21678e-05
Tb927.10.13100	20.8681	-5.9658	1.53104	-3.89658	9.75607e-05	0.000547947
Tb927.10.13490	15.7457	-8.84216	2.16027	-4.09307	4.25694e-05	0.000271775
Tb927.10.14270	422.173	-5.05515	1.02959	-4.90988	9.11315e-07	8.68973e-06
Tb927.10.14480	146.966	-7.37629	1.95026	-3.78221	0.000155444	0.0008212
Tb927.10.14540	305.855	-4.09627	0.853852	-4.7974	1.60739e-06	1.45238e-05
Tb927.10.14570	174.083	-3.38373	1.12073	-3.01922	0.00253426	0.00913796
Tb927.10.1460	64.6406	-9.59683	2.71537	-3.53426	0.000408925	0.00191483
Tb927.10.1480	205.268	-2.39115	0.703903	-3.39698	0.00068134	0.00292616
Tb927.10.14900	1.02592	-3.93024	1.14676	-3.42724	0.000609741	0.00265325
Tb927.10.14930	736.346	-4.54369	1.05949	-4.28855	1.79842e-05	0.000127895
Tb927.10.15310	235.01	-3.20199	0.951006	-3.36695	0.000760045	0.00322199
Tb927.10.16310	1.84143	-3.69096	0.993621	-3.71466	0.000203476	0.00103857
Tb927.10.16550	1.9052	-5.98717	1.86723	-3.20645	0.00134383	0.00521613
Tb927.10.16560	394.312	-6.38158	0.834404	-7.64807	2.04017e-14	3.73465e-13
Tb927.10.190	1799.83	-4.10167	1.27692	-3.21215	0.00131745	0.00512716
Tb927.10.2390	7.61301	-7.29072	1.48134	-4.92172	8.57861e-07	8.21243e-06
Tb927.10.2560	113.283	-11.8787	2.95265	-4.02307	5.74452e-05	0.000348372
Tb927.10.2610	79.6047	-7.82104	2.53956	-3.07969	0.00207218	0.00768131
Tb927.10.2930	1.96496	-5.58333	1.29659	-4.30617	1.66105e-05	0.000118838
Tb927.10.3020	18.4207	-6.7443	2.05962	-3.27453	0.00105837	0.0042673
Tb927.10.3140	27.7258	-9.65898	2.73581	-3.53058	0.000414657	0.00193496
Tb927.10.3970	948.253	-4.23879	0.702082	-6.03746	1.56559e-09	2.01859e-08
Tb927.10.4570	2454.7	-2.77185	0.805616	-3.44066	0.000580297	0.00254003
Tb927.10.5250	5.04796	-3.16739	0.670729	-4.72231	2.33183e-06	2.02787e-05
Tb927.10.560	622.582	-3.78704	1.26625	-2.99075	0.00278293	0.00988536
Tb927.10.5750	48.1264	-7.0189	2.28565	-3.07086	0.00213441	0.00786286
Tb927.10.6430	1.73701	-5.30902	1.2946	-4.1009	4.11552e-05	0.000263883
Tb927.10.6490	16.5333	-9.1966	2.65812	-3.45982	0.000540547	0.00239789
Tb927.10.6650	158.925	-4.92699	1.53233	-3.21536	0.00130282	0.00508692
Tb927.10.6890	1.44777	-5.41343	1.00952	-5.36235	8.21447e-08	8.98894e-07
Tb927.10.7500	208.198	-13.0033	2.9526	-4.40401	1.06268e-05	7.92799e-05
Tb927.10.8290	285.951	-3.87817	1.12201	-3.45645	0.00054735	0.00241434
Tb927.10.8710	2.3593	-6.18969	1.92551	-3.21457	0.00130638	0.00509412
Tb927.10.9600	0.888107	-4.93688	1.48923	-3.31506	0.000916243	0.00377378
Tb927.11.100	15.4781	-9.00806	1.3466	-6.68949	2.23949e-11	3.24753e-10
Tb927.11.10380	27.9517	-9.76677	2.95296	-3.30745	0.000941481	0.00385897
Tb927.11.105	4.17609	-5.24499	0.889497	-5.89658	3.71103e-09	4.6533e-08
Tb927.11.1090	38.8047	-27.7459	2.95286	-9.39628	5.65247e-21	2.57883e-19
Tb927.11.11975	533.426	-9.04514	1.37346	-6.58564	4.52925e-11	6.38075e-10
Tb927.11.11990	1.19211	-5.06648	1.16019	-4.36693	1.26003e-05	9.23766e-05
Tb927.11.12120	29.4666	-4.3466	1.33726	-3.25037	0.00115255	0.00457548
Tb927.11.12410	26.8554	-3.6407	0.666726	-5.46056	4.74641e-08	5.38259e-07
Tb927.11.12870	1.21262	-5.28856	1.00721	-5.25068	1.51539e-07	1.60783e-06
Tb927.11.13003	54.3159	-4.82411	1.29383	-3.72856	0.000192575	0.000988887
Tb927.11.13940	349.632	-4.3389	1.36836	-3.17089	0.00151973	0.00580019
Tb927.11.14220	945.245	-3.71151	0.988471	-3.7548	0.000173482	0.000903748
Tb927.11.14310	7.16918	-7.99161	2.06272	-3.87431	0.000106929	0.000591681
Tb927.11.15920	13.4788	-8.9038	2.95347	-3.01469	0.00257241	0.00923546
Tb927.11.164	1.08766	-5.27705	1.51946	-3.47297	0.000514728	0.00230057
Tb927.11.16550	1890.07	-4.48764	0.677689	-6.62197	3.54435e-11	5.05325e-10
Tb927.11.16740	485.789	-6.50796	1.94255	-3.35022	0.000807469	0.00338692
Tb927.11.16970	513.633	-4.35104	1.35295	-3.21596	0.00130007	0.00507952
Tb927.11.17720	23.2595	-27.051	2.95308	-9.16027	5.17671e-20	2.03332e-18
Tb927.11.17810	45.991	-27.9923	2.55571	-10.9528	6.44031e-28	6.70131e-26
Tb927.11.18600	1.52098	-3.4381	1.0639	-3.23159	0.00123102	0.00484163
Tb927.11.18890	0.944676	-4.93523	1.60899	-3.06727	0.00216021	0.00794309
Tb927.11.19200	0.624783	-4.54293	1.22954	-3.69482	0.000220044	0.00111355
Tb927.11.2190	11.5042	-10.3626	2.63604	-3.93114	8.45437e-05	0.000488246
Tb927.11.2700	1.01975	-5.24588	1.49461	-3.50987	0.000448328	0.00205808
Tb927.11.3720	1385.67	-3.68094	0.805281	-4.571	4.85408e-06	3.94377e-05
Tb927.11.4620	78.1899	-2.40172	0.681057	-3.52647	0.000421142	0.00196054
Tb927.11.4770	96.0422	-3.14212	0.971628	-3.23387	0.00122124	0.00481275
Tb927.11.510	1040.62	-2.99932	0.883224	-3.39588	0.000684081	0.0029358
Tb927.11.540	1207.08	-4.94271	1.36399	-3.6237	0.000290415	0.00142234
Tb927.11.6870	293.903	-4.67075	1.47261	-3.17175	0.00151525	0.00578681
Tb927.11.7685	172.156	-7.20455	1.09782	-6.56261	5.28723e-11	7.41338e-10
Tb927.11.8770	13.6085	-26.3005	2.95346	-8.90498	5.33939e-19	1.76916e-17
Tb927.11.9650	1.08066	-5.3234	1.51298	-3.51849	0.000434014	0.00199917
Tb927.11.9760	22.5941	-9.45899	2.95306	-3.20311	0.00135951	0.00526667
Tb927.2.1130	124.493	-3.91022	0.927544	-4.21567	2.49035e-05	0.000170022
Tb927.2.1200	987.138	-3.03473	0.664466	-4.56717	4.94345e-06	4.00711e-05
Tb927.2.1443	3.47468	-5.69111	1.39408	-4.08235	4.45832e-05	0.000282202
Tb927.2.1820	122.014	-4.58587	1.1908	-3.85109	0.000117591	0.000645176
Tb927.2.1975	3931.97	-2.44233	0.408584	-5.97756	2.26511e-09	2.89848e-08
Tb927.2.1986	4.84597	-3.26544	0.540827	-6.03786	1.56175e-09	2.01803e-08
Tb927.2.2260	37.9738	-5.27007	1.4391	-3.66206	0.000250193	0.00124907
Tb927.2.2320	1.49356	-5.1701	1.43938	-3.59189	0.000328291	0.00158558
Tb927.2.2360	1.86821	-5.43196	1.7323	-3.13569	0.0017145	0.00649343
Tb927.2.2540	5.28544	-7.27939	2.40276	-3.0296	0.00244879	0.00886136
Tb927.2.2720	15.6119	-5.56252	0.936946	-5.93686	2.90528e-09	3.68189e-08
Tb927.2.3190	1.88414	-5.04018	1.42072	-3.54763	0.000388711	0.00183701
Tb927.2.370	698.279	-2.78451	0.707872	-3.93363	8.36714e-05	0.000483679
Tb927.2.3720	45.963	-8.2771	1.14388	-7.23601	4.62093e-13	7.52932e-12
Tb927.2.5180	25.6378	-9.06144	2.21583	-4.08941	4.32479e-05	0.000275394
Tb927.2.5910	1129.57	-4.67843	1.15212	-4.06071	4.89242e-05	0.00030448
Tb927.2.720	312.123	-2.55893	0.781919	-3.27263	0.0010655	0.0042873
Tb927.3.2220	25.3054	-12.4154	2.95303	-4.2043	2.61893e-05	0.000177722
Tb927.3.2390	13.2897	-8.88373	2.95348	-3.00788	0.00263075	0.00941071
Tb927.3.2880	9.34896	-8.27954	2.60445	-3.179	0.00147784	0.00567318
Tb927.3.2930	274.478	-5.03156	1.25307	-4.01539	5.93486e-05	0.000358449
Tb927.3.3432	1.08956	-4.23992	0.865786	-4.89719	9.72163e-07	9.22544e-06
Tb927.3.3470	49.6118	-13.8265	2.95279	-4.68253	2.83353e-06	2.43914e-05
Tb927.3.3780	169.719	-7.38885	1.53002	-4.82925	1.37051e-06	1.26219e-05
Tb927.3.3940	515.007	-2.83356	0.704042	-4.02471	5.70458e-05	0.000346303
Tb927.3.4830	1556.34	-8.46669	1.67302	-5.06072	4.17672e-07	4.1704e-06
Tb927.4.1000	58.7633	-7.4739	1.16066	-6.43938	1.19959e-10	1.65076e-09
Tb927.4.1780	18.3654	-11.3704	2.95322	-3.85017	0.000118036	0.000647014
Tb927.4.1800	16.4928	-2.51569	0.775798	-3.24271	0.00118399	0.004694
Tb927.4.1850	19.2986	-9.32789	2.38952	-3.90366	9.47484e-05	0.000536214
Tb927.4.1860	378.225	-2.51241	0.806538	-3.11506	0.00183907	0.00690351
Tb927.4.1870	80.9616	-4.26523	1.13784	-3.74855	0.000177861	0.000923725
Tb927.4.190	401.69	-3.90719	0.797157	-4.9014	9.51569e-07	9.04448e-06
Tb927.4.2590	1.19155	-3.97739	0.970426	-4.0986	4.15648e-05	0.000265934
Tb927.4.2700	4.48725	-7.31494	1.98415	-3.68669	0.00022719	0.00114678
Tb927.4.2740	1022.61	-4.3981	1.29377	-3.39945	0.000675218	0.00290197
Tb927.4.3330	1.09019	-4.27389	1.28261	-3.33218	0.000861673	0.00357134
Tb927.4.3970	202.757	-4.26938	1.3808	-3.09197	0.00198835	0.00741693
Tb927.4.4620	106.273	-9.55142	2.78182	-3.43351	0.000595817	0.00260029
Tb927.4.4780	9.62995	-4.68339	1.49619	-3.13022	0.00174676	0.00659875
Tb927.4.4940	1.1062	-5.06526	1.39222	-3.63827	0.000274481	0.00135549
Tb927.5.1110	659.275	-3.29098	1.10069	-2.98993	0.00279042	0.00990426
Tb927.5.1120	2006.26	-5.44573	1.29413	-4.20802	2.57618e-05	0.000175111
Tb927.5.1260	4.49504	-5.34824	1.46653	-3.64686	0.000265459	0.00131422
Tb927.5.2000	505.174	-4.46851	0.970732	-4.60323	4.1598e-06	3.42663e-05
Tb927.5.2360	1.69876	-3.59752	1.1698	-3.07533	0.00210272	0.00778477
Tb927.5.2620	57.8164	-3.62704	1.17963	-3.07474	0.00210688	0.00779532
Tb927.5.2710	66.2602	-27.6107	2.95273	-9.35093	8.688e-21	3.827e-19
Tb927.5.297b	1.64918	-4.1165	1.34106	-3.06958	0.00214358	0.00789174
Tb927.5.3330	4.48824	-4.89693	1.60746	-3.04637	0.0023162	0.00843818
Tb927.5.3560	0.896178	-4.12141	1.3122	-3.14085	0.0016846	0.00638425
Tb927.5.630	741.039	-4.38345	0.827899	-5.29467	1.1923e-07	1.2834e-06
Tb927.5.790	1.47027	-5.2621	1.42816	-3.68452	0.000229134	0.00115561
Tb927.5.810	3756.48	-2.96403	0.506223	-5.85518	4.7649e-09	5.92466e-08
Tb927.6.1790	511.393	-2.95939	0.822549	-3.59783	0.000320887	0.00155362
Tb927.6.2030	837.463	-4.1476	1.0053	-4.12575	3.69533e-05	0.000239007
Tb927.6.2790	28.9628	-7.14341	2.13216	-3.35032	0.000807175	0.00338692
Tb927.6.3090	7.1924	-7.81074	2.57014	-3.03903	0.00237343	0.00863078
Tb927.6.3490	1912.43	-4.04356	0.645762	-6.26169	3.8082e-10	5.07561e-09
Tb927.6.3540	8.94995	-8.4435	2.08633	-4.04706	5.18648e-05	0.000320094
Tb927.6.4980	909.272	-4.04428	1.23066	-3.28626	0.00101527	0.0041187
Tb927.6.5010	25.9789	-9.16547	2.21337	-4.14096	3.45857e-05	0.000226911
Tb927.6.5130	75.2535	-4.25475	1.22388	-3.47645	0.000508107	0.00227612
Tb927.6.5370	3.1796	-2.85918	0.947001	-3.0192	0.00253447	0.00913796
Tb927.6.600	291.127	-6.28635	0.926138	-6.7877	1.13938e-11	1.66855e-10
Tb927.6.640	875.96	-2.93082	0.657974	-4.45431	8.41643e-06	6.44933e-05
Tb927.6.820	906.104	-6.14313	0.956488	-6.42259	1.33973e-10	1.83934e-09
Tb927.6.860	1.65912	-4.35807	1.04706	-4.1622	3.15191e-05	0.000209809
Tb927.7.1040	426.247	-3.86804	1.24372	-3.11005	0.00187053	0.00700385
Tb927.7.1750	34.9256	-3.50172	1.07407	-3.26023	0.00111321	0.00444011
Tb927.7.1930	2.53791	-5.92478	1.00413	-5.9004	3.62612e-09	4.55646e-08
Tb927.7.2090	17.0372	-3.41993	1.06434	-3.21319	0.00131268	0.00511195
Tb927.7.2360	16.8202	-9.22237	2.95328	-3.12275	0.0017917	0.00675131
Tb927.7.2570	4.81379	-5.90763	1.53294	-3.85378	0.000116306	0.000638715
Tb927.7.3680	761.821	-4.23896	1.3855	-3.05951	0.00221699	0.00812166
Tb927.7.5150	72.6925	-12.4111	2.95271	-4.2033	2.63049e-05	0.000178302
Tb927.7.5795	91.0456	-5.18898	1.46207	-3.54907	0.000386601	0.00182849
Tb927.7.6490	11.4009	-4.55949	1.24659	-3.65756	0.000254627	0.00126694
Tb927.7.6560	30.9948	-4.617	1.34998	-3.42004	0.000626117	0.00271257
Tb927.7.6570	32.039	-4.73213	1.43187	-3.30487	0.000950211	0.00388401
Tb927.7.6590	461.569	-4.47051	1.25149	-3.57215	0.000354065	0.00169215
Tb927.7.6860	3891.64	-6.21157	1.00908	-6.15566	7.47648e-10	9.854e-09
Tb927.7.7510	2966.24	-4.49977	1.43585	-3.13388	0.00172513	0.00652952
Tb927.7.7530	288.014	-5.00177	1.20424	-4.15345	3.27494e-05	0.000216059
Tb927.8.1290	1093.15	-5.99763	1.34953	-4.44422	8.82103e-06	6.73328e-05
Tb927.8.2450	0.889972	-4.71224	0.977458	-4.82091	1.42902e-06	1.30795e-05
Tb927.8.3180	30.6741	-12.0403	2.95295	-4.07739	4.55447e-05	0.000286453
Tb927.8.3260	2.84679	-6.54343	0.844855	-7.74504	9.55524e-15	1.80484e-13
Tb927.8.3320	2.13778	-5.74505	0.868437	-6.6154	3.7056e-11	5.27049e-10
Tb927.8.3420	0.762715	-4.83305	1.49321	-3.23668	0.00120931	0.00477206
Tb927.8.4200	246.144	-4.69084	0.988717	-4.74437	2.09154e-06	1.82963e-05
Tb927.8.6450	2254.87	-5.36217	0.954893	-5.61547	1.9603e-08	2.31604e-07
Tb927.8.6580	6.46354	-5.21272	0.98897	-5.27086	1.35785e-07	1.44586e-06
Tb927.8.6650	29.4236	-6.36741	1.3702	-4.64708	3.36665e-06	2.82427e-05
Tb927.8.7820	1083.72	-4.93022	0.691044	-7.13445	9.71763e-13	1.49314e-11
Tb927.8.870	1219.41	-3.84547	0.912198	-4.2156	2.49113e-05	0.000170022
Tb927.8.910	1082.46	-2.99822	0.617614	-4.85452	1.2068e-06	1.12187e-05
Tb927.9.1050	3.11328	-6.7812	1.73107	-3.91735	8.95286e-05	0.000511063
Tb927.9.12330	14.2995	-8.89305	2.65335	-3.35164	0.000803354	0.00337443
Tb927.9.12360	688.707	-4.73164	1.01083	-4.68093	2.85575e-06	2.4547e-05
Tb927.9.12400	1.05795	-4.12917	1.01569	-4.06537	4.79568e-05	0.000299717
Tb927.9.12570	30.2471	-3.97546	0.95024	-4.18364	2.86884e-05	0.000192478
Tb927.9.13070	1838.48	-3.93335	0.992365	-3.96362	7.3823e-05	0.000434369
Tb927.9.13990	501.075	-3.51897	1.12828	-3.11889	0.00181531	0.00683157
Tb927.9.14070	0.949784	-5.03484	1.37333	-3.66614	0.000246236	0.00123139
Tb927.9.14630	602.544	-5.71368	0.880819	-6.48678	8.76877e-11	1.22083e-09
Tb927.9.14930	89.39	-3.66244	0.816564	-4.48518	7.28511e-06	5.68526e-05
Tb927.9.16310	2.66376	-4.86008	1.33996	-3.62705	0.000286683	0.00140755
Tb927.9.16520	45.267	-27.9676	1.3762	-20.3224	8.15165e-92	2.41737e-88
Tb927.9.16770	323.499	-13.4884	0.999777	-13.4914	1.75733e-41	8.68562e-39
Tb927.9.16970	22.3757	-9.54081	1.73816	-5.48904	4.04117e-08	4.60041e-07
Tb927.9.17350	21.5566	-24.4314	2.10426	-11.6104	3.64694e-31	5.54616e-29
Tb927.9.17600	8.59765	-4.9175	0.822684	-5.97738	2.26757e-09	2.89848e-08
Tb927.9.18040	31.9076	-27.4764	2.51482	-10.9258	8.68067e-28	8.53416e-26
Tb927.9.18140	206.021	-4.93108	0.553987	-8.90107	5.53131e-19	1.8125e-17
Tb927.9.2520	667.18	-4.31206	1.31871	-3.2699	0.00107584	0.0043201
Tb927.9.290	7.88294	-8.12699	2.24391	-3.6218	0.000292557	0.00143165
Tb927.9.3130	26.8666	-12.426	2.953	-4.2079	2.5775e-05	0.000175111
Tb927.9.4620	30.2878	-27.4148	2.95295	-9.28388	1.63423e-20	6.8742e-19
Tb927.9.6570	8.48152	-4.08879	0.647857	-6.31125	2.76793e-10	3.72258e-09
Tb927.9.6940	6.36611	-4.94198	1.19321	-4.14174	3.44676e-05	0.000226387
Tb927.9.7290	1.71111	-5.72734	1.23105	-4.65239	3.2811e-06	2.76816e-05
Tb927.9.7500	694.799	-4.30497	1.15736	-3.71963	0.000199513	0.00102186
Tb927.9.7540	34.2995	-8.49628	1.02774	-8.26698	1.37394e-16	3.25954e-15
Tb927.9.8070	285.914	-4.32601	1.29255	-3.34689	0.000817242	0.00341583
Tb927.9.8100	12.6347	-3.61275	1.03032	-3.50643	0.000454169	0.00208006
Tb927.9.8420	406.873	-4.73321	1.2191	-3.88255	0.000103366	0.000576186
Tb927.9.9370	18.5953	-5.81943	1.73871	-3.34698	0.00081698	0.00341583

## Sheet: DEGs enriched in BSF vs MCF
	baseMean	log2FoldChange	lfcSE	stat	pvalue	padj
AnTat1.1	3987.95	14.4416	0.549162	26.2976	2.04322e-152	1.21183e-148
Tb05.5K5.130	25.5958	7.90942	1.59715	4.95223	7.33689e-07	7.09871e-06
Tb05.5K5.190	4.15941	21.8127	2.41003	9.05079	1.41932e-19	5.16441e-18
Tb05.5K5.240	4.41429	21.8922	2.73344	8.00903	1.15617e-15	2.40606e-14
Tb05.5K5.500	10.7142	22.8019	1.95055	11.69	1.43404e-31	2.23823e-29
Tb07.11L3.100	36.3453	4.45493	0.667897	6.67008	2.55666e-11	3.68048e-10
Tb07.30D13.160	15.0231	5.189	1.16328	4.46066	8.17084e-06	6.31006e-05
Tb07.30D13.60	8.78402	4.65683	1.1093	4.19798	2.69309e-05	0.000181302
Tb08.27P2.160	5.79844	5.01281	1.25925	3.98081	6.86813e-05	0.000406131
Tb09.v4.0039	24.6324	3.04046	0.881604	3.44878	0.00056312	0.00247397
Tb10.v4.0163	23.491	5.35626	0.643847	8.31915	8.85964e-17	2.17134e-15
Tb10.v4.0218	6.59015	4.67471	1.50724	3.10151	0.00192537	0.00719557
Tb11.01.2730	39.9837	6.74554	1.73197	3.89471	9.83149e-05	0.000551661
Tb11.01.6250	9.26934	6.71603	2.00661	3.34696	0.000817033	0.00341583
Tb11.1790	23.5203	6.69269	1.2057	5.55086	2.8427e-08	3.29298e-07
Tb11.v5.0162	10.9728	23.1644	2.0501	11.2991	1.32529e-29	1.60414e-27
Tb11.v5.0326	101.188	7.21875	1.17914	6.12205	9.23777e-10	1.20416e-08
Tb11.v5.0472	13.2934	3.22527	1.04904	3.0745	0.00210856	0.00779667
Tb11.v5.0489	35.7023	7.41333	0.994176	7.45676	8.86784e-14	1.53787e-12
Tb11.v5.0493	3.92218	3.87867	1.19686	3.2407	0.00119236	0.00471775
Tb11.v5.0504	5.14617	3.33241	0.689402	4.83376	1.33977e-06	1.2358e-05
Tb11.v5.0517	7.97905	5.47368	1.41456	3.86953	0.000109047	0.000602194
Tb11.v5.0551	4.46558	4.26206	1.17773	3.61888	0.000295884	0.00144435
Tb11.v5.0572	3.02935	4.07537	1.17804	3.45946	0.000541258	0.00239926
Tb11.v5.0591	7.58917	6.70831	2.09674	3.1994	0.00137715	0.00532458
Tb11.v5.0594	68.9086	6.50503	0.919209	7.07677	1.47548e-12	2.23813e-11
Tb11.v5.0602	10.972	5.93405	1.19245	4.97635	6.47953e-07	6.32207e-06
Tb11.v5.0613	4.26101	3.68757	1.07006	3.44613	0.000568679	0.00249286
Tb11.v5.0621	1.75135	2.44583	0.818836	2.98695	0.00281773	0.00997729
Tb11.v5.0636	6.53632	3.81299	1.27592	2.98843	0.00280418	0.00993921
Tb11.v5.0665	2.7501	3.03399	0.989791	3.06528	0.00217466	0.00798138
Tb11.v5.0693	7.17233	3.31708	0.831229	3.99058	6.59118e-05	0.000392291
Tb11.v5.0716	14.4675	3.95905	0.77645	5.09891	3.41615e-07	3.45165e-06
Tb11.v5.0731	48.8987	9.8402	1.56444	6.28994	3.17596e-10	4.26168e-09
Tb11.v5.0732	5.10492	3.97347	1.0738	3.70038	0.000215274	0.00109502
Tb11.v5.0748	20.5494	6.66408	1.63295	4.08101	4.48408e-05	0.00028353
Tb11.v5.0752	17.0643	5.67317	0.787092	7.20776	5.68796e-13	9.09307e-12
Tb11.v5.0789	8.68661	7.64209	1.66737	4.58332	4.5764e-06	3.72838e-05
Tb11.v5.0792	11.4464	3.50172	0.891145	3.92946	8.51386e-05	0.000491203
Tb11.v5.0869	7.70113	6.84005	1.88752	3.62383	0.000290275	0.00142234
Tb11.v5.1011	47.2543	2.33806	0.569842	4.103	4.07822e-05	0.000261774
Tb927.1.1100	23.4787	8.43434	2.55285	3.30389	0.000953534	0.00388955
Tb927.1.1160	2.21893	20.9345	2.94658	7.10468	1.20599e-12	1.84348e-11
Tb927.1.120	266.466	3.05387	0.988631	3.08899	0.00200836	0.00746807
Tb927.1.1220	16.6167	23.7448	2.3409	10.1434	3.5445e-24	2.47323e-22
Tb927.1.1710	64.7757	9.16646	1.75401	5.22601	1.73206e-07	1.82466e-06
Tb927.1.1880	39.8005	10.6241	2.2943	4.63063	3.64548e-06	3.03671e-05
Tb927.1.1980	30.8884	24.0968	2.37358	10.1521	3.2434e-24	2.31767e-22
Tb927.1.20	13.8748	6.2007	0.989905	6.26393	3.75383e-10	5.01441e-09
Tb927.1.2000	7.97586	5.473	1.65038	3.3162	0.000912494	0.00376095
Tb927.1.2100	28.6557	7.52032	1.6878	4.45569	8.36244e-06	6.41625e-05
Tb927.1.2230	30.2348	3.6308	1.11558	3.25463	0.00113542	0.00451352
Tb927.1.2570	31.8249	24.6667	2.68256	9.19519	3.74329e-20	1.49003e-18
Tb927.1.2600	11.0782	5.08194	1.3362	3.80328	0.000142795	0.000762989
Tb927.1.2740	9.68067	7.29187	2.23447	3.26335	0.00110104	0.00440935
Tb927.1.2750	11.9524	6.9039	2.00294	3.44688	0.000567107	0.00248892
Tb927.1.2760	17.9775	8.64677	1.80593	4.788	1.68454e-06	1.51379e-05
Tb927.1.2820	5.42595	22.157	2.26915	9.76443	1.60004e-22	9.78333e-21
Tb927.1.290	12.5114	5.55123	0.779716	7.11956	1.08275e-12	1.65937e-11
Tb927.1.2980	27.1221	8.56032	2.09833	4.07958	4.51165e-05	0.000284969
Tb927.1.2990	26.8117	23.7509	2.67379	8.88288	6.51533e-19	2.08878e-17
Tb927.1.3150	11.1647	8.99267	2.20524	4.07786	4.5452e-05	0.000286449
Tb927.1.3290	10.9262	6.60887	1.96082	3.37046	0.000750439	0.00319058
Tb927.1.3300	103.828	5.09891	1.34692	3.78562	0.000153329	0.00081341
Tb927.1.3310	10.3255	7.10412	2.01494	3.52573	0.000422323	0.00196147
Tb927.1.3360	18.1069	7.77839	1.67356	4.6478	3.35493e-06	2.81843e-05
Tb927.1.3410	6.78629	4.49166	1.50188	2.99069	0.00278344	0.00988536
Tb927.1.3560	35.7828	7.25112	1.45713	4.97631	6.4809e-07	6.32207e-06
Tb927.1.370	23.0296	3.41632	1.02973	3.31767	0.000907726	0.0037465
Tb927.1.380	37.3671	7.57988	0.888868	8.52756	1.49468e-17	4.14249e-16
Tb927.1.3830	33.2808	8.80772	2.08765	4.21896	2.4543e-05	0.000168051
Tb927.1.3940	16.428	7.4893	2.41273	3.10407	0.00190877	0.00714252
Tb927.1.420	37.4055	4.94825	1.1055	4.47603	7.60423e-06	5.91873e-05
Tb927.1.4230	9.03486	5.55031	1.80083	3.08209	0.00205554	0.00762915
Tb927.1.4340	54.298	5.02149	1.60671	3.12532	0.0017761	0.00670106
Tb927.1.4370	70.5079	9.22795	1.50165	6.1452	7.98642e-10	1.04564e-08
Tb927.1.4470	24.987	7.38218	1.57328	4.69223	2.70247e-06	2.3331e-05
Tb927.1.4740	74.3288	8.45607	2.2571	3.74644	0.000179365	0.000928285
Tb927.1.4780	27.6578	8.42499	2.42559	3.47338	0.000513955	0.00229884
Tb927.1.480	90.8666	8.44804	0.950598	8.88708	6.27363e-19	2.02222e-17
Tb927.1.4830	17.8969	4.44002	1.34267	3.30687	0.000943443	0.00386434
Tb927.1.4890	14.8968	5.13588	1.06679	4.81433	1.47692e-06	1.3435e-05
Tb927.1.4910	17.0909	7.57219	1.78052	4.25279	2.11122e-05	0.000147661
Tb927.1.4970	46.1683	7.90685	1.97308	4.00736	6.14005e-05	0.000369337
Tb927.1.5120	48.7556	10.4267	1.52302	6.84608	7.58986e-12	1.11979e-10
Tb927.1.5160	11.8307	23.2706	2.61617	8.89492	5.84602e-19	1.89468e-17
Tb927.1.5170	11.103	8.19505	2.34799	3.49025	0.000482569	0.00218316
Tb927.1.650	11.5736	9.45537	2.33716	4.04566	5.2175e-05	0.000321339
Tb927.1.700	3.52118	21.5772	2.94629	7.3235	2.41594e-13	4.05918e-12
Tb927.1.730	42.0599	25.0386	2.94585	8.49963	1.902e-17	5.1985e-16
Tb927.1.750	44.8916	7.63684	1.86249	4.10034	4.12551e-05	0.000264237
Tb927.10.10000	37.12	8.37329	2.21256	3.78444	0.000154054	0.000816009
Tb927.10.10050	51.7851	7.81675	1.22784	6.36624	1.93715e-10	2.62312e-09
Tb927.10.10090	25.7602	8.56725	2.11123	4.05795	4.95063e-05	0.00030778
Tb927.10.10140	57.8489	11.0596	1.94756	5.67868	1.3574e-08	1.63633e-07
Tb927.10.10160	23.3791	8.32961	2.40507	3.46335	0.000533491	0.00237548
Tb927.10.10340	33.3056	8.74985	2.31544	3.77891	0.000157514	0.000831155
Tb927.10.1040	9.22076	6.43121	1.78877	3.59532	0.000323995	0.00156738
Tb927.10.10590	9.20174	5.67855	1.66831	3.40377	0.000664636	0.00286271
Tb927.10.1060	64.7537	9.16919	1.53521	5.9726	2.33507e-09	2.97195e-08
Tb927.10.10710	20.5702	9.1801	2.2683	4.04712	5.18507e-05	0.000320094
Tb927.10.10730	31.4748	7.90461	2.30367	3.43132	0.00060066	0.00261949
Tb927.10.10750	40.7678	7.01391	1.73435	4.04412	5.25208e-05	0.000323133
Tb927.10.10870	41.6797	25.0113	2.41203	10.3694	3.41788e-25	2.5989e-23
Tb927.10.11030	6.79755	22.4975	2.75707	8.15994	3.35182e-16	7.25535e-15
Tb927.10.11100	25.7652	8.42312	2.70099	3.11853	0.00181755	0.00683157
Tb927.10.11130	29.5896	24.553	2.85354	8.60441	7.67096e-18	2.15623e-16
Tb927.10.11150	15.8195	8.57717	2.83271	3.0279	0.00246257	0.0089058
Tb927.10.11160	11.2525	8.98482	2.63949	3.40399	0.000664081	0.0028624
Tb927.10.11250	23.1854	24.213	1.97073	12.2863	1.07298e-34	2.44763e-32
Tb927.10.11450	10.7413	8.62071	2.35262	3.6643	0.000248014	0.00123923
Tb927.10.11590	39.7613	24.9663	2.68788	9.28848	1.56502e-20	6.63008e-19
Tb927.10.11620	15.2239	23.6162	2.21445	10.6646	1.49057e-26	1.28124e-24
Tb927.10.11670	8.18386	22.7563	2.77436	8.20235	2.35726e-16	5.33623e-15
Tb927.10.11710	16.2011	23.7133	1.81798	13.0438	6.89447e-39	2.15216e-36
Tb927.10.11780	103.37	7.70295	1.5026	5.12641	2.95321e-07	3.01471e-06
Tb927.10.11880	19.665	8.88483	2.28859	3.88223	0.000103502	0.000576403
Tb927.10.12120	53.3242	8.51752	1.81438	4.69444	2.67337e-06	2.31471e-05
Tb927.10.12700	5.70119	22.1244	2.94288	7.51792	5.5653e-14	9.76562e-13
Tb927.10.1280	7.99975	7.8267	2.60993	2.99882	0.00271027	0.00965955
Tb927.10.12820	60.6622	9.70345	1.81804	5.33733	9.43266e-08	1.02464e-06
Tb927.10.12840	14.2098	4.64997	1.40859	3.30116	0.000962867	0.00392492
Tb927.10.12860	27.7858	8.64005	1.93867	4.4567	8.3232e-06	6.39442e-05
Tb927.10.12870	17.6327	8.47861	2.38518	3.5547	0.000378405	0.00179402
Tb927.10.12920	61.4711	9.70558	2.14816	4.51809	6.24e-06	4.94118e-05
Tb927.10.12940	8.11385	22.7443	2.58744	8.7903	1.49157e-18	4.58368e-17
Tb927.10.12950	33.209	7.63085	1.96178	3.88975	0.000100348	0.000561654
Tb927.10.12990	22.7498	9.40991	2.69792	3.48784	0.000486945	0.00219625
Tb927.10.13030	100.47	9.07795	1.64001	5.53529	3.10713e-08	3.59228e-07
Tb927.10.13250	29.7883	6.87053	1.71883	3.9972	6.40957e-05	0.000382831
Tb927.10.13290	33.3313	9.66108	2.29996	4.20054	2.66283e-05	0.000179878
Tb927.10.13320	12.0033	23.2966	2.79433	8.33711	7.61266e-17	1.91317e-15
Tb927.10.13370	28.1593	24.4809	2.53737	9.64813	5.00585e-22	2.74904e-20
Tb927.10.13400	26.2977	10.3938	2.13029	4.87908	1.06582e-06	1.0018e-05
Tb927.10.13520	51.7152	11.8015	2.08957	5.64779	1.62523e-08	1.93171e-07
Tb927.10.13530	17.9273	5.93107	1.56164	3.79799	0.000145877	0.000777354
Tb927.10.13550	19.5295	5.99006	1.72972	3.46302	0.000534145	0.0023766
Tb927.10.13660	58.1308	6.11188	1.97737	3.09092	0.00199541	0.00743362
Tb927.10.13720	28.0063	9.45088	1.61022	5.8693	4.3764e-09	5.46451e-08
Tb927.10.13800	8.69803	3.7783	1.20202	3.1433	0.00167057	0.00633515
Tb927.10.13820	19.238	23.9253	1.99021	12.0215	2.74021e-33	5.24264e-31
Tb927.10.13830	27.127	9.57874	2.05758	4.65533	3.23455e-06	2.74059e-05
Tb927.10.13880	24.8416	8.17248	1.78996	4.56573	4.97764e-06	4.02761e-05
Tb927.10.14010	51.7509	9.58059	2.18434	4.38604	1.15431e-05	8.53641e-05
Tb927.10.14140	27.9768	10.1257	1.5689	6.45403	1.08913e-10	1.50224e-09
Tb927.10.14310	43.9682	7.86838	1.20575	6.52571	6.76803e-11	9.46726e-10
Tb927.10.14420	22.408	5.41619	1.22639	4.41635	1.0038e-05	7.53615e-05
Tb927.10.14460	64.5584	7.0653	1.68273	4.19873	2.68421e-05	0.000180909
Tb927.10.1450	37.7219	7.84342	1.69217	4.63513	3.56708e-06	2.97977e-05
Tb927.10.14500	16.057	4.60933	1.52978	3.01306	0.00258625	0.00926831
Tb927.10.14760	24.1255	23.8772	2.07806	11.4901	1.47861e-30	2.08801e-28
Tb927.10.14780	35.3775	9.53589	1.67316	5.69933	1.20282e-08	1.4559e-07
Tb927.10.14790	62.0636	4.2314	1.23844	3.41672	0.000633801	0.00273985
Tb927.10.14870	6.21597	22.3703	2.41868	9.24896	2.26681e-20	9.46792e-19
Tb927.10.14920	34.8383	7.88474	2.00943	3.92387	8.71366e-05	0.000500324
Tb927.10.14990	14.0143	8.1502	1.92907	4.22493	2.39012e-05	0.000164453
Tb927.10.15000	2.47919	21.0933	2.9465	7.15877	8.14042e-13	1.2639e-11
Tb927.10.15080	39.7328	6.97539	2.15129	3.24241	0.00118522	0.00469573
Tb927.10.15180	40.3368	8.26322	1.59476	5.18149	2.2012e-07	2.27445e-06
Tb927.10.15210	6.8453	22.5106	2.59382	8.67854	4.00889e-18	1.14311e-16
Tb927.10.15290	10.7784	22.4822	1.97159	11.4031	4.03586e-30	5.56667e-28
Tb927.10.15480	30.6188	5.8409	1.63945	3.56272	0.000367038	0.00174711
Tb927.10.15550	22.6558	9.24708	2.38481	3.87748	0.000105542	0.000585568
Tb927.10.1560	19.6585	22.5935	2.1671	10.4257	1.89282e-25	1.47715e-23
Tb927.10.15690	24.788	24.3065	2.68167	9.06393	1.25829e-19	4.66434e-18
Tb927.10.15700	52.1675	10.8181	2.10518	5.13878	2.76525e-07	2.83749e-06
Tb927.10.15720	9.02767	22.8439	2.17552	10.5004	8.59993e-26	6.80082e-24
Tb927.10.15760	10.3596	6.57768	1.60199	4.10595	4.02652e-05	0.000258736
Tb927.10.160	18.6544	10.3738	2.9459	3.52144	0.000429207	0.00198532
Tb927.10.16000	22.0808	8.0315	1.73713	4.62344	3.77425e-06	3.13078e-05
Tb927.10.16190	14.6649	6.27968	1.48676	4.22373	2.40294e-05	0.000164952
Tb927.10.16280	20.0387	6.51876	0.580518	11.2292	2.93055e-29	3.47622e-27
Tb927.10.1630	10.4972	23.1055	2.80067	8.25	1.58393e-16	3.74274e-15
Tb927.10.1670	7.03028	7.88826	1.95943	4.0258	5.67824e-05	0.000345058
Tb927.10.1890	8.22751	7.49549	2.01137	3.72657	0.000194107	0.000995889
Tb927.10.1970	51.2169	8.5378	2.01505	4.23702	2.26502e-05	0.000156571
Tb927.10.2120	8.32938	22.7838	2.608	8.73612	2.41247e-18	7.15419e-17
Tb927.10.2240	52.9755	8.35209	1.53916	5.4264	5.75035e-08	6.43496e-07
Tb927.10.2270	18.0123	8.91301	1.94025	4.59374	4.35365e-06	3.56159e-05
Tb927.10.2320	6.78914	8.67926	2.0759	4.18097	2.90271e-05	0.000194531
Tb927.10.2370	20.9176	9.91696	1.77166	5.59755	2.17406e-08	2.55334e-07
Tb927.10.2470	2.87713	21.3023	2.72568	7.81542	5.47789e-15	1.04467e-13
Tb927.10.2540	3.74355	21.5808	2.42423	8.90215	5.47739e-19	1.8048e-17
Tb927.10.2550	18.3214	21.7816	2.50109	8.70883	3.07018e-18	8.88255e-17
Tb927.10.2600	9.70403	9.22541	2.80011	3.29466	0.000985401	0.00401402
Tb927.10.2680	4.64092	7.34129	2.08189	3.52627	0.000421461	0.00196054
Tb927.10.2750	10.6922	6.88386	1.76599	3.89802	9.69839e-05	0.000545742
Tb927.10.2830	22.5429	23.7633	2.48908	9.54705	1.33447e-21	6.76474e-20
Tb927.10.2880	49.2065	6.27069	1.50969	4.15363	3.27241e-05	0.000216059
Tb927.10.290	5.66543	7.69737	2.29631	3.35205	0.000802145	0.00337174
Tb927.10.2940	27.1449	10.2347	1.8709	5.47049	4.48788e-08	5.09915e-07
Tb927.10.3010	37.1176	6.85787	1.83629	3.73463	0.000187992	0.000969547
Tb927.10.3320	19.6453	9.79749	2.37164	4.1311	3.61029e-05	0.000234274
Tb927.10.3570	28.0437	7.3956	2.32819	3.17654	0.00149044	0.00571045
Tb927.10.3790	53.5488	7.59215	1.36085	5.57898	2.41928e-08	2.83013e-07
Tb927.10.3830	17.0312	6.0779	0.948129	6.41041	1.45125e-10	1.98326e-09
Tb927.10.3960	6.81935	4.80622	1.37754	3.48898	0.000484866	0.00219021
Tb927.10.4140	13.6646	23.4743	2.47096	9.50011	2.09672e-21	1.04501e-19
Tb927.10.4170	13.3746	7.56483	2.04583	3.69769	0.000217572	0.00110292
Tb927.10.420	18.7967	8.92699	2.69651	3.31057	0.000931057	0.00382152
Tb927.10.4200	31.7082	7.86268	2.59271	3.03262	0.00242444	0.00879471
Tb927.10.4560	12.6624	6.07053	1.51835	3.9981	6.3854e-05	0.000382157
Tb927.10.4720	27.7924	8.13273	2.0797	3.91053	9.20956e-05	0.000524706
Tb927.10.4770	21.0331	7.71756	2.15117	3.58762	0.000333715	0.00160785
Tb927.10.4810	13.4928	7.88812	2.25164	3.50328	0.000459562	0.00209344
Tb927.10.4870	12.1941	9.26368	1.98388	4.66947	3.01973e-06	2.5659e-05
Tb927.10.4970	17.4106	6.46045	1.32087	4.89106	1.00294e-06	9.48712e-06
Tb927.10.4980	22.2054	6.5587	2.19414	2.98919	0.00279718	0.00992229
Tb927.10.5010	25.5548	8.63447	1.59047	5.42887	5.67134e-08	6.35855e-07
Tb927.10.5100	9.93645	4.72965	1.53164	3.08796	0.00201534	0.00748935
Tb927.10.5110	15.865	8.23946	2.21911	3.71296	0.000204849	0.00104468
Tb927.10.530	17.0604	9.35997	1.62055	5.77579	7.65907e-09	9.42447e-08
Tb927.10.5430	50.2323	8.1994	2.01401	4.07119	4.6774e-05	0.000292943
Tb927.10.5450	26.8779	8.71839	2.06402	4.22398	2.40025e-05	0.000164952
Tb927.10.5470	18.7732	23.9193	2.67889	8.92879	4.30689e-19	1.43506e-17
Tb927.10.5590	5.23945	6.13951	1.81227	3.38774	0.000704722	0.00301566
Tb927.10.5690	19.4238	23.9622	2.49531	9.6029	7.77262e-22	4.11602e-20
Tb927.10.5830	22.4479	22.1765	2.8349	7.82266	5.17186e-15	9.89494e-14
Tb927.10.5840	19.8966	10.5997	1.90105	5.57573	2.46494e-08	2.87786e-07
Tb927.10.5850	22.5742	6.65135	1.68282	3.9525	7.73389e-05	0.000451473
Tb927.10.5880	81.7774	7.46215	1.63145	4.57394	4.78648e-06	3.89419e-05
Tb927.10.5890	29.3677	6.21158	1.81951	3.41388	0.000640459	0.00276661
Tb927.10.5930	14.3301	8.71421	1.78816	4.87329	1.09757e-06	1.03001e-05
Tb927.10.5940	32.4276	24.1844	2.53027	9.55803	1.20014e-21	6.18959e-20
Tb927.10.6170	32.3506	5.25818	1.27068	4.13809	3.5021e-05	0.000228778
Tb927.10.6220	37.6692	8.27346	1.94236	4.25948	2.049e-05	0.000143989
Tb927.10.6390	19.7993	6.71697	1.48209	4.53209	5.84017e-06	4.6494e-05
Tb927.10.6400	10.9058	5.33959	1.29242	4.13147	3.6045e-05	0.000234154
Tb927.10.6440	6.47299	8.18908	2.44254	3.35269	0.000800309	0.00336641
Tb927.10.6480	11.7112	8.12355	2.22734	3.64719	0.000265123	0.00131366
Tb927.10.6580	15.8399	6.89118	1.72812	3.98768	6.67226e-05	0.000396128
Tb927.10.6600	14.0155	7.64769	1.82086	4.20004	2.66869e-05	0.000180069
Tb927.10.6610	12.5266	9.14525	2.82478	3.2375	0.0012058	0.00476138
Tb927.10.6710	9.62061	7.11901	2.35856	3.01837	0.00254135	0.00914608
Tb927.10.6750	41.4167	7.48323	1.831	4.08697	4.37037e-05	0.000277226
Tb927.10.6790	37.1506	8.11753	2.41411	3.36254	0.000772301	0.00326015
Tb927.10.6990	15.026	6.884	1.97983	3.47707	0.00050692	0.00227424
Tb927.10.7060	37.4327	8.12345	2.08313	3.89964	9.63376e-05	0.00054417
Tb927.10.7120	43.9151	9.74823	2.29162	4.25387	2.10111e-05	0.000147127
Tb927.10.7140	81.27	12.3177	1.80287	6.83225	8.35934e-12	1.23025e-10
Tb927.10.7180	17.3509	8.7574	2.67708	3.27125	0.00107075	0.0043055
Tb927.10.720	79.1311	10.9673	1.55237	7.06484	1.60801e-12	2.43293e-11
Tb927.10.7280	59.1166	8.69507	1.56479	5.55669	2.74945e-08	3.19119e-07
Tb927.10.7410	23.904	7.01838	1.36041	5.15901	2.48257e-07	2.55184e-06
Tb927.10.7450	10.6741	7.62792	2.36258	3.22864	0.00124381	0.00488871
Tb927.10.7530	11.7791	9.64573	2.4801	3.88926	0.000100552	0.000562086
Tb927.10.770	30.9272	8.83549	2.20895	3.99986	6.33812e-05	0.000379711
Tb927.10.7710	24.1023	24.2631	1.48328	16.3577	3.83354e-60	5.68418e-57
Tb927.10.7800	24.9719	10.4137	2.25935	4.60917	4.04281e-06	3.33954e-05
Tb927.10.7950	12.5798	23.3563	2.47556	9.43476	3.91902e-21	1.84584e-19
Tb927.10.7970	10.0945	23.0495	2.62551	8.77906	1.6484e-18	4.96277e-17
Tb927.10.8000	75.6253	9.49506	1.75656	5.40547	6.46387e-08	7.19272e-07
Tb927.10.8040	27.215	7.79993	1.52625	5.11052	3.2127e-07	3.26276e-06
Tb927.10.8050	11.6088	3.68371	1.16306	3.16727	0.0015388	0.00586543
Tb927.10.8070	20.4801	23.9493	2.82531	8.47671	2.31646e-17	6.24497e-16
Tb927.10.8115	10.0872	23.0519	2.94598	7.82487	5.08191e-15	9.75432e-14
Tb927.10.8180	20.8711	9.53329	2.68958	3.54453	0.000393313	0.00185285
Tb927.10.8200	34.2717	8.24136	1.9916	4.13807	3.50245e-05	0.000228778
Tb927.10.8210	4.60949	21.9587	2.9283	7.49879	6.44091e-14	1.12356e-12
Tb927.10.8240	26.5849	8.70717	2.27817	3.822	0.000132372	0.000715566
Tb927.10.830	24.3094	7.63786	1.7312	4.4119	1.02469e-05	7.68325e-05
Tb927.10.8310	40.8495	8.3258	1.53001	5.44168	5.27819e-08	5.94022e-07
Tb927.10.8390	9.07649	4.61151	1.38638	3.3263	0.000880058	0.00364245
Tb927.10.8400	11.1351	23.1661	2.94596	7.86368	3.73007e-15	7.25346e-14
Tb927.10.8610	38.3837	8.38346	2.41754	3.46776	0.000524813	0.00234211
Tb927.10.8630	2.55899	21.1374	2.94648	7.1738	7.29432e-13	1.14149e-11
Tb927.10.8670	14.3566	8.23513	2.66483	3.09031	0.0019995	0.0074398
Tb927.10.870	93.4439	7.01838	1.27147	5.51991	3.39171e-08	3.89849e-07
Tb927.10.8780	82.4833	10.6466	1.76267	6.04005	1.54066e-09	1.99513e-08
Tb927.10.8800	33.7815	10.615	1.77196	5.99053	2.09154e-09	2.69087e-08
Tb927.10.8850	7.19732	6.37995	1.91201	3.33678	0.000847563	0.0035227
Tb927.10.8960	22.8694	10.2061	2.54077	4.01692	5.89639e-05	0.000356488
Tb927.10.9000	18.679	10.6684	2.50771	4.25425	2.0975e-05	0.000147048
Tb927.10.9080	85.5699	10.509	1.65068	6.36645	1.93452e-10	2.62312e-09
Tb927.10.9120	21.6384	8.41947	2.27101	3.70736	0.000209429	0.0010662
Tb927.10.9150	14.9819	23.2502	2.63954	8.80841	1.26933e-18	3.9623e-17
Tb927.10.9170	3.67824	21.6413	2.72217	7.94999	1.86526e-15	3.75012e-14
Tb927.10.9200	30.1599	7.3587	1.54891	4.75089	2.02525e-06	1.77952e-05
Tb927.10.9310	18.2438	8.68903	2.53802	3.42354	0.00061811	0.00267983
Tb927.10.9340	30.1535	8.98094	1.73616	5.17287	2.30527e-07	2.37784e-06
Tb927.10.9350	34.1589	10.0019	2.44322	4.09373	4.24484e-05	0.000271294
Tb927.10.9360	28.8297	9.0222	2.71577	3.32215	0.000893275	0.003692
Tb927.10.9420	12.2506	7.3659	2.35249	3.13112	0.00174143	0.00658281
Tb927.10.9450	19.6171	8.86053	1.90405	4.65351	3.26331e-06	2.75708e-05
Tb927.10.9570	52.9279	6.6765	1.49723	4.45923	8.22534e-06	6.33565e-05
Tb927.10.9590	48.0176	5.97705	1.72819	3.45857	0.000543058	0.00240006
Tb927.10.9650	17.4614	8.36765	2.26727	3.69063	0.000223698	0.00113011
Tb927.10.9730	27.83	10.6665	2.04959	5.2042	1.94834e-07	2.03802e-06
Tb927.10.9830	3.28431	21.4839	2.71884	7.90188	2.74731e-15	5.41339e-14
Tb927.10.9840	14.2427	8.9843	2.66071	3.37666	0.000733721	0.00312847
Tb927.10.9950	10.7431	23.1319	2.80548	8.24523	1.64836e-16	3.8642e-15
Tb927.11.10080	8.72757	22.5527	2.946	7.65536	1.92773e-14	3.5618e-13
Tb927.11.10120	43.3554	11.1277	2.55146	4.36129	1.29298e-05	9.45579e-05
Tb927.11.10140	36.2684	24.8346	2.26379	10.9704	5.30381e-28	5.61731e-26
Tb927.11.10240	16.2464	6.02451	1.91498	3.14599	0.00165524	0.00628103
Tb927.11.10320	35.0741	10.303	2.5439	4.05006	5.12039e-05	0.000317004
Tb927.11.10450	33.408	24.2158	2.52888	9.5757	1.01172e-21	5.31018e-20
Tb927.11.10480	7.40958	6.91716	2.19844	3.1464	0.00165296	0.00627638
Tb927.11.10510	15.3798	8.62306	2.22131	3.88197	0.000103612	0.000576475
Tb927.11.10540	58.3691	8.87563	2.2027	4.02942	5.59136e-05	0.000340826
Tb927.11.10550	24.804	8.35068	2.28111	3.6608	0.000251427	0.00125418
Tb927.11.10600	4.89051	21.2666	2.94616	7.21841	5.25977e-13	8.50019e-12
Tb927.11.10610	31.9731	24.5722	2.69392	9.12133	7.42086e-20	2.82135e-18
Tb927.11.10620	5.9544	22.314	2.59227	8.60789	7.44192e-18	2.10181e-16
Tb927.11.10650	35.5563	24.4799	1.78591	13.7072	9.18944e-43	5.45026e-40
Tb927.11.10700	10.0954	6.81274	2.12836	3.20094	0.00136981	0.00529964
Tb927.11.10720	9.10269	22.8984	2.20812	10.3701	3.39234e-25	2.5989e-23
Tb927.11.10730	24.0461	7.0418	2.11934	3.32263	0.000891719	0.00368813
Tb927.11.10760	7.82206	7.09259	2.12649	3.33535	0.000851923	0.00353834
Tb927.11.1080	18.0102	23.8554	2.81695	8.46852	2.48533e-17	6.66991e-16
Tb927.11.10860	36.8889	10.3331	2.88911	3.57656	0.00034814	0.00166787
Tb927.11.10990	11.0022	23.1718	2.79366	8.29443	1.0911e-16	2.61997e-15
Tb927.11.11050	14.3083	23.5321	2.94593	7.98801	1.37129e-15	2.81424e-14
Tb927.11.11090	5.81139	7.99677	2.60813	3.0661	0.00216873	0.00796949
Tb927.11.11135	11.4912	9.40752	2.20706	4.26247	2.02184e-05	0.000142248
Tb927.11.11140	41.4785	6.78509	1.98086	3.42532	0.000614067	0.00266425
Tb927.11.11160	39.7989	9.91088	1.90003	5.21617	1.8266e-07	1.91406e-06
Tb927.11.11250	4.25259	8.1402	2.27595	3.57662	0.000348068	0.00166787
Tb927.11.11340	3.47236	21.5596	2.9463	7.3175	2.52638e-13	4.23276e-12
Tb927.11.11350	9.46492	22.9585	2.43342	9.43469	3.92135e-21	1.84584e-19
Tb927.11.11435	6.06941	22.3434	2.75772	8.10212	5.40096e-16	1.15227e-14
Tb927.11.11520	29.805	5.32601	1.72522	3.08715	0.00202086	0.00750515
Tb927.11.11550	25.149	9.92051	1.98719	4.99224	5.96825e-07	5.87027e-06
Tb927.11.11570	60.4087	8.11869	1.8338	4.42725	9.54407e-06	7.2386e-05
Tb927.11.1160	46.4853	7.05561	2.19827	3.20963	0.00132908	0.00516226
Tb927.11.11690	30.1812	8.31133	1.60083	5.1919	2.08163e-07	2.15842e-06
Tb927.11.1170	38.0679	10.2521	2.29716	4.46295	8.08402e-06	6.25931e-05
Tb927.11.11760	15.7261	9.47193	2.50915	3.77495	0.000160038	0.000841475
Tb927.11.11870	22.7786	23.7522	2.83241	8.38586	5.03574e-17	1.29294e-15
Tb927.11.11880	33.6453	7.91477	2.04291	3.87427	0.000106943	0.000591681
Tb927.11.11930	7.09883	22.5573	2.41862	9.3265	1.09421e-20	4.73705e-19
Tb927.11.11970	14.0965	4.56997	1.51478	3.01693	0.00255351	0.00917694
Tb927.11.1210	13.9221	8.39964	2.36822	3.54682	0.000389915	0.00184123
Tb927.11.12210	127.484	12.5413	1.79637	6.98148	2.92078e-12	4.37454e-11
Tb927.11.12250	23.6919	7.82227	2.41545	3.23843	0.0012019	0.00475232
Tb927.11.12260	34.5043	10.6111	2.69713	3.9342	8.34736e-05	0.000483007
Tb927.11.1230	36.8805	7.05607	1.69808	4.15533	3.24814e-05	0.000214768
Tb927.11.12340	16.3096	7.14211	2.18027	3.2758	0.00105365	0.00425404
Tb927.11.12360	30.5424	7.40913	1.62563	4.55769	5.17183e-06	4.16202e-05
Tb927.11.12370	7.11824	22.5177	2.94605	7.64334	2.11661e-14	3.83902e-13
Tb927.11.12380	17.5907	8.07132	2.02677	3.98235	6.8237e-05	0.000404309
Tb927.11.12470	49.9904	8.89218	2.04665	4.34476	1.39428e-05	0.000101466
Tb927.11.12500	32.2616	9.11336	1.89006	4.82174	1.42314e-06	1.30458e-05
Tb927.11.12540	24.1112	6.11096	1.92133	3.18058	0.0014698	0.00564596
Tb927.11.12580	17.606	4.15881	1.29166	3.21973	0.0012831	0.00502314
Tb927.11.12590	22.1167	23.8873	1.90637	12.5302	5.10332e-36	1.26116e-33
Tb927.11.12630	64.8914	7.99413	2.3748	3.36624	0.000762015	0.00322592
Tb927.11.12690	32.1984	9.79523	2.56339	3.8212	0.000132803	0.000716701
Tb927.11.12710	17.2377	6.53727	1.37281	4.76197	1.9171e-06	1.70214e-05
Tb927.11.12880	12.1189	5.13312	1.33774	3.83716	0.000124465	0.000678435
Tb927.11.12970	22.7027	10.885	2.2422	4.85463	1.2061e-06	1.12187e-05
Tb927.11.12980	15.3376	5.70056	1.533	3.71857	0.000200355	0.0010244
Tb927.11.13000	52.4816	5.29447	1.47954	3.57846	0.000345629	0.00165986
Tb927.11.13090	39.6821	9.6638	1.70077	5.68202	1.33115e-08	1.60796e-07
Tb927.11.13130	12.0449	7.50191	1.91811	3.9111	9.18784e-05	0.000523972
Tb927.11.13190	14.4628	9.32266	1.9633	4.74847	2.04961e-06	1.7956e-05
Tb927.11.13230	24.9246	6.19469	1.43407	4.31966	1.56271e-05	0.000112481
Tb927.11.13240	16.3809	23.729	2.24269	10.5806	3.66714e-26	3.06335e-24
Tb927.11.13260	11.2391	6.74271	2.24976	2.99709	0.00272573	0.00970365
Tb927.11.13310	35.9459	8.33322	2.59626	3.2097	0.00132874	0.00516226
Tb927.11.13330	10.1069	8.84322	2.18428	4.04857	5.15319e-05	0.000318702
Tb927.11.13350	38.7483	5.03544	1.63954	3.07126	0.0021316	0.00785738
Tb927.11.13400	26.8811	24.4108	2.40479	10.1509	3.28364e-24	2.31848e-22
Tb927.11.13420	23.2953	9.26327	2.13756	4.33358	1.46706e-05	0.000106501
Tb927.11.13500	141.186	7.27377	1.46768	4.95598	7.19676e-07	6.97451e-06
Tb927.11.13550	47.0838	8.08889	1.77228	4.56411	5.01623e-06	4.0533e-05
Tb927.11.13860	9.17641	22.9214	2.78319	8.23567	1.7856e-16	4.13687e-15
Tb927.11.1390	59.9626	9.33508	2.10959	4.42506	9.64145e-06	7.29381e-05
Tb927.11.13990	22.252	10.1121	1.91746	5.27371	1.33695e-07	1.42637e-06
Tb927.11.140	21.8938	6.14458	1.73582	3.53987	0.00040033	0.00188441
Tb927.11.14040	59.7481	10.9738	1.90551	5.75899	8.46192e-09	1.03694e-07
Tb927.11.14090	22.8657	6.69006	1.84069	3.63454	0.000278473	0.00137406
Tb927.11.14120	3.26754	21.4756	2.54854	8.4266	3.55854e-17	9.33882e-16
Tb927.11.14180	15.7199	7.6735	1.9003	4.03804	5.39005e-05	0.000330252
Tb927.11.1420	14.568	6.68637	1.70307	3.92607	8.63448e-05	0.000497195
Tb927.11.14200	14.4462	9.68822	1.80195	5.37652	7.59386e-08	8.38718e-07
Tb927.11.14300	16.7922	7.82575	2.27047	3.44676	0.00056736	0.00248892
Tb927.11.14340	14.0207	7.105	2.15008	3.30452	0.000951387	0.00388614
Tb927.11.14380	14.7895	8.70098	2.52259	3.44922	0.000562215	0.00247296
Tb927.11.1440	16.5911	23.7464	2.25071	10.5507	5.04445e-26	4.09845e-24
Tb927.11.14450	39.9656	24.9729	2.01273	12.4074	2.38118e-35	5.64912e-33
Tb927.11.14490	9.81376	9.23152	2.4638	3.74687	0.000179056	0.000927494
Tb927.11.14520	27.4049	8.67442	1.92417	4.50813	6.54014e-06	5.16255e-05
Tb927.11.14540	47.3302	8.17744	1.57482	5.19262	2.0736e-07	2.15386e-06
Tb927.11.14550	20.9493	6.28746	1.98174	3.17269	0.00151032	0.00577545
Tb927.11.14610	11.7954	9.47572	2.06266	4.59394	4.3496e-06	3.56159e-05
Tb927.11.14680	86.7069	5.78646	1.6568	3.49255	0.000478434	0.00216775
Tb927.11.1470	14.9068	8.95508	2.09372	4.27712	1.89326e-05	0.000133837
Tb927.11.14790	8.35508	7.38276	2.38029	3.10163	0.00192459	0.00719557
Tb927.11.1480	33.6587	7.81863	1.87274	4.17497	2.98025e-05	0.000199277
Tb927.11.14800	6.81247	22.5004	1.87344	12.0102	3.14028e-33	5.82031e-31
Tb927.11.14840	85.6029	9.55855	1.5674	6.09835	1.07172e-09	1.39089e-08
Tb927.11.14850	8.90397	22.0967	2.62449	8.41941	3.78374e-17	9.88606e-16
Tb927.11.14880	145.562	5.76523	1.69566	3.4	0.000673862	0.00289824
Tb927.11.15090	21.0133	7.98433	2.27843	3.50432	0.000457782	0.00209139
Tb927.11.15230	9.98232	5.93241	1.94891	3.04396	0.00233485	0.00850093
Tb927.11.15250	7.41224	22.6167	2.94604	7.67699	1.62876e-14	3.03779e-13
Tb927.11.15330	50.0876	5.41466	1.33268	4.063	4.84467e-05	0.000302143
Tb927.11.15375	18.5206	23.6982	2.9459	8.04447	8.6618e-16	1.81531e-14
Tb927.11.15390	26.4004	7.67302	2.04032	3.7607	0.000169435	0.000886174
Tb927.11.1540	59.5293	10.0251	1.89879	5.27972	1.29382e-07	1.38764e-06
Tb927.11.15420	14.2125	23.528	2.33354	10.0826	6.59893e-24	4.49865e-22
Tb927.11.1550	29.2856	24.5405	2.94587	8.33049	8.05093e-17	2.01477e-15
Tb927.11.15520	61.0082	11.1962	2.33795	4.78888	1.67719e-06	1.50947e-05
Tb927.11.15650	4.24352	21.8412	2.73559	7.9841	1.41551e-15	2.89496e-14
Tb927.11.1570	20.1172	7.51313	1.56614	4.79722	1.60886e-06	1.45238e-05
Tb927.11.15740	10.9392	22.9625	2.63302	8.72097	2.75827e-18	8.09865e-17
Tb927.11.15770	31.2845	10.3936	2.70402	3.84376	0.000121165	0.00066233
Tb927.11.15820	23.6984	8.30696	2.4243	3.42655	0.00061131	0.00265617
Tb927.11.15840	36.0051	7.64796	1.16415	6.56959	5.04555e-11	7.09127e-10
Tb927.11.15860	11.4629	23.1535	1.9441	11.9096	1.05434e-32	1.73702e-30
Tb927.11.15870	16.9906	8.33848	2.26738	3.67759	0.000235452	0.00118345
Tb927.11.15940	41.9764	24.8937	2.4156	10.3054	6.65995e-25	4.87656e-23
Tb927.11.15970	68.5517	9.2021	2.02299	4.54877	5.39599e-06	4.31898e-05
Tb927.11.15990	39.4499	8.24955	1.84502	4.47124	7.77668e-06	6.04502e-05
Tb927.11.1600	29.3807	8.97834	2.19447	4.09135	4.28861e-05	0.000273503
Tb927.11.16050	10.2011	7.81856	1.84759	4.23177	2.31856e-05	0.000160086
Tb927.11.1610	15.8337	8.85671	2.23989	3.95408	7.68287e-05	0.00044938
Tb927.11.16150	6.73839	8.03865	2.30361	3.48959	0.000483767	0.0021869
Tb927.11.16240	4.57428	21.9481	2.74227	8.0036	1.20829e-15	2.50573e-14
Tb927.11.16250	41.5476	11.2402	2.00821	5.59713	2.17925e-08	2.55437e-07
Tb927.11.16380	3.65493	21.6357	2.55729	8.46041	2.66443e-17	7.05479e-16
Tb927.11.16390	14.5511	5.73353	1.69971	3.37323	0.000742918	0.00316086
Tb927.11.16500	2.66056	21.1934	2.94645	7.19285	6.3452e-13	1.00356e-11
Tb927.11.16610	21.5014	23.5446	2.42263	9.71859	2.51229e-22	1.47528e-20
Tb927.11.16650	12.4939	6.88776	2.14096	3.21713	0.00129478	0.00506219
Tb927.11.16670	29.3551	8.73248	2.05048	4.25874	2.05582e-05	0.000144296
Tb927.11.16800	24.8404	7.61598	2.44645	3.11308	0.00185149	0.00694131
Tb927.11.16810	47.6906	9.72976	2.58326	3.76647	0.000165575	0.000867515
Tb927.11.16890	84.3359	9.49203	1.40007	6.77966	1.20456e-11	1.75967e-10
Tb927.11.16900	19.9524	7.28424	2.40124	3.03353	0.00241707	0.00877335
Tb927.11.16950	11.7096	23.2499	2.79291	8.32462	8.45988e-17	2.0994e-15
Tb927.11.17020	26.8771	24.1915	2.94587	8.212	2.17534e-16	4.96228e-15
Tb927.11.1720	16.9159	9.75029	2.50116	3.89831	9.68646e-05	0.000545588
Tb927.11.1750	7.59922	7.90709	2.62025	3.01768	0.00254715	0.00916141
Tb927.11.17890	7.43079	8.6686	1.8883	4.5907	4.41771e-06	3.60901e-05
Tb927.11.190	39.6573	10.8396	2.16858	4.99848	5.77842e-07	5.70247e-06
Tb927.11.1900	35.3686	8.34703	1.5083	5.53407	3.12876e-08	3.61024e-07
Tb927.11.19190	4.01511	4.40511	0.535611	8.22446	1.96073e-16	4.50739e-15
Tb927.11.1920	6.48367	5.5695	1.73776	3.20499	0.00135069	0.00523683
Tb927.11.1970	12.6269	23.3648	2.81133	8.31095	9.49417e-17	2.31476e-15
Tb927.11.200	23.261	24.2072	2.21215	10.9428	7.19159e-28	7.35402e-26
Tb927.11.20060	5.75907	4.38414	0.573191	7.64866	2.03092e-14	3.72922e-13
Tb927.11.2130	50.7974	10.1677	1.80056	5.64698	1.63294e-08	1.93699e-07
Tb927.11.2230	30.7894	24.6076	2.68625	9.16059	5.16162e-20	2.03332e-18
Tb927.11.2245	3.25833	21.4758	2.71417	7.91246	2.52355e-15	5.00575e-14
Tb927.11.2280	37.2679	9.70726	2.1934	4.42568	9.61402e-06	7.28234e-05
Tb927.11.2360	84.7926	7.81628	1.78884	4.36946	1.24556e-05	9.15415e-05
Tb927.11.2440	6.03386	3.91891	0.538127	7.28249	3.27705e-13	5.4291e-12
Tb927.11.2470	23.4907	9.12751	2.12864	4.28794	1.80334e-05	0.000127938
Tb927.11.2500	16.327	7.0115	1.77711	3.94544	7.96544e-05	0.000463621
Tb927.11.2570	18.5208	6.31516	1.52552	4.13968	3.47786e-05	0.000227925
Tb927.11.2590	8.84131	7.44175	2.33888	3.18176	0.00146385	0.0056304
Tb927.11.2600	19.8527	7.0917	1.88916	3.7539	0.000174103	0.000905795
Tb927.11.2730	5.14226	22.1041	2.4148	9.15361	5.50621e-20	2.13446e-18
Tb927.11.2760	14.8835	9.16365	2.66318	3.44087	0.000579854	0.00253997
Tb927.11.2780	12.4363	7.67936	2.37983	3.22686	0.00125158	0.00491274
Tb927.11.2790	20.1017	6.60602	2.09768	3.1492	0.00163718	0.00622445
Tb927.11.2840	2.90365	19.394	2.90156	6.68401	2.32496e-11	3.36326e-10
Tb927.11.2880	6.60316	5.43158	1.54202	3.52237	0.000427707	0.00198117
Tb927.11.2910	53.4167	10.4673	2.59094	4.03995	5.34626e-05	0.000327908
Tb927.11.3000	24.8681	7.04599	1.27722	5.51667	3.45492e-08	3.96346e-07
Tb927.11.3010	44.8653	6.56747	1.91612	3.42749	0.000609193	0.00265281
Tb927.11.3120	73.381	8.37931	2.07098	4.04606	5.20865e-05	0.000321128
Tb927.11.3160	9.51405	8.32531	2.47557	3.36298	0.000771051	0.00325952
Tb927.11.3200	27.6292	24.3534	2.68728	9.06246	1.27539e-19	4.69834e-18
Tb927.11.3250	249.428	3.78964	1.12228	3.37674	0.000733517	0.00312847
Tb927.11.3280	25.5171	5.87543	1.48309	3.9616	7.44479e-05	0.000437612
Tb927.11.3290	37.6562	7.99131	2.03976	3.91776	8.93741e-05	0.000510672
Tb927.11.3390	33.1511	7.66155	1.61139	4.75462	1.9882e-06	1.75477e-05
Tb927.11.3450	18.6405	8.84371	1.75994	5.02499	5.03453e-07	5.01003e-06
Tb927.11.3490	30.4718	8.25625	1.90942	4.32395	1.53258e-05	0.000110446
Tb927.11.3500	18.8836	7.717	2.27961	3.38523	0.000711189	0.00303676
Tb927.11.3590	9.20012	3.86681	0.781408	4.94851	7.47824e-07	7.22369e-06
Tb927.11.3680	8.15838	22.7517	2.77005	8.21347	2.14885e-16	4.92077e-15
Tb927.11.3730	26.6554	10.2069	1.95587	5.21859	1.80292e-07	1.89595e-06
Tb927.11.3780	47.65	6.48778	1.66156	3.90464	9.43673e-05	0.000534568
Tb927.11.3850	62.4958	5.48896	1.78944	3.06741	0.0021592	0.00794309
Tb927.11.3870	55.3617	7.99318	1.14413	6.98628	2.82271e-12	4.23835e-11
Tb927.11.3960	24.3055	10.2747	2.52756	4.06505	4.80219e-05	0.000299808
Tb927.11.3980	5.54643	8.37467	2.43722	3.43616	0.000590028	0.0025794
Tb927.11.3990	35.7619	5.58223	1.84748	3.02155	0.00251487	0.00908385
Tb927.11.4000	27.2604	6.81249	1.9655	3.46604	0.000528188	0.0023554
Tb927.11.4180	76.1307	8.27864	1.3956	5.93194	2.99385e-09	3.78603e-08
Tb927.11.420	8.9797	22.8546	2.77468	8.23685	1.76798e-16	4.1121e-15
Tb927.11.4200	18.6446	7.39103	1.95824	3.77432	0.000160442	0.000842856
Tb927.11.4290	84.0308	7.55507	0.920986	8.20324	2.33991e-16	5.31724e-15
Tb927.11.440	8.60025	22.8173	2.32674	9.80656	1.055e-22	6.52932e-21
Tb927.11.4400	60.5533	9.69228	1.45178	6.67615	2.45306e-11	3.53993e-10
Tb927.11.4430	78.2013	25.9113	1.5315	16.919	3.25994e-64	6.4449e-61
Tb927.11.4490	23.15	24.2113	2.52122	9.60299	7.76586e-22	4.11602e-20
Tb927.11.4500	15.2371	9.17858	2.2536	4.07286	4.64393e-05	0.000291154
Tb927.11.4550	13.5704	21.9442	2.47768	8.85676	8.23765e-19	2.5988e-17
Tb927.11.4590	7.30462	8.77933	2.44799	3.58634	0.000335357	0.00161445
Tb927.11.4640	21.8225	8.06092	2.41535	3.33737	0.000845753	0.00351802
Tb927.11.4690	31.0615	9.44713	2.42877	3.88967	0.00010038	0.000561654
Tb927.11.4710	48.6656	8.08234	1.4076	5.74192	9.3607e-09	1.14471e-07
Tb927.11.4750	9.55016	22.9689	2.6118	8.79426	1.43993e-18	4.44804e-17
Tb927.11.4780	39.3174	10.9897	2.55044	4.30893	1.64044e-05	0.000117648
Tb927.11.4830	38.163	24.9005	2.70168	9.21668	3.06444e-20	1.23641e-18
Tb927.11.4840	17.7215	23.8382	2.65393	8.9822	2.65401e-19	9.27496e-18
Tb927.11.4850	34.6938	9.60985	1.91388	5.02113	5.13677e-07	5.09468e-06
Tb927.11.4880	19.1316	23.5455	2.82803	8.32576	8.37877e-17	2.088e-15
Tb927.11.5000	37.7763	7.38259	1.78419	4.13778	3.50684e-05	0.000228812
Tb927.11.5020	9.17074	5.9095	1.81612	3.25392	0.00113825	0.00452173
Tb927.11.5040	8.45031	5.25241	1.49891	3.50416	0.000458054	0.00209139
Tb927.11.5050	33.2416	10.3727	1.99496	5.19946	1.99869e-07	2.08701e-06
Tb927.11.5070	42.9346	6.886	1.84174	3.73886	0.00018486	0.000955056
Tb927.11.5160	16.4874	9.97702	2.65501	3.75781	0.000171404	0.000894199
Tb927.11.5230	2.81329	21.1599	2.94642	7.18158	6.89103e-13	1.08415e-11
Tb927.11.5365	11.1588	22.1558	2.60961	8.49009	2.06474e-17	5.61743e-16
Tb927.11.5370	50.0151	11.0499	2.07459	5.3263	1.00232e-07	1.08481e-06
Tb927.11.5430	21.1551	10.067	2.27588	4.42336	9.71789e-06	7.33293e-05
Tb927.11.5440	17.339	23.3545	2.82481	8.26763	1.36652e-16	3.25496e-15
Tb927.11.550	13.4098	5.91183	1.8373	3.21768	0.00129233	0.00505596
Tb927.11.5520	5.4882	22.2023	2.93776	7.55754	4.10754e-14	7.31586e-13
Tb927.11.5540	15.6632	8.68318	2.10667	4.12176	3.75997e-05	0.000242659
Tb927.11.5560	34.1524	10.6091	2.19769	4.82741	1.38318e-06	1.27168e-05
Tb927.11.5650	28.2014	8.79114	2.06866	4.24968	2.1408e-05	0.000149202
Tb927.11.5670	10.3151	7.97	2.11244	3.77289	0.000161366	0.000846955
Tb927.11.5780	78.7369	10.9572	2.34621	4.67015	3.00976e-06	2.5611e-05
Tb927.11.5790	23.4199	9.27409	2.25772	4.10772	3.99585e-05	0.000257043
Tb927.11.5800	53.2933	11.3789	2.31886	4.90708	9.24424e-07	8.80058e-06
Tb927.11.5830	6.53896	7.4156	2.16918	3.41861	0.00062941	0.00272285
Tb927.11.5940	23.3903	8.35989	1.9677	4.24856	2.15152e-05	0.000149598
Tb927.11.6010	9.36047	8.70434	2.20174	3.95339	7.70504e-05	0.000450233
Tb927.11.6050	44.8419	8.22814	1.85414	4.43772	9.09186e-06	6.92218e-05
Tb927.11.610	26.5842	9.05287	2.14158	4.22719	2.3663e-05	0.000163002
Tb927.11.620	17.4281	8.23969	2.52679	3.26094	0.00111045	0.00443647
Tb927.11.6220	5.67704	8.02735	2.21196	3.62907	0.000284447	0.00139889
Tb927.11.6260	24.6008	9.36513	1.96309	4.77059	1.83683e-06	1.63823e-05
Tb927.11.6340	40.4283	9.44019	2.19068	4.30925	1.63811e-05	0.000117623
Tb927.11.6370	36.2213	10.7008	2.03844	5.24949	1.52519e-07	1.61534e-06
Tb927.11.6380	7.19712	8.52358	2.29251	3.71801	0.000200802	0.0010258
Tb927.11.6390	12.7046	23.3335	2.81122	8.30012	1.0401e-16	2.50765e-15
Tb927.11.6400	59.5836	11.4	2.36164	4.82714	1.3851e-06	1.27168e-05
Tb927.11.6480	18.7825	23.9218	2.82607	8.46469	2.56843e-17	6.83111e-16
Tb927.11.6550	63.288	25.6047	2.29688	11.1476	7.35709e-29	8.39133e-27
Tb927.11.6570	87.4603	10.6182	1.99577	5.32036	1.03561e-07	1.1188e-06
Tb927.11.6590	29.9312	7.47694	1.644	4.54801	5.41547e-06	4.32873e-05
Tb927.11.6600	34.8881	5.3633	0.769752	6.96758	3.22451e-12	4.80516e-11
Tb927.11.6610	24.2425	24.2688	2.26002	10.7383	6.72604e-27	6.13725e-25
Tb927.11.6630	45.5607	8.72003	2.0289	4.29791	1.72416e-05	0.000122909
Tb927.11.6890	14.0477	4.10861	1.31274	3.1298	0.00174923	0.00660387
Tb927.11.6980	2.96304	21.3427	2.94639	7.2437	4.36616e-13	7.17332e-12
Tb927.11.7045	9.60241	22.9811	2.45026	9.37907	6.65574e-21	3.01337e-19
Tb927.11.7200	5.8011	8.21997	2.44444	3.36273	0.000771763	0.00326015
Tb927.11.7380	57.3634	5.6035	1.21077	4.62806	3.69111e-06	3.07041e-05
Tb927.11.7410	2.84503	21.287	2.94641	7.22472	5.0214e-13	8.13714e-12
Tb927.11.7470	16.3603	23.7248	2.09111	11.3456	7.80295e-30	9.84666e-28
Tb927.11.7480	3.2134	21.4566	2.71626	7.89933	2.8041e-15	5.507e-14
Tb927.11.750	18.0874	7.19042	2.17543	3.30528	0.000948812	0.00388216
Tb927.11.7520	42.0928	11.4734	2.40909	4.76255	1.91165e-06	1.69985e-05
Tb927.11.7590	4.83872	7.44942	2.43773	3.05589	0.00224395	0.00821028
Tb927.11.760	110.514	6.01043	1.22961	4.88806	1.01833e-06	9.60213e-06
Tb927.11.770	15.8152	6.17415	1.3958	4.42336	9.71755e-06	7.33293e-05
Tb927.11.7780	25.4506	5.952	1.06164	5.60643	2.06541e-08	2.43538e-07
Tb927.11.7860	35.1373	8.77387	2.60602	3.36677	0.000760544	0.00322199
Tb927.11.790	6.43441	22.4233	2.94607	7.61125	2.71463e-14	4.89376e-13
Tb927.11.7920	2.61469	3.22345	0.849352	3.79519	0.000147531	0.000785463
Tb927.11.7940	40.8206	24.9991	1.55341	16.093	2.85463e-58	3.38617e-55
Tb927.11.7960	16.4034	8.19706	2.15053	3.81165	0.000138043	0.000740935
Tb927.11.8050	10.5562	23.1106	2.64409	8.74047	2.32149e-18	6.91897e-17
Tb927.11.8060	51.5947	11.6318	2.73728	4.24941	2.14338e-05	0.000149207
Tb927.11.8160	154.798	9.49058	1.35608	6.99855	2.58629e-12	3.89322e-11
Tb927.11.8190	13.0529	9.67886	2.50713	3.86054	0.000113139	0.000623052
Tb927.11.820	21.9178	7.75311	2.16438	3.58213	0.000340801	0.001638
Tb927.11.8210	6.76005	7.31089	2.23098	3.27699	0.00104921	0.00424143
Tb927.11.8260	19.0404	9.76062	2.13874	4.56372	5.02544e-06	4.05503e-05
Tb927.11.830	9.00939	7.2387	2.11704	3.41925	0.000627934	0.00271845
Tb927.11.8310	33.7197	9.76461	1.98404	4.92158	8.58491e-07	8.21243e-06
Tb927.11.8330	6.086	8.1196	2.46709	3.29116	0.000997754	0.00405598
Tb927.11.840	43.088	8.66388	2.21629	3.90918	9.26091e-05	0.00052662
Tb927.11.8400	6.3554	8.89875	2.78341	3.19706	0.00138835	0.00536436
Tb927.11.8410	42.8629	9.90358	2.27608	4.35117	1.35415e-05	9.87881e-05
Tb927.11.870	21.8943	7.71783	2.55828	3.0168	0.00255456	0.00917694
Tb927.11.8760	21.9949	24.1308	2.38347	10.1242	4.31395e-24	2.97512e-22
Tb927.11.880	20.2382	6.6055	1.15341	5.72692	1.02273e-08	1.24555e-07
Tb927.11.8800	5.1401	4.68534	1.55742	3.0084	0.0026263	0.00940047
Tb927.11.8850	17.6704	23.8318	2.21125	10.7775	4.39472e-27	4.07267e-25
Tb927.11.8880	34.0919	10.5321	2.39094	4.40502	1.05774e-05	7.91101e-05
Tb927.11.890	164.34	10.2188	1.514	6.74951	1.48343e-11	2.16173e-10
Tb927.11.8900	34.0157	24.7482	2.70333	9.15471	5.45027e-20	2.12668e-18
Tb927.11.8910	5.87122	20.7744	2.9461	7.05149	1.77009e-12	2.67136e-11
Tb927.11.8970	19.9944	10.0999	2.36398	4.27242	1.93359e-05	0.000136525
Tb927.11.9050	33.5243	24.7269	2.68873	9.1965	3.6981e-20	1.48199e-18
Tb927.11.9060	12.042	23.2991	2.11375	11.0227	2.97175e-28	3.26397e-26
Tb927.11.9080	38.8617	7.74099	1.72226	4.49467	6.96793e-06	5.46651e-05
Tb927.11.910	43.9631	9.94425	2.59075	3.83837	0.000123853	0.000676299
Tb927.11.9190	62.4179	12.1169	2.31496	5.23418	1.65717e-07	1.752e-06
Tb927.11.9200	2.91209	21.3127	2.9464	7.23349	4.70722e-13	7.64891e-12
Tb927.11.9240	59.2168	11.4259	1.76525	6.47265	9.62967e-11	1.33443e-09
Tb927.11.9280	23.5395	10.4442	2.25703	4.62742	3.70254e-06	3.0756e-05
Tb927.11.9360	15.3384	8.35119	2.12669	3.92684	8.60685e-05	0.000496086
Tb927.11.9425	9.9986	23.0227	2.44836	9.40332	5.28679e-21	2.43069e-19
Tb927.11.9430	7.053	8.48609	2.03149	4.17727	2.95033e-05	0.000197499
Tb927.11.950	9.83588	5.76795	1.87186	3.0814	0.0020603	0.00764206
Tb927.11.9550	43.8493	11.3494	2.28224	4.97292	6.59505e-07	6.42287e-06
Tb927.11.9590	49.255	10.6473	1.66993	6.37586	1.81935e-10	2.4749e-09
Tb927.11.9600	13.8074	9.56609	2.50544	3.81813	0.000134465	0.000725009
Tb927.11.9640	33.3079	7.37773	1.77427	4.15817	3.20804e-05	0.000212829
Tb927.11.9740	12.707	23.3721	2.63584	8.86706	7.51041e-19	2.39485e-17
Tb927.11.9790	10.1356	8.2505	2.63472	3.13146	0.00173941	0.00657937
Tb927.11.9800	2.92592	21.3249	2.94639	7.23763	4.56599e-13	7.4809e-12
Tb927.11.9860	25.0254	24.3169	1.99526	12.1874	3.62995e-34	7.68901e-32
Tb927.11.9870	12.6345	21.8943	2.4843	8.81306	1.21773e-18	3.82137e-17
Tb927.11.990	29.3792	9.5245	2.71781	3.50447	0.000457514	0.00209139
Tb927.11.9900	23.1172	9.86041	2.04575	4.81995	1.43591e-06	1.31146e-05
Tb927.11.9910	18.3665	23.8836	2.50022	9.5526	1.26477e-21	6.46671e-20
Tb927.11.9950	27.9882	9.538	2.70086	3.53147	0.00041326	0.00193057
Tb927.2.1150	19.4094	4.40186	0.825119	5.33482	9.56372e-08	1.03697e-06
Tb927.2.1180	8.6863	5.52111	1.2448	4.43533	9.19294e-06	6.99017e-05
Tb927.2.1310	16.0338	5.40527	0.749227	7.21446	5.41469e-13	8.72677e-12
Tb927.2.1500	4.28987	3.70439	0.758969	4.88082	1.05647e-06	9.94594e-06
Tb927.2.1720	12.3279	9.50658	1.82961	5.19596	2.03667e-07	2.12294e-06
Tb927.2.1770	20.4286	24.0277	2.84684	8.44013	3.16988e-17	8.3558e-16
Tb927.2.1810	8.6454	8.55672	1.44038	5.9406	2.83977e-09	3.60656e-08
Tb927.2.1942	5.8412	2.25476	0.58154	3.87721	0.00010566	0.000585671
Tb927.2.2020	36.5146	8.78116	2.29516	3.82594	0.000130274	0.00070562
Tb927.2.2120	10.033	5.95868	1.69564	3.51411	0.000441225	0.00202861
Tb927.2.2190	8.08652	4.16033	1.20621	3.44909	0.000562473	0.00247296
Tb927.2.2210	9.61483	6.1655	1.84911	3.3343	0.000855131	0.0035467
Tb927.2.240	17.2818	6.30328	1.11964	5.62975	1.80468e-08	2.13643e-07
Tb927.2.2400	22.2264	9.99357	1.67032	5.98301	2.1905e-09	2.81209e-08
Tb927.2.2430	29.1535	6.78505	1.61985	4.1887	2.80555e-05	0.000188445
Tb927.2.2650	15.13	4.44903	1.28558	3.46073	0.000538718	0.00239157
Tb927.2.280	7.66046	4.97317	0.931557	5.33855	9.3691e-08	1.0196e-06
Tb927.2.2950	8.39001	7.27395	2.21387	3.28563	0.00101755	0.00412515
Tb927.2.2990	28.6067	10.0077	2.54949	3.92537	8.65977e-05	0.000498168
Tb927.2.300	7.06293	3.81777	0.98385	3.88044	0.000104268	0.000579579
Tb927.2.3160	38.0242	9.07019	2.32178	3.90657	9.36152e-05	0.000531208
Tb927.2.3370	19.8	5.94241	1.21951	4.87276	1.10048e-06	1.03111e-05
Tb927.2.3580	22.5474	9.05312	2.03883	4.44034	8.98164e-06	6.84706e-05
Tb927.2.3780	32.5498	5.25487	1.65145	3.18197	0.00146278	0.00562996
Tb927.2.380	3.9827	4.47177	1.49126	2.99866	0.00271171	0.00965955
Tb927.2.3800	19.8341	6.56289	1.92316	3.41256	0.000643568	0.00277802
Tb927.2.3930	24.3714	6.111	1.87683	3.25602	0.00112985	0.0044974
Tb927.2.400	4.90096	4.77158	1.16705	4.0886	4.33987e-05	0.000275882
Tb927.2.4000	50.7799	8.32598	2.61506	3.18385	0.00145329	0.00559704
Tb927.2.4090	18.0774	9.45989	2.36737	3.99594	6.44381e-05	0.000384489
Tb927.2.4110	35.1806	24.7957	2.55385	9.70914	2.75659e-22	1.58731e-20
Tb927.2.4370	14.3019	6.41569	1.80724	3.54999	0.000385244	0.00182353
Tb927.2.4390	34.8334	9.71198	2.08462	4.65888	3.17933e-06	2.69766e-05
Tb927.2.4410	66.8492	6.54596	1.25244	5.22655	1.727e-07	1.82257e-06
Tb927.2.4590	14.4906	5.9075	1.2606	4.68627	2.78234e-06	2.39856e-05
Tb927.2.4780	4.574	6.35427	1.87446	3.38992	0.000699131	0.00299389
Tb927.2.480	11.181	4.36844	0.982337	4.44698	8.70844e-06	6.6559e-05
Tb927.2.4810	59.6683	10.2199	1.42566	7.16856	7.57927e-13	1.17986e-11
Tb927.2.4830	14.9841	9.14293	2.12802	4.29645	1.73559e-05	0.000123575
Tb927.2.4850	31.6344	7.87835	1.65796	4.75183	2.01584e-06	1.77408e-05
Tb927.2.490	1.84457	2.70203	0.833592	3.24143	0.00118934	0.00470891
Tb927.2.4980	6.92384	8.71767	2.59971	3.35332	0.000798487	0.00336113
Tb927.2.5030	7.46527	8.80948	2.48458	3.54567	0.000391623	0.00184783
Tb927.2.510	16.334	5.66078	1.04984	5.39201	6.9673e-08	7.72393e-07
Tb927.2.5120	36.8211	6.81037	1.96903	3.45874	0.000542711	0.00240006
Tb927.2.5130	28.6167	8.93498	2.26728	3.94085	8.11944e-05	0.000471198
Tb927.2.5150	23.4939	10.3854	2.53967	4.08926	4.32756e-05	0.000275394
Tb927.2.5220	44.4213	11.1474	2.57784	4.32431	1.53008e-05	0.0001104
Tb927.2.5240	23.7967	7.46293	1.98293	3.76359	0.000167489	0.000876766
Tb927.2.5270	103.81	7.78042	1.23969	6.27609	3.472e-10	4.64841e-09
Tb927.2.5440	49.7882	7.39424	1.47904	4.99935	5.75225e-07	5.6861e-06
Tb927.2.560	48.1221	2.936	0.972121	3.0202	0.00252606	0.00911873
Tb927.2.5820	30.8982	10.9306	2.57461	4.24552	2.18083e-05	0.000151458
Tb927.2.5930	76.1608	9.60047	1.82045	5.27368	1.33714e-07	1.42637e-06
Tb927.2.5950	45.73	10.0119	2.74037	3.65348	0.00025871	0.0012851
Tb927.2.6080	11.5555	7.05361	2.155	3.27314	0.00106361	0.00428553
Tb927.2.6100	8.15342	5.84119	1.94475	3.00357	0.00266832	0.00952215
Tb927.2.690	13.3961	5.29996	0.796024	6.65804	2.77505e-11	3.98519e-10
Tb927.2.940	5.91088	4.89052	1.17626	4.15769	3.2148e-05	0.000212949
Tb927.2.950	13.2497	5.71046	0.860367	6.63724	3.1962e-11	4.5789e-10
Tb927.2.960	3.89561	4.0246	1.11202	3.61919	0.000295529	0.00144381
Tb927.3.1060	71.6923	9.60984	1.56637	6.13509	8.51119e-10	1.11189e-08
Tb927.3.1090	24.3475	9.32391	2.54046	3.67017	0.000242394	0.00121525
Tb927.3.1190	45.8928	8.42875	1.89001	4.45963	8.21032e-06	6.3323e-05
Tb927.3.1320	47.213	7.21856	1.73574	4.15879	3.19944e-05	0.000212496
Tb927.3.1380	36.7278	9.11046	1.87506	4.85876	1.18125e-06	1.10157e-05
Tb927.3.1410	55.5502	7.45176	2.46864	3.01857	0.00253969	0.00914566
Tb927.3.1420	35.1283	7.12269	1.76804	4.02859	5.61119e-05	0.000341684
Tb927.3.1540	45.5916	7.14223	1.78102	4.01018	6.06724e-05	0.000365699
Tb927.3.1680	21.2124	7.47346	2.07349	3.60428	0.000313015	0.00152047
Tb927.3.1780	19.7093	8.17772	2.05129	3.98663	6.7018e-05	0.000397484
Tb927.3.1850	16.6395	8.63766	2.38029	3.62882	0.000284716	0.00139905
Tb927.3.2030	24.0315	10.2642	2.14208	4.7917	1.65378e-06	1.49066e-05
Tb927.3.2050	30.019	6.97491	2.15824	3.23176	0.0012303	0.00484163
Tb927.3.2230	9.47359	22.7906	2.60526	8.74793	2.17303e-18	6.50922e-17
Tb927.3.2280	36.8769	8.95741	2.44887	3.65778	0.000254414	0.00126694
Tb927.3.2310	46.9935	9.52684	2.21437	4.30228	1.69052e-05	0.000120656
Tb927.3.2360	22.1252	24.148	2.8456	8.48609	2.13697e-17	5.78739e-16
Tb927.3.2450	12.374	7.77268	2.22845	3.48793	0.000486771	0.00219625
Tb927.3.2650	8.95124	22.8764	2.44539	9.35491	8.36691e-21	3.74542e-19
Tb927.3.2660	20.8879	23.001	2.84579	8.08247	6.34703e-16	1.34444e-14
Tb927.3.2670	6.13671	21.7702	2.59153	8.40051	4.44553e-17	1.14637e-15
Tb927.3.2680	19.0338	7.57593	2.2878	3.31145	0.000928135	0.00381217
Tb927.3.2750	34.7168	9.18231	2.57845	3.56118	0.000369199	0.00175458
Tb927.3.2780	12.7543	23.2991	2.94594	7.90886	2.59747e-15	5.1352e-14
Tb927.3.3000	38.791	8.4632	1.71494	4.93497	8.0162e-07	7.70968e-06
Tb927.3.3020	10.2941	8.60493	2.48896	3.45724	0.000545749	0.00241015
Tb927.3.3130	25.918	6.81663	1.59708	4.26819	1.97063e-05	0.000138975
Tb927.3.3190	29.0475	24.5114	2.2292	10.9956	4.01256e-28	4.327e-26
Tb927.3.3270	54.4768	9.60835	1.74337	5.51135	3.56083e-08	4.07708e-07
Tb927.3.3300	37.1983	10.7441	2.26923	4.73467	2.19416e-06	1.91376e-05
Tb927.3.3370	0.930291	2.20968	0.735818	3.00303	0.0026731	0.00953346
Tb927.3.3390	24.6748	10.5578	2.69452	3.91825	8.91924e-05	0.000510415
Tb927.3.3427	1.3062	2.86602	0.701179	4.08743	4.36172e-05	0.000276974
Tb927.3.3454	14.4515	2.96326	0.728061	4.07007	4.69995e-05	0.000294044
Tb927.3.3500	25.9922	9.56484	2.8679	3.33514	0.000852556	0.0035385
Tb927.3.3570	11.5595	23.2422	2.4464	9.50057	2.08748e-21	1.04501e-19
Tb927.3.3650	28.6948	9.53057	2.54273	3.74816	0.000178137	0.000924351
Tb927.3.3690	48.1062	8.73411	1.51041	5.78259	7.35572e-09	9.07002e-08
Tb927.3.3750	25.4579	7.07959	1.41167	5.01506	5.30166e-07	5.24944e-06
Tb927.3.3800	24.4603	10.31	2.38212	4.32805	1.50432e-05	0.000108806
Tb927.3.3840	4.8813	22.0303	2.41757	9.11255	8.04695e-20	3.0399e-18
Tb927.3.3860	42.9624	8.44451	1.77712	4.75181	2.01607e-06	1.77408e-05
Tb927.3.3870	24.5895	5.9173	1.95459	3.02738	0.00246682	0.00891574
Tb927.3.4070	38.9531	5.71541	0.978927	5.83845	5.26896e-09	6.5377e-08
Tb927.3.4270	2.17091	20.9089	2.90388	7.20032	6.00716e-13	9.57755e-12
Tb927.3.4470	19.1704	9.57482	2.01171	4.75953	1.94041e-06	1.72027e-05
Tb927.3.4510	47.3537	5.74029	1.65654	3.46523	0.000529774	0.0023607
Tb927.3.4590	5.59552	6.65486	2.17122	3.06503	0.00217647	0.00798307
Tb927.3.4600	47.0136	7.35808	2.09045	3.51985	0.000431787	0.00199159
Tb927.3.4810	8.97225	22.8874	2.60415	8.78879	1.51185e-18	4.62206e-17
Tb927.3.4820	15.5213	7.93166	2.26119	3.50774	0.000451936	0.00207304
Tb927.3.4970	43.8623	9.16847	2.07403	4.42061	9.8422e-06	7.4173e-05
Tb927.3.5040	3.68023	7.37383	2.4175	3.05019	0.00228699	0.00834716
Tb927.3.5110	12.6333	23.3603	2.79627	8.35411	6.59284e-17	1.66392e-15
Tb927.3.5230	37.8873	9.3171	2.30828	4.03639	5.42811e-05	0.000331898
Tb927.3.5330	11.9411	23.2743	2.45365	9.4856	2.40989e-21	1.19109e-19
Tb927.3.5370	27.0441	8.57805	1.84398	4.65192	3.28855e-06	2.77051e-05
Tb927.3.5450	52.5924	9.50526	1.9511	4.87175	1.10614e-06	1.03478e-05
Tb927.3.5480	37.6681	9.493	2.15709	4.40083	1.07836e-05	8.00468e-05
Tb927.3.5500	38.0971	9.56866	2.17515	4.39907	1.08715e-05	8.05985e-05
Tb927.3.5510	29.3406	10.1531	2.43752	4.16532	3.10916e-05	0.000207196
Tb927.3.5520	26.8179	8.1741	2.06434	3.95967	7.50521e-05	0.000440291
Tb927.3.5540	15.5552	5.47631	1.20166	4.55727	5.18222e-06	4.16474e-05
Tb927.3.5580	5.1867	22.124	2.93843	7.52919	5.1057e-14	8.98573e-13
Tb927.3.5610	8.17771	22.7578	2.94602	7.72492	1.11922e-14	2.09403e-13
Tb927.3.5620	38.1843	9.14278	2.00189	4.56708	4.94554e-06	4.00711e-05
Tb927.3.5630	17.4339	23.7806	2.515	9.45553	3.214e-21	1.54978e-19
Tb927.3.5660	37.1982	8.82428	1.73514	5.08561	3.66437e-07	3.69615e-06
Tb927.3.620	8.94992	5.48935	1.68581	3.25621	0.00112909	0.0044974
Tb927.3.690	26.4287	10.7593	1.75058	6.14611	7.94073e-10	1.04196e-08
Tb927.3.780	2.96693	21.3447	2.91784	7.31525	2.56903e-13	4.29209e-12
Tb927.4.1020	18.4419	9.14781	2.51723	3.63407	0.000278983	0.00137528
Tb927.4.1050	12.5566	9.60834	2.65399	3.62034	0.000294217	0.00143859
Tb927.4.1080	48.7431	10.5869	2.20087	4.81034	1.50677e-06	1.36646e-05
Tb927.4.1130	5.00036	7.27788	2.41081	3.01885	0.00253734	0.00914276
Tb927.4.1150	34.8219	10.8066	2.42464	4.45701	8.31101e-06	6.39333e-05
Tb927.4.1180	16.028	23.6883	2.64302	8.96256	3.17215e-19	1.08751e-17
Tb927.4.1220	6.74851	22.4811	2.41808	9.29709	1.44338e-20	6.15878e-19
Tb927.4.1230	8.90535	6.90537	1.881	3.67111	0.000241496	0.00121177
Tb927.4.130	5.48072	4.93131	1.30545	3.77749	0.000158419	0.000835187
Tb927.4.1310	15.1068	8.4328	2.36016	3.57298	0.000352941	0.00168814
Tb927.4.1430	5.36029	6.36839	2.08885	3.04876	0.00229788	0.00837661
Tb927.4.1440	18.6197	23.9066	2.67075	8.95129	3.51363e-19	1.19082e-17
Tb927.4.1460	32.8845	10.5046	2.57572	4.0783	4.53662e-05	0.000286241
Tb927.4.1480	56.7141	8.50672	2.04459	4.1606	3.17415e-05	0.000211053
Tb927.4.150	7.52464	5.31831	1.2081	4.40221	1.07153e-05	7.97395e-05
Tb927.4.1500	25.4155	9.04617	1.98231	4.56345	5.03204e-06	4.05503e-05
Tb927.4.1590	31.9206	24.6558	2.53447	9.72821	2.2859e-22	1.35577e-20
Tb927.4.160	4.36074	4.15474	1.12299	3.6997	0.000215854	0.00109703
Tb927.4.1620	6.74807	22.4733	2.28575	9.8319	8.20595e-23	5.29016e-21
Tb927.4.1640	65.7896	11.8048	1.73397	6.80796	9.8995e-12	1.45331e-10
Tb927.4.1680	4.64479	7.9853	2.4354	3.27885	0.0010423	0.00421971
Tb927.4.1710	18.0616	9.67594	2.37474	4.07453	4.61076e-05	0.00028938
Tb927.4.1770	11.1337	5.81124	1.40133	4.14693	3.36956e-05	0.000221562
Tb927.4.1830	38.39	7.67162	1.19721	6.40791	1.47529e-10	2.01148e-09
Tb927.4.1890	17.0217	23.7788	2.82919	8.40481	4.28556e-17	1.10994e-15
Tb927.4.1920	8.19536	7.53372	2.33882	3.22117	0.0012767	0.00500139
Tb927.4.1930	31.2468	10.2639	2.38499	4.30352	1.68103e-05	0.000120123
Tb927.4.1950	6.97256	7.94175	2.49181	3.18714	0.00143687	0.00554462
Tb927.4.2080	59.9527	8.01482	1.51848	5.27819	1.30465e-07	1.39673e-06
Tb927.4.2160	6.39968	22.4156	2.76185	8.11617	4.81112e-16	1.03387e-14
Tb927.4.2240	30.9883	7.73742	2.19759	3.52087	0.000430139	0.00198688
Tb927.4.2330	11.3882	7.64744	1.84228	4.15107	3.30922e-05	0.000218078
Tb927.4.2390	5.1292	22.1084	2.27832	9.70379	2.9051e-22	1.65675e-20
Tb927.4.250	6.02862	4.40258	1.03283	4.26265	2.02017e-05	0.000142248
Tb927.4.2610	4.75943	7.93452	2.56719	3.09074	0.00199659	0.00743362
Tb927.4.2670	31.8675	9.72331	2.41981	4.01822	5.86402e-05	0.000355027
Tb927.4.2860	17.606	9.79704	2.09704	4.67183	2.98522e-06	2.5512e-05
Tb927.4.2890	32.3196	8.53929	2.1066	4.05358	5.04391e-05	0.000312596
Tb927.4.310	40.6807	7.91604	1.61825	4.89173	9.99518e-07	9.46987e-06
Tb927.4.3350	29.1913	7.75651	1.9026	4.0768	4.56593e-05	0.00028687
Tb927.4.3360	4.19199	21.819	2.94608	7.40613	1.30037e-13	2.23551e-12
Tb927.4.3460	8.58389	8.60697	2.18711	3.93531	8.3089e-05	0.000481251
Tb927.4.360	89.755	9.94814	1.50427	6.61328	3.75908e-11	5.33375e-10
Tb927.4.3690	46.3351	25.1949	2.69445	9.35065	8.71093e-21	3.827e-19
Tb927.4.3740	33.1841	9.56429	1.86213	5.1362	2.80344e-07	2.87171e-06
Tb927.4.3780	4.03287	21.7714	2.73034	7.97387	1.53775e-15	3.12343e-14
Tb927.4.3840	18.9534	9.93164	2.51923	3.94233	8.06922e-05	0.000469201
Tb927.4.3920	34.8554	8.54091	1.85758	4.59786	4.26852e-06	3.51132e-05
Tb927.4.3930	71.4119	9.74974	1.79015	5.44632	5.14226e-08	5.79824e-07
Tb927.4.3950	52.9879	7.57165	1.62105	4.67083	2.99988e-06	2.56004e-05
Tb927.4.4030	33.3526	8.30955	2.18614	3.80102	0.000144099	0.000769265
Tb927.4.4050	38.5601	10.7631	2.71886	3.95868	7.53652e-05	0.00044169
Tb927.4.4060	43.4157	10.9644	1.99535	5.49498	3.90761e-08	4.45692e-07
Tb927.4.4100	24.8259	24.3088	1.72988	14.0523	7.46129e-45	4.91699e-42
Tb927.4.4310	53.3946	11.2015	2.05586	5.44858	5.07741e-08	5.73603e-07
Tb927.4.4430	4.77142	4.42483	1.35439	3.26703	0.00108682	0.00435828
Tb927.4.4460	13.4674	5.65665	1.69058	3.34599	0.000819897	0.00342354
Tb927.4.4470	6.14451	5.01933	1.51559	3.31179	0.000927006	0.00381017
Tb927.4.450	24.4768	6.83853	1.97853	3.45637	0.000547511	0.00241434
Tb927.4.4500	17.9395	8.62032	2.12195	4.06245	4.85611e-05	0.000302537
Tb927.4.4520	30.0592	3.01473	0.830137	3.63161	0.000281661	0.00138633
Tb927.4.4530	16.4535	7.42656	2.16134	3.4361	0.00059016	0.0025794
Tb927.4.4690	26.6067	10.2496	2.02039	5.07308	3.91421e-07	3.93478e-06
Tb927.4.4700	25.9944	24.372	2.15327	11.3186	1.06186e-29	1.31207e-27
Tb927.4.4810	7.59425	7.13589	2.3497	3.03693	0.00238998	0.00868032
Tb927.4.4880	9.99636	3.77498	1.245	3.03211	0.00242851	0.0088041
Tb927.4.490	56.549	11.3409	1.97625	5.73858	9.54717e-09	1.16511e-07
Tb927.4.4930	11.9704	23.2734	1.97995	11.7546	6.69039e-32	1.07245e-29
Tb927.4.5000	15.4858	9.48892	1.76627	5.3723	7.7739e-08	8.55418e-07
Tb927.4.5030	10.028	23.0137	2.36261	9.74081	2.01946e-22	1.20984e-20
Tb927.4.5130	16.1814	23.7024	2.81793	8.41128	4.05559e-17	1.05499e-15
Tb927.4.5190	6.6577	7.52557	2.33368	3.22476	0.00126078	0.00494229
Tb927.4.520	33.14	24.6994	2.51192	9.83287	8.12681e-23	5.29016e-21
Tb927.4.5230	39.2443	24.7434	1.7319	14.2869	2.6421e-46	1.95879e-43
Tb927.4.5240	16.1941	9.49583	2.23326	4.25201	2.11864e-05	0.000148005
Tb927.4.5335	28.6977	6.25934	1.53243	4.0846	4.41537e-05	0.000279782
Tb927.4.5340	35.6066	8.12164	2.17543	3.73335	0.00018895	0.000972798
Tb927.4.5350	11.6324	23.2453	2.45971	9.4504	3.3753e-21	1.61443e-19
Tb927.4.5380	19.6969	23.9827	1.90964	12.5588	3.55693e-36	9.17225e-34
Tb927.4.560	138.42	5.36011	1.27314	4.21014	2.55213e-05	0.000173785
Tb927.4.590	50.911	10.025	1.81262	5.53066	3.19021e-08	3.67401e-07
Tb927.4.600	8.08825	22.7439	2.77415	8.19852	2.43362e-16	5.44671e-15
Tb927.4.640	24.4041	24.0682	2.01685	11.9336	7.90964e-33	1.34034e-30
Tb927.4.800	101.892	7.55615	1.40792	5.36688	8.01103e-08	8.78252e-07
Tb927.4.920	21.0411	6.66559	1.28884	5.17176	2.319e-07	2.38785e-06
Tb927.5.1060	49.4115	6.30515	1.76556	3.5712	0.00035535	0.00169692
Tb927.5.1090	35.098	9.59145	2.55453	3.75469	0.000173557	0.000903748
Tb927.5.1220	15.7297	8.1223	2.25335	3.60455	0.000312695	0.00152016
Tb927.5.1320	51.5078	8.88693	2.02797	4.38218	1.17498e-05	8.67849e-05
Tb927.5.1420	6.22763	22.3787	2.42564	9.22589	2.81214e-20	1.14238e-18
Tb927.5.1440	4.23109	21.8389	2.40335	9.08687	1.01934e-19	3.8264e-18
Tb927.5.1460	28.5055	6.14061	1.42164	4.31938	1.56465e-05	0.000112484
Tb927.5.1470	13.0216	5.44358	1.66067	3.27794	0.00104567	0.00423046
Tb927.5.1480	15.4878	3.46407	1.10033	3.14822	0.0016427	0.0062414
Tb927.5.1520	17.2893	7.04007	1.87695	3.7508	0.000176272	0.000916273
Tb927.5.1550	17.2434	8.40933	2.37756	3.53696	0.000404761	0.00190225
Tb927.5.1570	16.5305	5.6524	1.72576	3.27531	0.00105546	0.00425847
Tb927.5.1600	24.8914	7.3718	1.84268	4.00059	6.31844e-05	0.000378915
Tb927.5.1630	5.65189	7.69479	2.29246	3.35656	0.000789174	0.00332665
Tb927.5.1660	10.4005	4.18777	1.34518	3.11316	0.00185094	0.00694131
Tb927.5.1680	86.067	6.79056	1.40123	4.84614	1.25885e-06	1.16478e-05
Tb927.5.1720	36.0361	24.8198	2.39445	10.3655	3.55734e-25	2.67071e-23
Tb927.5.1790	25.8252	7.8725	2.06812	3.80659	0.000140895	0.000754874
Tb927.5.1870	21.9445	7.21236	1.88325	3.82974	0.000128277	0.000696712
Tb927.5.1890	55.0267	5.91488	1.90923	3.09804	0.00194805	0.00727574
Tb927.5.1910	21.2764	6.41261	2.02801	3.16203	0.00156674	0.00596428
Tb927.5.1930	16.8901	23.3078	2.82643	8.2464	1.63235e-16	3.84185e-15
Tb927.5.2030	22.5123	24.1658	1.64143	14.7225	4.62543e-49	3.91906e-46
Tb927.5.2060	7.89402	22.4351	2.94603	7.61539	2.629e-14	4.75385e-13
Tb927.5.2100	9.54488	22.9748	2.79012	8.23433	1.80566e-16	4.16707e-15
Tb927.5.2280	49.1428	8.93872	1.76296	5.07028	3.97226e-07	3.98638e-06
Tb927.5.2290	61.849	8.14306	1.89087	4.30651	1.65852e-05	0.0001188
Tb927.5.2320	16.1113	8.02289	2.11659	3.79048	0.000150356	0.000799785
Tb927.5.2370	40.6358	6.96578	2.05273	3.39342	0.000690263	0.00295806
Tb927.5.2850	11.9915	23.2902	2.62873	8.85988	8.00984e-19	2.54045e-17
Tb927.5.2910	3.48549	21.0523	2.9463	7.14533	8.97823e-13	1.38672e-11
Tb927.5.2930	2.962	21.3431	2.94639	7.24382	4.36214e-13	7.17332e-12
Tb927.5.2940	20.4423	24.0328	2.6887	8.93845	3.94675e-19	1.33001e-17
Tb927.5.2960	29.4928	8.6883	2.55387	3.40202	0.000668902	0.002879
Tb927.5.2980	12.5143	7.23575	1.95907	3.69347	0.000221215	0.00111852
Tb927.5.3090	17.5245	23.8198	2.23252	10.6695	1.41418e-26	1.23346e-24
Tb927.5.3100	41.1215	7.19584	1.23628	5.82053	5.86599e-09	7.26329e-08
Tb927.5.3140	6.01608	21.2402	2.94609	7.20963	5.61036e-13	8.99326e-12
Tb927.5.3270	15.0728	8.55561	2.38626	3.58536	0.000336615	0.00161919
Tb927.5.3310	34.5206	7.46565	2.35826	3.16575	0.00154686	0.00589238
Tb927.5.3370	8.01307	7.21635	2.33406	3.09176	0.00198976	0.00741751
Tb927.5.3470	6.29347	21.6736	2.94608	7.35676	1.88433e-13	3.19313e-12
Tb927.5.3540	11.7081	7.085	2.04626	3.46241	0.000535362	0.00237845
Tb927.5.3550	7.76176	6.02166	1.79775	3.34956	0.000809407	0.00339025
Tb927.5.3600	4.90781	7.59322	2.05348	3.69773	0.000217534	0.00110292
Tb927.5.3650	11.634	9.443	2.3636	3.99518	6.46459e-05	0.000385341
Tb927.5.3660	36.7842	6.2724	1.46405	4.28429	1.83326e-05	0.000129905
Tb927.5.3710	27.1762	24.4328	2.0265	12.0566	1.78918e-33	3.53721e-31
Tb927.5.3745	10.7078	23.1002	2.94597	7.84131	4.45876e-15	8.61398e-14
Tb927.5.3820	32.6469	7.56441	2.42564	3.11852	0.0018176	0.00683157
Tb927.5.3830	8.5299	8.95218	2.94601	3.03875	0.00237563	0.00863349
Tb927.5.3860	62.758	7.93706	1.85092	4.28816	1.80155e-05	0.000127938
Tb927.5.3870	4.94459	7.5913	2.29678	3.3052	0.000949103	0.00388216
Tb927.5.3880	87.0272	26.0259	2.43594	10.6841	1.20807e-26	1.06941e-24
Tb927.5.3930	18.0621	23.8634	1.99702	11.9495	6.52957e-33	1.13903e-30
Tb927.5.4060	54.3446	8.54352	1.95364	4.37312	1.22484e-05	9.02428e-05
Tb927.5.4080	34.6012	24.6139	2.5238	9.75271	1.79604e-22	1.08697e-20
Tb927.5.4110	4.74623	22.0006	2.44179	9.01002	2.06014e-19	7.36066e-18
Tb927.5.4130	58.2564	9.28622	1.97902	4.69233	2.70114e-06	2.3331e-05
Tb927.5.4150	29.8241	10.1349	2.87397	3.52644	0.000421187	0.00196054
Tb927.5.4480	8.78552	5.32059	1.41588	3.75779	0.000171422	0.000894199
Tb927.5.450	5.02127	6.0821	1.88092	3.23358	0.00122249	0.00481447
Tb927.5.530	75.0378	12.3157	1.86915	6.58896	4.42924e-11	6.25472e-10
Tb927.5.570	73.1558	10.2121	2.25101	4.53666	5.71529e-06	4.5561e-05
Tb927.5.620	10.9456	8.11992	2.11873	3.83244	0.000126876	0.000690369
Tb927.5.720	3.62478	21.6241	2.74	7.89201	2.97353e-15	5.80132e-14
Tb927.5.730	19.9808	24.0033	2.19714	10.9248	8.77733e-28	8.53416e-26
Tb927.5.740	4.26834	20.35	2.94621	6.90717	4.94434e-12	7.3496e-11
Tb927.5.860	40.4248	24.2052	1.8476	13.1009	3.25368e-39	1.1278e-36
Tb927.5.890	6.13077	7.87702	2.29904	3.42622	0.000612042	0.00265741
Tb927.5.950	5.78686	22.2596	2.16617	10.2761	9.03551e-25	6.53532e-23
Tb927.5.970	16.5492	7.83814	1.93982	4.04065	5.33034e-05	0.000327576
Tb927.5.980	24.7555	8.64046	2.71589	3.18145	0.0014654	0.00563271
Tb927.6.1090	50.8333	9.34418	2.3255	4.01813	5.86623e-05	0.000355027
Tb927.6.1220	25.8616	6.94942	1.86307	3.7301	0.000191404	0.000984577
Tb927.6.1290	44.0047	8.82714	2.33111	3.78666	0.000152683	0.00081071
Tb927.6.130	15.2597	4.04495	0.819666	4.93487	8.02035e-07	7.70968e-06
Tb927.6.140	1.69069	2.73302	0.844526	3.23616	0.00121148	0.00477743
Tb927.6.1480	16.1105	8.53388	2.5345	3.36708	0.000759675	0.00322199
Tb927.6.1530	26.3619	7.52909	1.48977	5.05386	4.32968e-07	4.31585e-06
Tb927.6.1540	74.6872	12.0456	1.54849	7.77895	7.31303e-15	1.39018e-13
Tb927.6.1550	40.5653	8.59746	2.03188	4.23128	2.32369e-05	0.000160254
Tb927.6.1610	11.0463	7.00046	2.00006	3.50013	0.000465034	0.00211675
Tb927.6.1630	32.0162	8.55413	2.21903	3.8549	0.000115779	0.00063641
Tb927.6.1640	5.92447	22.3071	2.75196	8.10592	5.2349e-16	1.12087e-14
Tb927.6.1730	14.3351	8.0492	1.83393	4.38904	1.1385e-05	8.43003e-05
Tb927.6.182	5.21268	2.45358	0.639256	3.83818	0.000123948	0.000676299
Tb927.6.183	12.6057	2.90098	0.421843	6.87692	6.11614e-12	9.0461e-11
Tb927.6.1830	33.5857	24.7071	2.03629	12.1334	7.0278e-34	1.43731e-31
Tb927.6.185	53.3299	2.01929	0.395102	5.11082	3.20767e-07	3.26276e-06
Tb927.6.186	7.08277	2.24543	0.705066	3.1847	0.00144902	0.00558425
Tb927.6.1870	19.142	9.87048	2.38609	4.13667	3.52378e-05	0.000229413
Tb927.6.1920	34.1672	6.64567	1.57527	4.21875	2.45659e-05	0.000168051
Tb927.6.1940	19.1548	22.0987	2.9459	7.50153	6.30776e-14	1.10358e-12
Tb927.6.1950	24.1018	23.9013	2.66037	8.98421	2.60589e-19	9.19971e-18
Tb927.6.1980	79.8912	10.228	2.04917	4.9913	5.99735e-07	5.88912e-06
Tb927.6.2050	12.3561	9.80879	2.4796	3.95579	7.6282e-05	0.000446622
Tb927.6.2060	34.2494	9.75649	1.57891	6.17926	6.44033e-10	8.54532e-09
Tb927.6.2080	41.9856	8.79276	2.12429	4.13915	3.48589e-05	0.000228199
Tb927.6.2150	11.1104	9.44808	2.81691	3.35406	0.000796356	0.00335454
Tb927.6.2160	13.566	23.4611	2.47524	9.47829	2.58475e-21	1.26695e-19
Tb927.6.2180	32.6685	6.71821	1.30881	5.13306	2.85074e-07	2.91513e-06
Tb927.6.2230	5.79626	7.85358	2.16121	3.63389	0.000279183	0.00137528
Tb927.6.2250	41.7706	10.3314	2.05701	5.0225	5.10033e-07	5.06701e-06
Tb927.6.2370	70.7845	10.5595	1.85113	5.70438	1.16769e-08	1.41917e-07
Tb927.6.2400	14.5482	21.9372	2.63967	8.31059	9.52286e-17	2.31476e-15
Tb927.6.2410	30.4101	6.33056	2.07324	3.05346	0.00226218	0.00826678
Tb927.6.2420	18.7106	9.09253	2.09972	4.33035	1.48873e-05	0.000107942
Tb927.6.2440	21.9439	24.1275	2.94589	8.19023	2.60738e-16	5.74883e-15
Tb927.6.2470	17.1647	9.56752	2.51894	3.79824	0.000145728	0.000777261
Tb927.6.2580	8.11244	7.14231	2.35703	3.03022	0.00244377	0.00884859
Tb927.6.2690	41.3947	10.6064	2.89878	3.65892	0.000253277	0.00126234
Tb927.6.2730	52.3133	5.6708	1.49034	3.80503	0.000141788	0.000758977
Tb927.6.2740	16.5376	7.94495	2.2665	3.50539	0.000455941	0.00208656
Tb927.6.2750	5.51073	22.2078	2.9426	7.54701	4.45351e-14	7.90831e-13
Tb927.6.280	11.643	5.89164	1.562	3.77185	0.000162043	0.00084976
Tb927.6.2820	8.7847	22.86	2.79058	8.19183	2.57289e-16	5.69397e-15
Tb927.6.2830	26.6444	6.9672	1.51907	4.58648	4.50784e-06	3.67758e-05
Tb927.6.2880	32.426	9.94767	2.5645	3.87899	0.00010489	0.000582494
Tb927.6.2890	35.2244	8.14857	2.42276	3.36334	0.000770044	0.00325758
Tb927.6.2910	20.3799	9.78163	2.52931	3.86731	0.000110042	0.000607122
Tb927.6.2960	47.5952	9.81035	2.0153	4.86794	1.12766e-06	1.05325e-05
Tb927.6.3000	45.9122	24.5209	2.15396	11.3841	5.01752e-30	6.76338e-28
Tb927.6.3040	10.2887	7.80857	2.20825	3.53609	0.000406089	0.00190698
Tb927.6.3050	29.0316	24.0248	2.27276	10.5708	4.0721e-26	3.35439e-24
Tb927.6.310	5.74714	5.00089	1.36983	3.65073	0.000261498	0.00129678
Tb927.6.3140	18.3452	5.93689	1.39996	4.24075	2.22773e-05	0.000154353
Tb927.6.3150	126.31	6.78663	1.0245	6.62435	3.48778e-11	4.98458e-10
Tb927.6.330	4.85648	4.75836	1.38807	3.42804	0.000607947	0.00264933
Tb927.6.3310	39.3228	8.01225	2.00875	3.98866	6.64463e-05	0.000394883
Tb927.6.3570	18.464	7.28671	2.0952	3.4778	0.000505542	0.00226977
Tb927.6.3590	144.629	11.1363	1.82384	6.10596	1.02184e-09	1.32907e-08
Tb927.6.3720	33.1502	10.0509	2.18296	4.60423	4.13991e-06	3.415e-05
Tb927.6.3780	7.75947	8.00183	2.61985	3.05431	0.0022558	0.00824856
Tb927.6.3810	7.31972	8.85781	2.94604	3.00668	0.00264116	0.00943659
Tb927.6.3870	6.68346	22.4659	2.28859	9.81647	9.56347e-23	6.03414e-21
Tb927.6.3880	30.1621	3.52503	1.12862	3.12331	0.00178831	0.00674282
Tb927.6.390	4.86647	4.7606	1.49762	3.17877	0.00147899	0.00567394
Tb927.6.4010	4.68518	7.50977	2.14934	3.49399	0.000475862	0.00215775
Tb927.6.4150	28.4123	6.87605	1.87553	3.6662	0.000246184	0.00123139
Tb927.6.4200	7.17279	22.576	2.94605	7.66316	1.81419e-14	3.3647e-13
Tb927.6.4210	12.7336	23.3753	2.94594	7.93474	2.10943e-15	4.21248e-14
Tb927.6.4280	8.26248	5.30532	1.01699	5.21667	1.82167e-07	1.91227e-06
Tb927.6.4320	40.6798	9.00882	2.17749	4.13726	3.51483e-05	0.000229082
Tb927.6.4350	13.2017	8.74075	2.5004	3.49575	0.000472738	0.00214687
Tb927.6.4370	26.6869	10.6933	2.87552	3.71872	0.000200239	0.0010244
Tb927.6.4640	13.3906	8.85525	2.27098	3.8993	9.64715e-05	0.000544408
Tb927.6.4670	27.3335	7.57536	1.84223	4.11207	3.92131e-05	0.000252522
Tb927.6.4680	25.6314	24.3514	2.14362	11.36	6.61784e-30	8.72231e-28
Tb927.6.4760	8.10298	22.7397	2.79672	8.13086	4.26255e-16	9.19316e-15
Tb927.6.4800	27.6821	7.73271	2.41541	3.20141	0.00136756	0.00529439
Tb927.6.4940	12.8135	9.5059	2.48425	3.82646	0.000129997	0.000704767
Tb927.6.4990	7.63445	8.83494	2.17895	4.05468	5.0204e-05	0.000311791
Tb927.6.5060	28.7948	24.1026	2.68342	8.98202	2.65848e-19	9.27496e-18
Tb927.6.5070	56.3666	4.95683	1.29418	3.8301	0.000128091	0.000696342
Tb927.6.5095	9.43238	7.44846	2.48745	2.99442	0.00274966	0.00977711
Tb927.6.5490	7.8172	5.37041	1.51939	3.53459	0.000408407	0.00191483
Tb927.6.610	6.5747	7.69549	2.28362	3.36987	0.00075204	0.00319509
Tb927.6.680	6.04941	22.3347	2.57193	8.68404	3.81951e-18	1.09437e-16
Tb927.6.730	4.54185	21.9363	2.94619	7.44567	9.6456e-14	1.66787e-12
Tb927.6.740	17.1105	2.74604	0.646894	4.24497	2.18624e-05	0.000151656
Tb927.6.880	23.0891	23.8651	2.85444	8.36071	6.23404e-17	1.58009e-15
Tb927.6.890	68.8155	8.06415	1.90226	4.23924	2.24278e-05	0.000155215
Tb927.6.920	12.4907	22.5265	2.94595	7.6466	2.0636e-14	3.76591e-13
Tb927.6.930	6.8187	22.5041	2.27483	9.89265	4.47995e-23	2.98546e-21
Tb927.6.950	6.76702	21.2471	2.94606	7.21202	5.51263e-13	8.86054e-12
Tb927.7.1030	43.0175	25.0752	2.58972	9.68263	3.57412e-22	1.99982e-20
Tb927.7.1100	9.72707	20.8486	2.614	7.97573	1.51486e-15	3.08751e-14
Tb927.7.1110	30.5678	10.3895	2.14681	4.83951	1.30158e-06	1.20245e-05
Tb927.7.1150	17.2718	23.7862	1.61006	14.7735	2.17082e-49	2.14585e-46
Tb927.7.1170	3.7965	21.6887	2.72255	7.9663	1.6349e-15	3.30941e-14
Tb927.7.1190	25.7856	7.10972	2.01396	3.53022	0.000415213	0.00193603
Tb927.7.1240	32.6278	8.11596	2.07761	3.90639	9.36845e-05	0.000531208
Tb927.7.1290	3.97976	21.7503	2.54227	8.55548	1.17381e-17	3.28391e-16
Tb927.7.1310	40.1194	8.78242	1.62368	5.40897	6.33874e-08	7.06675e-07
Tb927.7.1330	15.538	9.64937	2.65083	3.64013	0.000272496	0.00134681
Tb927.7.1340	6.07116	4.92069	1.50902	3.26085	0.0011108	0.00443647
Tb927.7.1360	7.23619	22.5865	2.76332	8.17368	2.9913e-16	6.52258e-15
Tb927.7.1420	41.8694	7.29958	1.87232	3.89867	9.67211e-05	0.000545298
Tb927.7.1460	62.1854	9.81933	2.22241	4.41833	9.94661e-06	7.48146e-05
Tb927.7.1510	7.69099	9.04887	2.60846	3.46905	0.000522309	0.00233269
Tb927.7.1580	71.6132	10.2047	1.8903	5.39849	6.72049e-08	7.46428e-07
Tb927.7.1630	23.8735	8.57852	2.40384	3.56867	0.000358796	0.001712
Tb927.7.1660	55.411	24.9052	2.19388	11.3521	7.23869e-30	9.33319e-28
Tb927.7.1690	7.94684	8.23512	2.44564	3.36727	0.000759161	0.00322199
Tb927.7.1710	18.1414	9.8971	2.8378	3.48759	0.00048739	0.00219659
Tb927.7.180	45.1171	10.1702	1.39106	7.31116	2.6485e-13	4.41242e-12
Tb927.7.1800	7.26025	6.50703	2.11682	3.07397	0.00211234	0.00780092
Tb927.7.1860	3.83841	21.7024	2.54643	8.52268	1.55906e-17	4.30082e-16
Tb927.7.1890	22.7758	24.189	2.50543	9.65461	4.69945e-22	2.6049e-20
Tb927.7.2050	37.1153	24.4892	2.70372	9.05758	1.33382e-19	4.88326e-18
Tb927.7.210	13.4343	5.67911	0.985736	5.76128	8.34771e-09	1.02506e-07
Tb927.7.2180	25.1265	8.36495	1.47874	5.6568	1.5422e-08	1.84411e-07
Tb927.7.2300	48.6064	8.8588	1.74742	5.06964	3.98577e-07	3.99318e-06
Tb927.7.2390	18.4837	7.00388	1.9867	3.52539	0.000422866	0.00196246
Tb927.7.2440	12.6887	9.41661	2.12577	4.42974	9.43483e-06	7.16491e-05
Tb927.7.2470	45.7899	8.855	1.68481	5.2558	1.47384e-07	1.56655e-06
Tb927.7.2550	31.1409	7.2327	1.8604	3.8877	0.000101197	0.000564628
Tb927.7.260	5.8161	22.2812	2.94506	7.56563	3.85989e-14	6.91632e-13
Tb927.7.2630	26.5883	8.9625	2.4141	3.71256	0.000205172	0.00104543
Tb927.7.2660	335.519	2.62249	0.851705	3.0791	0.00207624	0.00769157
Tb927.7.270	20.4816	10.0661	2.68906	3.74337	0.000181565	0.000938851
Tb927.7.2700	16.6894	9.28499	2.6597	3.491	0.000481219	0.00217871
Tb927.7.2790	8.386	22.0136	2.94601	7.47233	7.87888e-14	1.37037e-12
Tb927.7.280	10.7924	23.0873	2.94597	7.83693	4.61688e-15	8.89049e-14
Tb927.7.290	33.4336	6.56615	1.42836	4.59699	4.28645e-06	3.52118e-05
Tb927.7.2950	15.6021	9.28263	2.10708	4.40544	1.05569e-05	7.90565e-05
Tb927.7.2970	22.8879	7.97572	1.89812	4.2019	2.64686e-05	0.000179207
Tb927.7.3000	30.1961	7.74579	2.10312	3.68299	0.000230512	0.00116157
Tb927.7.3090	67.7606	7.11899	2.02254	3.51983	0.00043183	0.00199159
Tb927.7.3100	55.3739	25.4274	2.8961	8.77988	1.63653e-18	4.95217e-17
Tb927.7.3130	33.198	10.8277	2.42406	4.46674	7.94197e-06	6.16542e-05
Tb927.7.3140	4.09184	21.7897	2.94623	7.39578	1.40577e-13	2.40971e-12
Tb927.7.320	5.55231	22.2176	2.94612	7.54132	4.65229e-14	8.23663e-13
Tb927.7.3200	8.41169	22.7986	2.94601	7.7388	1.0036e-14	1.88963e-13
Tb927.7.3220	7.19695	22.5758	2.94605	7.66307	1.81538e-14	3.3647e-13
Tb927.7.3240	3.07057	21.3929	2.90246	7.37062	1.69838e-13	2.88627e-12
Tb927.7.3290	18.591	9.49949	2.38747	3.9789	6.92343e-05	0.000408993
Tb927.7.3340	23.1052	9.46504	2.53525	3.73338	0.00018893	0.000972798
Tb927.7.3570	34.0841	9.35364	2.44743	3.82182	0.000132472	0.000715566
Tb927.7.3610	31.8953	10.3079	2.16225	4.76722	1.86782e-06	1.66337e-05
Tb927.7.3620	102.195	10.5491	2.03115	5.19364	2.06225e-07	2.14583e-06
Tb927.7.3650	16.411	4.11449	1.34906	3.04989	0.00228924	0.00835024
Tb927.7.3700	8.70755	7.32915	2.21233	3.31287	0.000923449	0.00379818
Tb927.7.3750	36.3414	24.8363	2.0695	12.0011	3.5056e-33	6.30052e-31
Tb927.7.3780	17.4461	10.5325	2.35102	4.47997	7.46521e-06	5.81815e-05
Tb927.7.3860	33.6449	8.84477	2.28959	3.86303	0.000111988	0.000617286
Tb927.7.3890	38.0183	9.15562	2.00994	4.55516	5.2345e-06	4.20106e-05
Tb927.7.3950	25.2856	10.4792	2.37986	4.40328	1.06627e-05	7.94476e-05
Tb927.7.3970	219.92	3.71413	0.744972	4.98559	6.17733e-07	6.05582e-06
Tb927.7.4050	25.7736	9.27449	2.43129	3.81464	0.00013638	0.000734
Tb927.7.4080	33.5312	8.42338	1.79091	4.70341	2.55849e-06	2.21848e-05
Tb927.7.4110	24.207	5.28879	1.36637	3.8707	0.000108525	0.000599874
Tb927.7.4150	18.1513	6.54557	1.58848	4.12064	3.77818e-05	0.00024357
Tb927.7.4160	14.6053	8.99966	2.5047	3.5931	0.000326762	0.00157948
Tb927.7.4170	23.6755	6.974	1.44718	4.81902	1.44265e-06	1.31435e-05
Tb927.7.4180	20.6054	3.38602	1.13309	2.9883	0.0028053	0.00993921
Tb927.7.4200	15.9384	7.58695	2.27081	3.34108	0.000834531	0.00348074
Tb927.7.4400	32.4423	6.36637	1.69406	3.75806	0.000171236	0.000894199
Tb927.7.4410	29.068	5.36427	1.45039	3.6985	0.000216874	0.00110126
Tb927.7.4430	9.33278	7.09823	2.36078	3.00673	0.00264073	0.00943659
Tb927.7.4460	39.8545	8.47835	1.88655	4.49411	6.98626e-06	5.47365e-05
Tb927.7.470	15.9139	9.45806	2.49924	3.78438	0.000154094	0.000816009
Tb927.7.500	43.2032	8.6759	2.04143	4.24991	2.13853e-05	0.000149202
Tb927.7.5100	11.3769	7.69743	2.48817	3.09361	0.00197738	0.00738065
Tb927.7.5140	36.4146	6.49223	1.05157	6.17386	6.6641e-10	8.82249e-09
Tb927.7.5210	100.326	6.78974	1.42309	4.77112	1.83203e-06	1.63641e-05
Tb927.7.5220	50.454	6.04764	1.8247	3.31431	0.000918686	0.00378121
Tb927.7.5260	11.6694	23.0651	2.62698	8.78007	1.63377e-18	4.95217e-17
Tb927.7.5280	26.9694	6.78456	1.60765	4.22017	2.44123e-05	0.000167387
Tb927.7.5490	13.2529	6.77338	1.94717	3.47857	0.00050409	0.00226497
Tb927.7.5500	31.8914	11.5198	2.87601	4.00548	6.18923e-05	0.000371813
Tb927.7.5520	10.7367	7.9137	1.70347	4.64563	3.39037e-06	2.84015e-05
Tb927.7.5670	27.5365	7.72457	2.56644	3.00983	0.0026139	0.00936173
Tb927.7.5780	4.83878	7.29356	2.17723	3.34993	0.00080833	0.00338813
Tb927.7.580	19.4476	7.2944	2.29536	3.17789	0.00148353	0.00568767
Tb927.7.5830	27.8041	9.44655	1.89645	4.98117	6.32016e-07	6.18562e-06
Tb927.7.5870	17.1006	9.59751	2.66705	3.59855	0.000319999	0.00155058
Tb927.7.5890	34.0783	8.88903	2.43441	3.65141	0.0002608	0.0012944
Tb927.7.5900	3.99225	21.7568	2.94624	7.3846	1.52911e-13	2.61359e-12
Tb927.7.5910	11.4672	23.1727	2.79059	8.30388	1.00761e-16	2.43925e-15
Tb927.7.5940	67.9495	8.49689	1.18745	7.1556	8.33077e-13	1.29007e-11
Tb927.7.5960	10.7154	5.82418	1.54195	3.77716	0.000158629	0.00083555
Tb927.7.5990	2.96733	3.95861	1.03171	3.83696	0.000124569	0.000678435
Tb927.7.6040	11.5571	5.93856	1.35933	4.36875	1.24962e-05	9.17266e-05
Tb927.7.6050	5.93721	4.19017	1.12598	3.72136	0.00019815	0.00101575
Tb927.7.6070	9.32908	5.69976	1.2042	4.73325	2.2095e-06	1.92431e-05
Tb927.7.6090	46.8215	10.0552	1.6156	6.22381	4.85214e-10	6.45247e-09
Tb927.7.6240	64.1239	10.4991	2.49072	4.21529	2.49463e-05	0.000170065
Tb927.7.6330	18.8106	5.38698	1.46413	3.6793	0.000233872	0.0011765
Tb927.7.6350	5.21777	7.18454	2.19253	3.27683	0.00104981	0.00424143
Tb927.7.6360	13.0382	23.4086	2.33946	10.006	1.43482e-23	9.67039e-22
Tb927.7.6400	3.70168	21.6537	2.7254	7.94514	1.93964e-15	3.8865e-14
Tb927.7.6440	15.8171	21.8656	1.64555	13.2877	2.72931e-40	1.07917e-37
Tb927.7.6760	43.7433	9.74413	1.70836	5.7038	1.17168e-08	1.42111e-07
Tb927.7.6780	29.655	5.17549	1.69279	3.05738	0.0022328	0.00817452
Tb927.7.6810	64.0476	8.55455	1.1883	7.19899	6.06591e-13	9.64529e-12
Tb927.7.6850	6.87116	6.16324	1.88324	3.27269	0.0010653	0.0042873
Tb927.7.6866	6.0963	2.23467	0.726937	3.07409	0.00211145	0.00780092
Tb927.7.6869	3.11184	2.66366	0.659252	4.04043	5.33533e-05	0.000327576
Tb927.7.6886	20.874	2.72121	0.59762	4.55341	5.27831e-06	4.2305e-05
Tb927.7.6887	3.25829	2.2071	0.683859	3.22742	0.0012491	0.00490625
Tb927.7.6890	18.1513	23.867	2.64639	9.01871	1.9031e-19	6.8825e-18
Tb927.7.6900	35.0808	24.7834	2.28034	10.8683	1.63175e-27	1.53617e-25
Tb927.7.7040	12.6743	23.2701	2.79699	8.31968	8.82041e-17	2.1707e-15
Tb927.7.710	29.5999	24.5454	2.21666	11.0731	1.6935e-28	1.89513e-26
Tb927.7.7160	58.6014	6.29786	1.60735	3.91817	8.92238e-05	0.000510415
Tb927.7.7180	1.66468	20.5385	2.94683	6.96967	3.17675e-12	4.74592e-11
Tb927.7.7230	31.2158	24.6262	1.80979	13.6072	3.62782e-42	1.95606e-39
Tb927.7.7250	22.0257	5.20204	1.69368	3.07144	0.0021303	0.00785738
Tb927.7.7310	3.03039	21.3023	2.90875	7.32354	2.4151e-13	4.05918e-12
Tb927.7.7410	24.4759	9.62987	1.85744	5.18448	2.16622e-07	2.24221e-06
Tb927.7.7480	12.9381	8.1586	2.23163	3.6559	0.00025628	0.0012741
Tb927.7.7490	23.7223	10.3093	1.8226	5.65633	1.54645e-08	1.84547e-07
Tb927.7.820	18.6563	10.153	2.68327	3.78383	0.000154431	0.000817063
Tb927.7.830	44.403	9.7197	1.82781	5.31768	1.05097e-07	1.13332e-06
Tb927.7.840	13.9591	23.5005	2.23197	10.5291	6.34562e-26	5.08593e-24
Tb927.7.900	44.322	11.3277	1.99594	5.67537	1.38388e-08	1.66149e-07
Tb927.8.1050	45.7588	8.20789	1.3999	5.86319	4.54056e-09	5.65757e-08
Tb927.8.1130	14.2445	7.37557	1.68753	4.37064	1.23882e-05	9.11596e-05
Tb927.8.1150	49.7217	5.10149	1.05232	4.84783	1.24818e-06	1.15671e-05
Tb927.8.1230	28.8624	24.1101	2.50363	9.63005	5.97028e-22	3.2486e-20
Tb927.8.1250	22.7484	24.1498	2.8369	8.51275	1.69853e-17	4.66387e-16
Tb927.8.1270	13.5294	23.4583	2.8183	8.32356	8.53571e-17	2.10939e-15
Tb927.8.1310	40.2823	8.58614	2.44264	3.51511	0.00043957	0.00202257
Tb927.8.1400	7.99665	5.477	1.38939	3.94203	8.07965e-05	0.000469348
Tb927.8.1420	34.6469	10.6126	2.70463	3.92386	8.71412e-05	0.000500324
Tb927.8.1450	23.982	10.0834	2.85989	3.5258	0.000422211	0.00196147
Tb927.8.1460	3.23548	21.4661	2.94634	7.2857	3.19997e-13	5.31626e-12
Tb927.8.1480	24.3062	8.73767	2.21284	3.94861	7.8605e-05	0.000458413
Tb927.8.1510	5.49042	8.92212	2.60366	3.42676	0.000610819	0.00265599
Tb927.8.1580	11.185	9.85613	2.21474	4.45024	8.57743e-06	6.56422e-05
Tb927.8.1700	6.71152	5.22328	1.55525	3.35848	0.000783719	0.003306
Tb927.8.1740	34.7704	8.96117	1.75076	5.11845	3.08053e-07	3.13929e-06
Tb927.8.1770	31.9035	5.43087	1.41092	3.84918	0.000118512	0.000648428
Tb927.8.1870	56.1804	10.2842	1.74165	5.90488	3.52905e-09	4.44391e-08
Tb927.8.1910	14.6025	10.004	2.22976	4.48658	7.2376e-06	5.66309e-05
Tb927.8.1940	10.187	9.56291	2.67548	3.57428	0.000351194	0.00168114
Tb927.8.1945	15.3793	8.71258	2.67146	3.26136	0.00110881	0.00443448
Tb927.8.1950	45.1983	7.61027	1.90005	4.0053	6.19375e-05	0.000371813
Tb927.8.1980	18.5562	8.47998	2.54094	3.33734	0.000845844	0.00351802
Tb927.8.2110	33.1045	9.65072	1.56487	6.16712	6.95451e-10	9.18646e-09
Tb927.8.2130	3.91123	21.7303	2.94625	7.37558	1.63633e-13	2.78881e-12
Tb927.8.2150	19.3325	23.9581	2.25299	10.6339	2.0729e-26	1.75634e-24
Tb927.8.2185	7.90504	22.7095	2.76973	8.19919	2.42008e-16	5.43692e-15
Tb927.8.2200	9.67976	22.9143	2.60482	8.79689	1.40654e-18	4.36764e-17
Tb927.8.2250	5.14543	8.28056	2.57693	3.21334	0.00131202	0.00511195
Tb927.8.2310	13.892	22.9273	2.63151	8.71261	2.96963e-18	8.63375e-17
Tb927.8.2350	25.1376	6.64192	1.87379	3.54465	0.000393133	0.00185285
Tb927.8.2380	62.0601	8.98954	1.60365	5.60568	2.07435e-08	2.44107e-07
Tb927.8.2390	11.6916	6.99576	2.07265	3.37527	0.000737441	0.00314057
Tb927.8.2400	10.1904	8.68497	2.64211	3.28714	0.00101211	0.00410871
Tb927.8.2410	14.6511	5.16348	1.54618	3.3395	0.000839295	0.00349674
Tb927.8.2420	4.20189	21.8279	2.94	7.42443	1.13263e-13	1.9528e-12
Tb927.8.2430	36.8457	9.31044	2.46169	3.78213	0.000155489	0.0008212
Tb927.8.2540	8.19234	3.28043	0.701675	4.67514	2.93754e-06	2.51771e-05
Tb927.8.2570	29.1025	9.9604	1.88296	5.28975	1.22486e-07	1.31606e-06
Tb927.8.2580	46.7694	11.9145	2.1902	5.43992	5.33052e-08	5.98775e-07
Tb927.8.2660	54.6387	8.70836	1.22756	7.09404	1.30252e-12	1.98593e-11
Tb927.8.2760	12.9527	9.34825	2.81877	3.31643	0.00091176	0.00376054
Tb927.8.2770	30.4636	7.73166	1.51561	5.10137	3.37204e-07	3.4129e-06
Tb927.8.2830	21.1796	7.6437	1.78443	4.28355	1.83931e-05	0.000130179
Tb927.8.2860	52.0787	11.4473	1.9669	5.81996	5.88605e-09	7.27296e-08
Tb927.8.2960	11.8911	23.2809	2.84554	8.18155	2.80216e-16	6.15542e-15
Tb927.8.3020	27.0502	4.84346	1.01993	4.7488	2.04629e-06	1.79534e-05
Tb927.8.3080	16.3175	8.79801	2.17006	4.05427	5.02917e-05	0.000312009
Tb927.8.3240	6.34041	6.24757	1.87086	3.33942	0.000839548	0.00349674
Tb927.8.3250	50.6269	6.28006	1.32009	4.75731	1.96185e-06	1.73668e-05
Tb927.8.3330	3.50201	7.97856	2.43915	3.27103	0.00107155	0.00430581
Tb927.8.3460	100.498	5.13511	1.04407	4.91838	8.72624e-07	8.3342e-06
Tb927.8.3480	51.1033	10.8201	2.74625	3.93996	8.14961e-05	0.000472486
Tb927.8.3590	15.3694	23.6344	2.49725	9.4642	2.95815e-21	1.4381e-19
Tb927.8.3620	29.7552	6.95743	1.95544	3.55798	0.000373715	0.00177462
Tb927.8.3660	77.6713	7.98006	1.65879	4.81077	1.50349e-06	1.36557e-05
Tb927.8.3750	10.1716	7.06764	1.98365	3.56295	0.000366715	0.00174697
Tb927.8.3790	9.64645	22.8564	2.78731	8.20016	2.40064e-16	5.41376e-15
Tb927.8.3930	12.9591	6.59655	2.05432	3.21106	0.00132246	0.00514327
Tb927.8.4160	55.0852	9.63718	2.14059	4.50212	6.728e-06	5.28526e-05
Tb927.8.4170	13.3692	7.54587	1.89556	3.98082	6.86774e-05	0.000406131
Tb927.8.4390	15.6869	7.98142	1.66361	4.79766	1.60526e-06	1.45238e-05
Tb927.8.4400	38.0298	7.97469	1.78718	4.46217	8.11327e-06	6.27376e-05
Tb927.8.4500	23.5945	5.53781	0.994397	5.56902	2.56183e-08	2.97925e-07
Tb927.8.4550	6.17571	22.0907	2.75624	8.01479	1.10326e-15	2.30403e-14
Tb927.8.4630	21.444	24.1045	2.67424	9.01358	1.9943e-19	7.16859e-18
Tb927.8.4680	7.20758	7.1898	2.19913	3.26938	0.00107782	0.00432512
Tb927.8.4760	17.1639	9.36833	2.67943	3.49639	0.000471597	0.00214333
Tb927.8.4840	49.5713	10.2031	1.58068	6.45491	1.08285e-10	1.49706e-09
Tb927.8.4850	16.0016	8.44402	2.50178	3.3752	0.000737618	0.00314057
Tb927.8.4880	69.0852	11.7849	1.70758	6.90149	5.146e-12	7.63023e-11
Tb927.8.4900	15.2159	10.0126	1.86795	5.36019	8.31355e-08	9.08061e-07
Tb927.8.4930	22.6686	8.98837	2.27677	3.94786	7.88543e-05	0.000459415
Tb927.8.5030	26.3784	9.61868	2.7045	3.55655	0.000375753	0.00178287
Tb927.8.5050	17.5791	7.97515	1.71508	4.65001	3.31919e-06	2.79235e-05
Tb927.8.5080	11.5084	6.02873	1.59688	3.77531	0.00015981	0.000841026
Tb927.8.5090	8.52941	7.81039	2.22933	3.50348	0.000459225	0.00209344
Tb927.8.5200	45.3931	8.56547	1.80098	4.75601	1.97457e-06	1.74533e-05
Tb927.8.5210	19.7533	7.49896	1.62225	4.62256	3.79033e-06	3.13973e-05
Tb927.8.5220	62.7441	25.4341	2.07811	12.2391	1.92191e-34	4.2218e-32
Tb927.8.5230	28.6472	24.4436	2.5171	9.71103	2.70581e-22	1.57335e-20
Tb927.8.5240	39.7197	6.66692	1.65575	4.02652	5.66091e-05	0.000344358
Tb927.8.5290	2.69707	21.2091	2.94644	7.19821	6.1008e-13	9.67482e-12
Tb927.8.5420	34.8731	10.5502	2.70736	3.89687	9.74428e-05	0.000547804
Tb927.8.5440	10.9006	23.1518	2.45688	9.42327	4.37257e-21	2.04203e-19
Tb927.8.5450	69.1041	9.60258	1.93138	4.97187	6.63092e-07	6.44721e-06
Tb927.8.5520	10.7707	8.70113	2.46316	3.53251	0.000411639	0.00192542
Tb927.8.5560	25.5838	24.2957	2.71182	8.95918	3.27097e-19	1.11495e-17
Tb927.8.560	23.1835	9.80445	2.51317	3.90123	9.5704e-05	0.000541106
Tb927.8.5620	15.9425	8.46711	1.94847	4.34551	1.38949e-05	0.000101242
Tb927.8.570	11.5593	23.0961	2.47765	9.32179	1.14398e-20	4.91663e-19
Tb927.8.5770	34.9928	24.7881	2.40186	10.3204	5.69821e-25	4.22451e-23
Tb927.8.5830	16.9308	23.7699	2.67149	8.89761	5.70598e-19	1.85946e-17
Tb927.8.5850	57.3848	9.84245	1.76642	5.57198	2.51859e-08	2.93473e-07
Tb927.8.5870	14.4892	7.11246	1.86807	3.80739	0.000140442	0.000753129
Tb927.8.5970	6.8244	8.67745	2.4663	3.51841	0.000434147	0.00199917
Tb927.8.6000	23.4024	24.2127	2.10438	11.5059	1.23259e-30	1.78305e-28
Tb927.8.6040	4.00245	21.7556	2.73175	7.96399	1.66576e-15	3.36042e-14
Tb927.8.6070	44.796	6.22053	1.58763	3.91812	8.9243e-05	0.000510415
Tb927.8.6210	92.9604	8.20413	1.64147	4.99803	5.79183e-07	5.7062e-06
Tb927.8.6220	47.4573	25.2142	2.70103	9.33503	1.00961e-20	4.40296e-19
Tb927.8.6230	17.2881	8.22985	2.25789	3.64494	0.000267459	0.00132302
Tb927.8.6360	50.4415	6.27396	1.5648	4.00944	6.08637e-05	0.00036648
Tb927.8.6410	2.39737	21.0479	2.71999	7.73824	1.00803e-14	1.89196e-13
Tb927.8.6500	30.9288	9.97276	1.95226	5.10831	3.25046e-07	3.29547e-06
Tb927.8.6520	10.7372	7.51578	2.32998	3.22568	0.00125672	0.00492963
Tb927.8.6530	15.8997	23.6875	2.4767	9.56416	1.13112e-21	5.88478e-20
Tb927.8.6690	33.4095	6.36244	1.96509	3.23774	0.00120481	0.00476065
Tb927.8.6710	39.4502	10.6608	1.87806	5.67649	1.3749e-08	1.65407e-07
Tb927.8.6720	44.5294	25.0168	1.955	12.7963	1.71942e-37	4.85614e-35
Tb927.8.6770	13.6408	23.0089	2.81844	8.16371	3.24884e-16	7.0582e-15
Tb927.8.6780	15.2428	7.83621	1.88109	4.16578	3.10287e-05	0.000207196
Tb927.8.6790	51.8492	7.38547	1.94139	3.80422	0.000142251	0.000760769
Tb927.8.6850	9.40206	22.9538	2.80058	8.19608	2.4835e-16	5.5237e-15
Tb927.8.6940	12.1401	6.12381	1.73861	3.52225	0.0004279	0.00198117
Tb927.8.6970	17.6606	7.56289	1.93563	3.90721	9.33699e-05	0.000530438
Tb927.8.6980	8.37347	22.7886	2.03922	11.1751	5.39692e-29	6.27629e-27
Tb927.8.7010	35.3193	9.84171	2.14234	4.5939	4.35035e-06	3.56159e-05
Tb927.8.7070	20.3393	9.0608	2.00996	4.50795	6.54567e-06	5.16255e-05
Tb927.8.7100	44.372	9.17344	1.49131	6.15128	7.68608e-10	1.01078e-08
Tb927.8.7140	6.47624	22.4279	2.58128	8.68868	3.66675e-18	1.0557e-16
Tb927.8.7220	9.82863	7.3399	2.12204	3.45888	0.000542417	0.00240006
Tb927.8.7260	19.1446	7.54867	1.67547	4.50539	6.62506e-06	5.21822e-05
Tb927.8.7330	13.4486	9.06062	2.01995	4.48556	7.27213e-06	5.68261e-05
Tb927.8.740	6.02495	22.2667	2.94609	7.55805	4.09163e-14	7.30947e-13
Tb927.8.7420	25.917	10.36	1.64053	6.31505	2.70081e-10	3.64058e-09
Tb927.8.7450	12.0316	7.77004	2.36237	3.28909	0.00100511	0.00408307
Tb927.8.7500	16.9225	9.57776	2.51249	3.81205	0.000137819	0.000740617
Tb927.8.7590	27.7368	6.97079	1.23366	5.65051	1.5997e-08	1.90518e-07
Tb927.8.7610	4.45173	4.63272	1.3034	3.55433	0.000378941	0.00179513
Tb927.8.7650	7.0041	22.5396	2.28853	9.84897	6.9247e-23	4.56338e-21
Tb927.8.7660	6.81215	22.502	2.05958	10.9255	8.70476e-28	8.53416e-26
Tb927.8.7690	6.60237	22.4581	2.43171	9.23549	2.57114e-20	1.05168e-18
Tb927.8.7720	23.1032	7.04145	1.59969	4.40175	1.07384e-05	7.98111e-05
Tb927.8.7860	40.704	6.8868	1.4086	4.88911	1.01291e-06	9.56619e-06
Tb927.8.7870	4.08073	21.7869	2.41842	9.00871	2.08492e-19	7.4046e-18
Tb927.8.7980	52.7625	10.4253	1.76917	5.89278	3.79748e-09	4.75166e-08
Tb927.8.800	6.0783	6.84844	1.96446	3.48617	0.000489995	0.00220665
Tb927.8.8110	33.6078	7.09388	2.02465	3.50375	0.000458755	0.00209298
Tb927.8.8160	23.7228	23.1877	2.41363	9.60698	7.47064e-22	4.02803e-20
Tb927.8.8170	22.671	8.64654	2.69788	3.20494	0.00135093	0.00523683
Tb927.8.820	72.2184	10.6858	1.41797	7.53596	4.84763e-14	8.55693e-13
Tb927.8.8200	40.6634	24.9337	2.16228	11.5312	9.18264e-31	1.36156e-28
Tb927.8.8210	6.73666	22.4843	2.43367	9.23885	2.49163e-20	1.02624e-18
Tb927.8.8240	11.2206	5.9656	1.28702	4.6352	3.56598e-06	2.97977e-05
Tb927.8.8250	17.3577	6.59492	1.56961	4.20164	2.64992e-05	0.000179209
Tb927.8.830	2.60483	21.1603	2.94646	7.18157	6.89131e-13	1.08415e-11
Tb927.8.8340	13.4114	6.26541	1.96558	3.18755	0.00143482	0.0055403
Tb927.8.840	18.8237	7.67489	1.88219	4.07764	4.54957e-05	0.000286449
Tb927.8.990	17.5329	21.8376	2.36353	9.23939	2.47901e-20	1.02624e-18
Tb927.9.10150	9.03144	22.894	2.77803	8.2411	1.70629e-16	3.98426e-15
Tb927.9.10280	19.6875	5.02184	0.792047	6.34033	2.2927e-10	3.09749e-09
Tb927.9.10370	24.07	24.2637	2.84317	8.53405	1.41313e-17	3.93486e-16
Tb927.9.10450	16.3526	7.06471	2.1463	3.29158	0.000996255	0.00405267
Tb927.9.10570	32.8907	7.8904	2.13504	3.69567	0.000219311	0.00111079
Tb927.9.10670	2.10081	20.8619	2.94662	7.07994	1.44216e-12	2.19319e-11
Tb927.9.10710	9.6463	5.52338	1.56238	3.53524	0.0004074	0.00191162
Tb927.9.10970	7.91999	7.61155	2.51087	3.03144	0.00243394	0.00881837
Tb927.9.11110	36.1152	6.83189	1.46281	4.6704	3.00614e-06	2.5611e-05
Tb927.9.11250	24.312	24.2792	2.67797	9.06629	1.23141e-19	4.59339e-18
Tb927.9.11270	24.198	10.2646	1.91251	5.36709	8.00154e-08	8.78252e-07
Tb927.9.11720	6.07644	5.12577	1.5514	3.30396	0.000953287	0.00388955
Tb927.9.11790	7.54255	22.645	2.42075	9.35451	8.39893e-21	3.74542e-19
Tb927.9.11930	14.3	6.308	1.58077	3.99046	6.5944e-05	0.000392291
Tb927.9.11940	31.2717	24.6293	2.6949	9.13923	6.2897e-20	2.42235e-18
Tb927.9.12430	16.7989	23.3648	2.94591	7.93125	2.16952e-15	4.31792e-14
Tb927.9.12690	55.6816	10.155	1.99973	5.0782	3.81033e-07	3.83686e-06
Tb927.9.12700	63.5016	8.00225	1.41253	5.66518	1.4687e-08	1.75977e-07
Tb927.9.12740	48.9379	10.5089	1.9496	5.39028	7.03476e-08	7.78417e-07
Tb927.9.12810	38.3015	7.6877	1.93592	3.97109	7.15453e-05	0.000422224
Tb927.9.12850	10.0612	7.81248	2.21055	3.53417	0.000409052	0.00191483
Tb927.9.12880	21.252	24.0356	2.83898	8.46626	2.53406e-17	6.77004e-16
Tb927.9.13050	53.8204	8.21727	2.15564	3.81198	0.000137859	0.000740617
Tb927.9.13320	8.71326	22.8375	2.78645	8.19593	2.48664e-16	5.5237e-15
Tb927.9.1340	19.0826	7.06233	1.95994	3.60335	0.000314142	0.0015247
Tb927.9.13440	32.0505	7.06586	2.04269	3.4591	0.000541992	0.00240006
Tb927.9.13470	38.2465	9.59483	2.07142	4.632	3.62157e-06	3.02103e-05
Tb927.9.13490	63.609	7.37323	1.57709	4.67523	2.9363e-06	2.51771e-05
Tb927.9.13540	16.4858	9.29667	2.66008	3.49488	0.000474278	0.00215221
Tb927.9.13620	18.9735	5.36659	1.43905	3.72926	0.000192041	0.000986998
Tb927.9.1400	8.84077	22.8677	2.62398	8.7149	2.91017e-18	8.50256e-17
Tb927.9.14040	33.2713	24.7164	2.52044	9.80639	1.05684e-22	6.52932e-21
Tb927.9.1420	14.3415	23.5431	2.94593	7.99173	1.33055e-15	2.7401e-14
Tb927.9.14240	5.91746	7.81844	2.59467	3.01327	0.00258448	0.00926757
Tb927.9.14430	4.68548	20.9109	2.58468	8.09032	5.95081e-16	1.26503e-14
Tb927.9.14440	28.5866	10.1036	2.5464	3.9678	7.25392e-05	0.000427664
Tb927.9.14540	3.39406	3.72887	1.09839	3.39484	0.00068668	0.00294483
Tb927.9.15000	19.4675	8.91906	2.04428	4.36294	1.28326e-05	9.39634e-05
Tb927.9.15020	27.3887	7.69612	1.8645	4.12772	3.6638e-05	0.000237227
Tb927.9.15050	7.02422	22.5437	2.94605	7.65218	1.97597e-14	3.6396e-13
Tb927.9.15320	27.9582	5.47388	1.08133	5.06218	4.1448e-07	4.1455e-06
Tb927.9.15400	42.1422	8.14156	1.84853	4.40435	1.061e-05	7.92545e-05
Tb927.9.1600	34.2565	8.29462	1.9114	4.33954	1.42778e-05	0.000103777
Tb927.9.16050	9.70872	5.01507	0.912068	5.49857	3.82894e-08	4.37562e-07
Tb927.9.1610	6.94012	22.5223	2.94606	7.64491	2.09098e-14	3.80417e-13
Tb927.9.17040	2.64091	3.87144	1.27294	3.04135	0.0023552	0.00856974
Tb927.9.1710	20.2215	6.59869	2.00902	3.28452	0.00102154	0.00413851
Tb927.9.1920	11.7156	8.86905	2.19802	4.03501	5.46001e-05	0.000333505
Tb927.9.1970	10.8798	23.1576	2.94597	7.86079	3.81706e-15	7.39836e-14
Tb927.9.2070	16.1715	23.5892	2.82102	8.36196	6.16838e-17	1.57016e-15
Tb927.9.2600	11.3781	7.48485	2.35873	3.17326	0.00150739	0.00576795
Tb927.9.2650	10.8552	9.11957	2.33273	3.9094	9.25263e-05	0.00052662
Tb927.9.2800	14.7581	22.1636	2.4819	8.9301	4.25609e-19	1.42615e-17
Tb927.9.2900	38.4862	7.54941	1.82023	4.1475	3.36123e-05	0.000221259
Tb927.9.2990	4.62145	21.6249	2.94618	7.33997	2.13634e-13	3.60987e-12
Tb927.9.3030	11.0547	5.94352	1.84872	3.21494	0.00130471	0.00509096
Tb927.9.3080	6.73131	22.4876	2.5773	8.72526	2.65567e-18	7.83622e-17
Tb927.9.3100	42.0527	8.98395	2.32761	3.85973	0.000113514	0.000624539
Tb927.9.3280	27.5992	22.868	2.13422	10.715	8.6587e-27	7.78103e-25
Tb927.9.3410	28.9157	24.5155	1.81872	13.4795	2.0644e-41	9.41842e-39
Tb927.9.3530	19.8679	23.9965	2.67627	8.96642	3.063e-19	1.0562e-17
Tb927.9.3990	6.63008	4.98398	1.33001	3.74733	0.000178728	0.000926603
Tb927.9.4050	8.9929	5.50188	1.44133	3.81724	0.000134954	0.000726989
Tb927.9.4080	12.5721	8.87328	2.52566	3.51325	0.000442655	0.00203361
Tb927.9.4190	23.8553	6.97428	1.84173	3.78682	0.00015259	0.00081071
Tb927.9.4250	21.5257	23.5616	2.94589	7.99812	1.2633e-15	2.61067e-14
Tb927.9.4290	12.0569	9.54812	2.6404	3.61617	0.000298999	0.00145584
Tb927.9.4370	7.65681	6.38279	1.95874	3.25862	0.00111955	0.00446242
Tb927.9.4390	2.55951	21.1362	2.94648	7.17339	7.31628e-13	1.14192e-11
Tb927.9.4420	15.7196	6.7716	2.16881	3.12227	0.00179465	0.00675814
Tb927.9.4500	71.3268	9.78614	1.52587	6.41349	1.42222e-10	1.94808e-09
Tb927.9.4560	60.6617	25.5446	1.91239	13.3575	1.07156e-40	4.53957e-38
Tb927.9.4680	107.435	8.36998	0.966184	8.66293	4.59809e-18	1.30484e-16
Tb927.9.4750	29.5451	4.99654	1.39666	3.57749	0.000346915	0.00166469
Tb927.9.5020	16.4634	6.90042	1.8031	3.82697	0.000129733	0.000703975
Tb927.9.5100	41.2786	7.34381	2.04604	3.58928	0.000331587	0.0015989
Tb927.9.5300	31.0488	10.4793	2.42157	4.32748	1.50826e-05	0.000108958
Tb927.9.5330	45.3411	8.04815	1.66982	4.81977	1.43727e-06	1.31146e-05
Tb927.9.5440	32.2586	24.0813	2.94586	8.17461	2.96825e-16	6.4962e-15
Tb927.9.5620	24.0579	8.34319	2.30704	3.6164	0.000298729	0.00145584
Tb927.9.5630	22.2326	8.31276	2.5537	3.25518	0.0011332	0.00450774
Tb927.9.5680	60.3632	5.86205	1.88042	3.11741	0.00182446	0.00685298
Tb927.9.6110	24.3112	24.2802	1.85386	13.0971	3.42277e-39	1.1278e-36
Tb927.9.6150	15.1975	7.73311	2.26764	3.4102	0.000649158	0.00280011
Tb927.9.6210	36.3788	4.97572	1.6302	3.05222	0.00227153	0.00829583
Tb927.9.6390	19.3295	23.735	2.9459	8.05698	7.82031e-16	1.65061e-14
Tb927.9.6510	35.0818	6.85251	1.72851	3.96441	7.35775e-05	0.000433354
Tb927.9.6530	22.4498	7.143	1.64981	4.32959	1.49386e-05	0.000108182
Tb927.9.6580	6.90808	8.00102	2.21182	3.61739	0.000297584	0.00145146
Tb927.9.6650	39.6725	24.8581	2.53211	9.81712	9.50211e-23	6.03414e-21
Tb927.9.6730	8.62716	22.8247	2.94601	7.74768	9.35842e-15	1.77332e-13
Tb927.9.6880	42.8137	6.96044	2.0037	3.47379	0.000513161	0.00229702
Tb927.9.7110	16.6746	9.96935	2.01624	4.94452	7.63313e-07	7.36131e-06
Tb927.9.7230	11.7079	23.2544	2.94595	7.89366	2.93453e-15	5.74413e-14
Tb927.9.7285	20.3584	9.99065	2.38061	4.19668	2.7086e-05	0.000182139
Tb927.9.7430	28.7383	9.13636	1.91083	4.78135	1.74124e-06	1.56238e-05
Tb927.9.7820	27.0843	24.4299	2.94587	8.29293	1.1049e-16	2.6424e-15
Tb927.9.7830	6.3557	22.407	2.94608	7.60569	2.83383e-14	5.09317e-13
Tb927.9.8250	15.9963	9.29907	2.25462	4.12446	3.71602e-05	0.000240084
Tb927.9.8490	41.0509	9.79974	2.07583	4.72089	2.34817e-06	2.03909e-05
Tb927.9.8510	35.1972	6.48614	1.8731	3.46278	0.000534627	0.00237697
Tb927.9.8610	2.92935	21.3208	2.94639	7.23624	4.61299e-13	7.52932e-12
Tb927.9.8620	18.2872	6.52786	2.166	3.01379	0.0025801	0.00925744
Tb927.9.8810	2.58852	21.1521	2.94647	7.17879	7.0333e-13	1.10356e-11
Tb927.9.9060	26.8237	9.78542	2.16696	4.51573	6.31004e-06	4.98998e-05
Tb927.9.9090	2.38189	21.038	2.94653	7.13995	9.33652e-13	1.43831e-11
Tb927.9.9280	26.4358	8.51078	2.41004	3.53138	0.000413391	0.00193057
Tb927.9.9390	6.42753	5.16168	1.72265	2.99637	0.00273215	0.0097207
Tb927.9.9580	8.13649	5.40413	1.51734	3.56158	0.000368625	0.00175326
Tb927.9.9720	40.8696	10.4619	1.95812	5.34284	9.15018e-08	9.97605e-07
Tb927.9.9740	22.4555	8.93997	1.96869	4.54108	5.59678e-06	4.46763e-05
Tb927.9.9810	17.024	8.79118	2.11046	4.16552	3.1064e-05	0.000207196
Tb927.9.9940	91.8604	26.1321	2.05466	12.7184	4.67059e-37	1.25915e-34
Tb927.9.9950	23.8415	23.6872	1.80642	13.1128	2.78246e-39	1.03142e-36
Tb927.9.9970	23.4937	7.44172	1.91109	3.89398	9.86144e-05	0.000552819

## Sheet: DEGs enriched in 24h vs BSF
	baseMean	log2FoldChange	lfcSE	stat	pvalue	padj
Tb07.11L3.100	692.022	-3.38579	0.953064	-3.55253	0.000381538	0.00164936
Tb08.27P2.110	85.1571	-28.4549	2.25646	-12.6104	1.85099e-36	5.39905e-34
Tb08.27P2.60	16.0218	-26.165	2.42753	-10.7785	4.35055e-27	4.21124e-25
Tb08.27P2.80	11.6326	-10.4111	2.81548	-3.69781	0.000217466	0.00100183
Tb09.v4.0066	190.231	-2.33684	0.744606	-3.13836	0.00169896	0.00624792
Tb10.v4.0128	1851.53	-2.33485	0.640247	-3.64679	0.000265534	0.00120032
Tb10.v4.0245	108.665	-7.01222	1.02949	-6.81136	9.66794e-12	8.5865e-11
Tb10_snRNA_1:snRNA	33.4339	-26.8553	2.33903	-11.4814	1.63671e-30	2.51962e-28
Tb11.0820	203.593	-3.61502	0.701319	-5.15459	2.54181e-07	1.94299e-06
Tb11.1620	10.6357	-3.99881	0.621421	-6.43494	1.23522e-10	1.05317e-09
Tb11.v4.0039b	4.10782	-3.14094	0.879207	-3.57247	0.000353631	0.00154927
Tb11.v4.0044	12.4442	-3.85235	0.828736	-4.64846	3.34417e-06	2.23025e-05
Tb11.v5.0214	307.183	-3.04602	0.638117	-4.77344	1.81103e-06	1.25931e-05
Tb11.v5.0265	438.637	-4.13497	0.768887	-5.37787	7.53733e-08	5.97595e-07
Tb11.v5.0294	31.2675	-2.4402	0.687715	-3.54828	0.000387761	0.00167355
Tb11.v5.0332	1.36374	-4.5243	1.49173	-3.03293	0.00242194	0.0084153
Tb11.v5.0356	5.56572	-4.70168	1.53319	-3.0666	0.00216507	0.00764743
Tb11.v5.0397	79.7417	-3.56408	0.803672	-4.43474	9.21825e-06	5.72089e-05
Tb11.v5.0401	8.70752	-4.7378	0.626922	-7.55725	4.11691e-14	4.75331e-13
Tb11.v5.0421	6.25828	-3.71478	0.981217	-3.78589	0.000153158	0.000736547
Tb11.v5.0433	11.5225	-3.3457	0.956212	-3.49891	0.000467157	0.00197482
Tb11.v5.0449	2.82295	-5.78888	1.63423	-3.54226	0.000396715	0.00170698
Tb11.v5.0456	362.412	-3.07058	0.863488	-3.55602	0.000376513	0.00163018
Tb11.v5.0491	18.5661	-4.16903	1.13814	-3.66301	0.000249271	0.00113327
Tb11.v5.0498	101.964	-2.32262	0.638646	-3.63678	0.000276066	0.00123984
Tb11.v5.0508	704.797	-3.32975	0.641762	-5.18845	2.12049e-07	1.63219e-06
Tb11.v5.0513	4.03186	-4.43666	1.48854	-2.98054	0.00287737	0.00979508
Tb11.v5.0519	590.229	-2.98737	0.731763	-4.08243	4.45665e-05	0.000240964
Tb11.v5.0520	305.563	-2.52665	0.687795	-3.67355	0.000239204	0.00109199
Tb11.v5.0556	168.059	-2.78258	0.668984	-4.15941	3.19075e-05	0.000178617
Tb11.v5.0576	522.761	-3.35331	0.842966	-3.97799	6.94998e-05	0.000361916
Tb11.v5.0626	6.15512	-3.15226	0.799462	-3.94298	8.04762e-05	0.000414883
Tb11.v5.0627	163.531	-2.53237	0.787013	-3.21769	0.00129227	0.00490866
Tb11.v5.0633	427.463	-5.95782	0.978665	-6.08771	1.14539e-09	9.58879e-09
Tb11.v5.0657	690.676	-5.04631	0.718619	-7.02224	2.18347e-12	2.09719e-11
Tb11.v5.0670	476.159	-2.53316	0.838558	-3.02085	0.00252064	0.00873087
Tb11.v5.0671	94.0349	-3.26452	0.711504	-4.58819	4.47098e-06	2.9358e-05
Tb11.v5.0678	4.68445	-2.46963	0.801528	-3.08116	0.00206197	0.00733469
Tb11.v5.0715	2.82861	-3.49966	1.14427	-3.05843	0.00222499	0.00782419
Tb11.v5.0717	78.5133	-3.51268	0.714844	-4.91391	8.92765e-07	6.47605e-06
Tb11.v5.0723	54.3442	-4.01121	0.70601	-5.68152	1.33503e-08	1.09448e-07
Tb11.v5.0756	9.77286	-2.66001	0.723181	-3.67821	0.00023488	0.00107313
Tb11.v5.0784	6.10939	-2.05741	0.663525	-3.10073	0.00193046	0.00693815
Tb11.v5.0802	265.011	-4.03149	0.795575	-5.0674	4.03289e-07	3.0244e-06
Tb11.v5.0806	67.1747	-2.11823	0.646012	-3.27894	0.00104198	0.00405524
Tb11.v5.0815	2.10464	-3.63192	1.13697	-3.19437	0.00140135	0.00527599
Tb11.v5.0851	41.6791	-3.62283	1.18154	-3.06619	0.00216805	0.00764822
Tb11.v5.0855	1.55908	-4.08914	1.34443	-3.04153	0.00235379	0.00820939
Tb11.v5.0876	52.3894	-3.84647	0.872579	-4.40816	1.04253e-05	6.39126e-05
Tb11.v5.0882	1.48358	-4.33255	1.38466	-3.12896	0.00175424	0.00640833
Tb11.v5.0889	93.7193	-6.9673	1.78866	-3.89527	9.80908e-05	0.000493302
Tb11.v5.0932	24.3165	-12.2228	1.73675	-7.03777	1.95337e-12	1.88599e-11
Tb11.v5.0981	6.14599	-2.59818	0.672273	-3.86477	0.000111196	0.000553186
Tb11.v5.0986	4.61152	-5.05996	0.75865	-6.66969	2.56346e-11	2.20601e-10
Tb11.v5.1000	6.44091	-3.42856	1.01487	-3.37832	0.000729313	0.00292252
Tb11.v5.1032	7.43637	-3.37198	0.835094	-4.03785	5.39439e-05	0.00028829
Tb11.v5.1035	507.956	-6.29689	0.794858	-7.92204	2.33645e-15	3.20509e-14
Tb927.1.110	142.878	-2.34285	0.68845	-3.40308	0.000666305	0.00269144
Tb927.1.1700	39.2574	-7.41481	2.02934	-3.6538	0.000258385	0.00116991
Tb927.1.180	384.488	-3.77562	0.795752	-4.74472	2.08791e-06	1.4392e-05
Tb927.1.1930	827.967	-3.2162	1.07945	-2.97948	0.00288736	0.00981099
Tb927.1.2110	2.41052	-5.76853	1.44312	-3.99726	6.40809e-05	0.000336622
Tb927.1.2120	124.265	-4.32526	1.18265	-3.65725	0.000254933	0.00115522
Tb927.1.220	108.358	-2.51394	0.743504	-3.3812	0.000721693	0.00289828
Tb927.1.300	40.5872	-2.68463	0.835913	-3.21161	0.00131994	0.00499667
Tb927.1.3180	932.612	-3.76597	1.21298	-3.10472	0.00190462	0.00685415
Tb927.1.3670	9.36416	-3.57272	0.931451	-3.83565	0.00012523	0.000615272
Tb927.1.4020	536.241	-3.97173	0.916854	-4.33191	1.47821e-05	8.81835e-05
Tb927.1.4420	1.27927	-5.13361	1.70133	-3.01741	0.00254946	0.00880317
Tb927.1.4650	2044.6	-2.59453	0.596107	-4.35245	1.34622e-05	8.10073e-05
Tb927.1.4810	6.09611	-7.40946	1.64652	-4.50007	6.79313e-06	4.33228e-05
Tb927.1.5000	91.4274	-10.105	2.72315	-3.71076	0.000206635	0.000958301
Tb927.1.5100	3476.22	-3.91783	1.10106	-3.55823	0.000373365	0.00161782
Tb927.1.5340	8.66638	-7.44383	1.94028	-3.83647	0.000124817	0.000613786
Tb927.10.10260	444.572	-5.9334	1.16849	-5.07784	3.81755e-07	2.87067e-06
Tb927.10.11300	480.075	-4.38467	1.25056	-3.50616	0.000454617	0.00192621
Tb927.10.12030	936.672	-4.47672	1.50131	-2.98187	0.00286495	0.00976479
Tb927.10.12710	1638.07	-3.62892	0.962258	-3.77126	0.000162425	0.000773999
Tb927.10.12800	306.814	-2.22856	0.652221	-3.41687	0.000633449	0.00258131
Tb927.10.12980	11.2684	-11.3609	2.62324	-4.33088	1.48513e-05	8.85011e-05
Tb927.10.13900	129.294	-12.565	2.64218	-4.75555	1.97909e-06	1.3676e-05
Tb927.10.14330	32.6002	-27.1446	2.94111	-9.22938	2.72199e-20	8.87369e-19
Tb927.10.14540	447.396	-4.23753	0.906869	-4.6727	2.9726e-06	2.00172e-05
Tb927.10.1480	644.154	-3.71879	0.721367	-5.15519	2.53371e-07	1.93948e-06
Tb927.10.15350	2147.17	-4.39161	0.978731	-4.48705	7.22169e-06	4.57925e-05
Tb927.10.16310	4.60256	-4.95666	1.16794	-4.24392	2.19649e-05	0.000127332
Tb927.10.16560	694.919	-6.92208	0.800691	-8.64513	5.37454e-18	1.1635e-16
Tb927.10.2010	11301.5	-5.80282	1.20066	-4.83304	1.34461e-06	9.5049e-06
Tb927.10.2390	1.94638	-4.96732	1.36255	-3.6456	0.000266772	0.00120395
Tb927.10.3080	110.426	-12.0804	2.94066	-4.10806	3.98994e-05	0.000218223
Tb927.10.4570	2468.65	-2.24047	0.577743	-3.87797	0.000105331	0.000525422
Tb927.10.5030	1073.79	-4.08747	1.11008	-3.68215	0.000231274	0.00106015
Tb927.10.7090	1488.13	-2.76415	0.788984	-3.50343	0.000459308	0.0019446
Tb927.10.7650	11.4532	-5.62691	1.69767	-3.31449	0.00091811	0.00361375
Tb927.10.9720	25.6457	-26.819	2.94128	-9.11815	7.64198e-20	2.31431e-18
Tb927.10.990	133.544	-8.43999	2.69999	-3.12593	0.00177244	0.00644724
Tb927.11.100	5.05798	-7.04366	1.70634	-4.12794	3.66033e-05	0.000201846
Tb927.11.10330	4573	-3.93379	0.772568	-5.09183	3.54622e-07	2.6739e-06
Tb927.11.105	1.61346	-3.54041	1.17574	-3.01123	0.00260194	0.00897321
Tb927.11.10660	401.969	-7.16569	1.83233	-3.91069	9.20321e-05	0.000466644
Tb927.11.11530	77.5332	-6.78657	2.21637	-3.06201	0.00219853	0.00773603
Tb927.11.12130	654.523	-3.57275	1.00271	-3.5631	0.000366495	0.00159304
Tb927.11.12140	353.26	-4.46719	1.06432	-4.19723	2.702e-05	0.000153584
Tb927.11.12370	21.7214	-26.5658	2.94142	-9.03161	1.69164e-19	4.71294e-18
Tb927.11.13270	144.111	-3.3382	1.11674	-2.98924	0.00279669	0.00955564
Tb927.11.14220	499.081	-3.72345	1.11759	-3.33167	0.000863268	0.00341487
Tb927.11.15750	17.2623	-9.21128	2.94167	-3.13131	0.00174028	0.00637871
Tb927.11.16550	789.807	-2.81977	0.855332	-3.29669	0.000978297	0.0038262
Tb927.11.17180	5.23637	-4.6137	1.17698	-3.91996	8.85625e-05	0.000451115
Tb927.11.18510	1.50726	-3.71036	1.19425	-3.10685	0.00189095	0.00680939
Tb927.11.18600	5.00533	-4.95291	1.24313	-3.98423	6.76988e-05	0.000353283
Tb927.11.19470	275.239	-4.68097	0.928127	-5.04345	4.57203e-07	3.40567e-06
Tb927.11.19800	319.661	-2.5971	0.623394	-4.16605	3.09917e-05	0.000174018
Tb927.11.2580	24.8728	-10.9826	2.9413	-3.73391	0.000188528	0.00087948
Tb927.11.4380	97.4571	-12.8455	2.49508	-5.14833	2.62821e-07	2.00351e-06
Tb927.11.4620	133.309	-3.2308	0.890645	-3.62749	0.000286193	0.0012822
Tb927.11.485	20.9334	-26.4758	2.86923	-9.22751	2.76996e-20	8.97726e-19
Tb927.11.500	2249.97	-2.57886	0.78828	-3.2715	0.00106979	0.0041547
Tb927.11.510	1250.73	-2.89573	0.971607	-2.98035	0.0028792	0.0097953
Tb927.11.5400	263.197	-8.79607	2.92205	-3.01024	0.00261041	0.00899684
Tb927.11.5950	349.543	-3.7244	0.996447	-3.73768	0.000185726	0.000869334
Tb927.11.920	17.7153	-26.315	2.94164	-8.94571	3.69571e-19	9.66113e-18
Tb927.2.1080	316.731	-3.34128	1.07266	-3.11496	0.0018397	0.00665512
Tb927.2.1130	165.016	-3.94007	0.888049	-4.43677	9.13185e-06	5.67362e-05
Tb927.2.1200	762.205	-2.28643	0.457173	-5.00124	5.69625e-07	4.21477e-06
Tb927.2.1210	988.769	-2.29462	0.548685	-4.18204	2.88906e-05	0.000163213
Tb927.2.1350	5.19072	-2.61405	0.816328	-3.2022	0.00136383	0.00514172
Tb927.2.1443	3.58104	-5.50904	1.39622	-3.94569	7.95703e-05	0.000411361
Tb927.2.1452	1.71548	-2.25258	0.722259	-3.1188	0.00181591	0.00659056
Tb927.2.1986	5.97567	-2.93209	0.655172	-4.4753	7.63032e-06	4.81632e-05
Tb927.2.2230	176.362	-9.73275	2.49325	-3.90365	9.47545e-05	0.000479133
Tb927.2.2720	22.9252	-5.50559	1.2297	-4.47717	7.56384e-06	4.7798e-05
Tb927.2.3090	2154.68	-4.08899	0.907762	-4.50447	6.65383e-06	4.24833e-05
Tb927.2.3480	18.6602	-8.94052	2.01389	-4.43942	9.0202e-06	5.62316e-05
Tb927.2.370	2021.42	-3.97702	0.571644	-6.95716	3.47203e-12	3.23395e-11
Tb927.2.4540	176.211	-14.8115	2.66025	-5.56772	2.58101e-08	2.08513e-07
Tb927.2.540	290.343	-2.52785	0.745467	-3.39097	0.000696464	0.00280102
Tb927.2.5910	670.63	-3.60964	1.12899	-3.19722	0.00138759	0.00522774
Tb927.2.6000	2153.46	-3.2032	0.971118	-3.29846	0.000972159	0.00380757
Tb927.2.720	449.139	-2.52932	0.787808	-3.21057	0.0013247	0.00501125
Tb927.2.980	778.912	-2.79933	0.796168	-3.516	0.000438093	0.00186619
Tb927.3.1150	21.0157	-26.5478	2.94145	-9.02539	1.79064e-19	4.93717e-18
Tb927.3.2290	15.2883	-26.1054	2.94182	-8.87389	7.06333e-19	1.75538e-17
Tb927.3.3436	3.13905	-3.48944	0.868605	-4.01729	5.88705e-05	0.000312211
Tb927.3.3780	72.5984	-5.82198	1.42786	-4.07741	4.55395e-05	0.000245745
Tb927.3.3940	1915.68	-4.41126	0.617477	-7.14401	9.06482e-13	9.05175e-12
Tb927.3.5090	11.8413	-24.5626	2.94221	-8.34833	6.92341e-17	1.21808e-15
Tb927.3.5190	28.0658	-4.68251	1.48365	-3.15608	0.00159904	0.00592766
Tb927.3.5810	25.272	-4.57552	1.23558	-3.70314	0.000212949	0.000983577
Tb927.4.1000	6.50162	-4.10229	1.14924	-3.56958	0.000357553	0.00156398
Tb927.4.1600	15.6636	-26.1458	2.94179	-8.88771	6.23814e-19	1.58586e-17
Tb927.4.1800	25.2317	-2.85579	0.693048	-4.12062	3.77849e-05	0.000207331
Tb927.4.190	635.985	-4.05085	0.766794	-5.28284	1.27196e-07	9.97058e-07
Tb927.4.2700	8.01007	-7.80688	1.40485	-5.5571	2.743e-08	2.20955e-07
Tb927.4.2750	358.519	-3.83292	1.24662	-3.07466	0.00210745	0.00747726
Tb927.4.3380	19.2183	-8.38307	2.28415	-3.6701	0.000242455	0.00110319
Tb927.4.4210	30.2743	-27.0464	2.94115	-9.19584	3.7208e-20	1.16501e-18
Tb927.4.4510	204.845	-5.00267	1.35956	-3.67962	0.000233579	0.00106895
Tb927.4.4940	1.27684	-4.81901	1.55692	-3.09522	0.00196668	0.00704546
Tb927.5.1580	55.3505	-27.8523	2.92028	-9.53753	1.46276e-21	5.70889e-20
Tb927.5.1990	733.989	-3.89634	0.821611	-4.74231	2.11294e-06	1.45465e-05
Tb927.5.2000	122.877	-3.18422	1.02989	-3.09181	0.00198941	0.0071091
Tb927.5.2480	153.06	-7.59173	1.49143	-5.09025	3.57594e-07	2.69264e-06
Tb927.5.2760	9.50736	-25.4622	2.78545	-9.14111	6.18121e-20	1.88221e-18
Tb927.5.310	1944.05	-3.83681	1.28505	-2.98574	0.00282893	0.00965391
Tb927.5.3560	1.5758	-4.69269	1.22712	-3.82416	0.00013122	0.000641856
Tb927.5.4780	3.01683	-3.09003	1.01111	-3.05608	0.00224249	0.00787572
Tb927.5.590	31.3208	-8.74709	2.79764	-3.1266	0.00176842	0.00643928
Tb927.5.610	2398.93	-4.22237	0.857787	-4.92239	8.54922e-07	6.21782e-06
Tb927.5.790	63.8432	-11.6457	2.1962	-5.30263	1.14148e-07	8.96045e-07
Tb927.5.810	2842.74	-2.01126	0.452309	-4.44666	8.72156e-06	5.45541e-05
Tb927.5.930	5.10046	-6.66129	1.50063	-4.439	9.03785e-06	5.62784e-05
Tb927.6.1790	952.787	-3.64012	0.932964	-3.90167	9.55316e-05	0.000482622
Tb927.6.181	2.00553	-2.16062	0.696061	-3.10406	0.00190883	0.00686486
Tb927.6.2300	10.9668	-25.6563	2.94235	-8.71966	2.79045e-18	6.28644e-17
Tb927.6.2930	6.83379	-24.2549	2.94348	-8.24021	1.71915e-16	2.86974e-15
Tb927.6.3390	6.47909	-5.54331	1.62731	-3.40643	0.000658189	0.00266644
Tb927.6.3490	802.353	-2.08043	0.542242	-3.83673	0.000124684	0.000613678
Tb927.6.4280	246.974	-3.64913	1.11757	-3.26525	0.00109369	0.00421796
Tb927.6.4300	114.25	-6.20062	1.03312	-6.00186	1.95071e-09	1.62325e-08
Tb927.6.4410	22.1267	-6.43721	1.69745	-3.79228	0.000149271	0.000719357
Tb927.6.500	2.32794	-5.78836	1.67791	-3.44973	0.000561137	0.00231903
Tb927.6.5010	62.8644	-10.4257	1.9942	-5.22799	1.7136e-07	1.32636e-06
Tb927.6.600	26.6754	-2.90335	0.973761	-2.98158	0.00286765	0.00976798
Tb927.6.640	662.453	-2.72233	0.662786	-4.1074	4.00131e-05	0.000218475
Tb927.6.690	531.003	-3.59719	0.938356	-3.8335	0.000126333	0.00062014
Tb927.7.1930	2.17143	-5.50195	1.12471	-4.89189	9.98742e-07	7.1977e-06
Tb927.7.4060	52.5408	-8.90471	2.82115	-3.15641	0.00159724	0.00592495
Tb927.7.4520	178.035	-3.23875	0.938096	-3.45248	0.000555464	0.00229902
Tb927.7.5380	98.3273	-4.55795	1.26006	-3.61724	0.000297763	0.00133081
Tb927.7.6190	836.379	-5.20345	1.191	-4.36897	1.24836e-05	7.54462e-05
Tb927.7.6300	7.54713	-3.08944	0.940134	-3.28617	0.0010156	0.0039609
Tb927.7.6490	43.382	-6.8712	1.42536	-4.82069	1.43064e-06	1.00873e-05
Tb927.7.6550	69.528	-4.10738	1.32681	-3.09567	0.00196371	0.00703938
Tb927.7.6560	25.4214	-4.17776	1.28386	-3.25406	0.00113769	0.00437547
Tb927.7.7130	17.4173	-8.92827	2.94166	-3.03511	0.00240445	0.00835975
Tb927.7.7260	48.3309	-12.1358	2.76247	-4.39308	1.11758e-05	6.81366e-05
Tb927.7.7530	1236.99	-6.8435	1.03532	-6.61004	3.84217e-11	3.30129e-10
Tb927.8.2020	16.905	-8.88512	2.94169	-3.02041	0.00252432	0.00873358
Tb927.8.2450	1.55272	-5.12646	1.66681	-3.07561	0.00210073	0.0074582
Tb927.8.2550	29.066	-10.5202	2.04177	-5.15249	2.57046e-07	1.96219e-06
Tb927.8.3260	3.15481	-6.35983	1.44387	-4.4047	1.0593e-05	6.48688e-05
Tb927.8.3680	73.8096	-10.7303	1.95462	-5.48971	4.02605e-08	3.21968e-07
Tb927.8.4200	313.58	-4.74981	1.15369	-4.11708	3.83706e-05	0.000210336
Tb927.8.4300	76.4532	-3.94577	1.11208	-3.54809	0.000388039	0.00167355
Tb927.8.4450	259.088	-11.6363	2.93847	-3.95998	7.49549e-05	0.000388588
Tb927.8.470	73.6182	-7.22028	1.0381	-6.95526	3.51908e-12	3.26679e-11
Tb927.8.480	1550.83	-16.733	1.85513	-9.01986	1.88338e-19	5.1165e-18
Tb927.8.500	17.8028	-8.95934	2.61622	-3.42454	0.000615837	0.00252252
Tb927.8.5140	1.55975	-3.77372	1.24942	-3.02038	0.00252458	0.00873358
Tb927.8.6340	631.451	-3.42543	1.0976	-3.12084	0.00180335	0.00654927
Tb927.8.6450	2233.06	-5.02276	0.997606	-5.03481	4.78313e-07	3.55814e-06
Tb927.8.670	2.45032	-5.48259	1.3533	-4.05128	5.09391e-05	0.000273816
Tb927.8.7820	434.771	-2.95269	0.733557	-4.02516	5.69358e-05	0.00030311
Tb927.8.7840	7.13621	-7.25903	2.28513	-3.17664	0.0014899	0.00557532
Tb927.8.860	87.3558	-8.06712	2.07668	-3.88462	0.00010249	0.0005131
Tb927.8.870	1104.2	-3.40146	0.83992	-4.04974	5.12744e-05	0.000274819
Tb927.8.910	1094.57	-2.6112	0.679948	-3.84029	0.000122888	0.000605372
Tb927.9.10000	76.0766	-9.9636	2.80934	-3.5466	0.000390238	0.00168173
Tb927.9.1050	3.6481	-6.66978	2.16842	-3.07587	0.0020989	0.00745647
Tb927.9.10770	3326.39	-3.91329	1.08388	-3.61044	0.000305676	0.00135851
Tb927.9.11410	93.6985	-4.42834	1.17935	-3.75489	0.00017342	0.000817256
Tb927.9.12080	456.878	-11.4286	2.93136	-3.89873	9.66971e-05	0.000487621
Tb927.9.12570	27.8713	-3.40252	0.814621	-4.17681	2.95627e-05	0.000166331
Tb927.9.13070	1695.18	-3.49724	1.03852	-3.36751	0.000758509	0.00302639
Tb927.9.14630	386.057	-4.721	0.904903	-5.21714	1.81707e-07	1.40449e-06
Tb927.9.16520	9.73243	-8.08946	1.86679	-4.33336	1.46853e-05	8.77005e-05
Tb927.9.16770	78.9567	-11.1083	1.20968	-9.18285	4.19814e-20	1.30203e-18
Tb927.9.16970	8.06652	-7.71875	2.08968	-3.69375	0.000220969	0.00101627
Tb927.9.17350	35.9556	-27.2756	2.48126	-10.9926	4.14585e-28	4.50516e-26
Tb927.9.17600	5.88904	-3.8862	0.870957	-4.46199	8.12014e-06	5.10224e-05
Tb927.9.18140	86.5947	-3.2772	0.481696	-6.80347	1.02131e-11	9.04166e-11
Tb927.9.4130	314.278	-3.18614	0.870658	-3.65946	0.000252743	0.00114624
Tb927.9.4210	36.08	-13.2689	2.94105	-4.51164	6.43296e-06	4.12156e-05
Tb927.9.6570	6.6337	-3.40301	0.824245	-4.12864	3.64914e-05	0.000201429
Tb927.9.7500	673.467	-3.61419	1.06382	-3.39737	0.000680373	0.00274028
Tb927.9.7540	1.36004	-2.94678	0.984987	-2.99169	0.00277438	0.00949698
Tb927.9.780	30.3047	-4.31052	1.23879	-3.47963	0.000502113	0.00209857
Tb927.9.8000	2089.25	-4.6264	1.104	-4.19057	2.78255e-05	0.000157678
Tb927.9.9080	13.3086	-25.6695	2.94202	-8.72514	2.65858e-18	6.01382e-17

## Sheet: DEGs enriched in BSF vs 24h
	baseMean	log2FoldChange	lfcSE	stat	pvalue	padj
AnTat1.1	9415.75	15.0259	0.620685	24.2086	1.80504e-129	1.00035e-125
Tb05.5K5.150	15.5398	22.1552	2.27282	9.74789	1.88343e-22	9.23715e-21
Tb05.5K5.190	10.5169	21.5977	2.52783	8.544	1.29655e-17	2.65147e-16
Tb05.5K5.240	8.25815	21.2802	2.81318	7.56445	3.89507e-14	4.50657e-13
Tb07.30D13.160	32.5921	5.74149	1.22938	4.67021	3.00887e-06	2.02123e-05
Tb08.27P2.260	248.916	5.45888	0.861963	6.33308	2.40321e-10	2.03027e-09
Tb09.v4.0039	49.8676	5.18552	0.728718	7.11595	1.11145e-12	1.1019e-11
Tb09.v4.0065	17.1558	8.70912	1.8629	4.67503	2.93908e-06	1.98264e-05
Tb10.v4.0163	53.7428	7.07991	0.619884	11.4213	3.27135e-30	4.89996e-28
Tb10.v4.0205	10.0131	2.73663	0.630926	4.33749	1.44122e-05	8.61623e-05
Tb10_rRNA_2:rRNA	85.0002	2.98982	0.474817	6.29679	3.03873e-10	2.56327e-09
Tb11.01.6250	16.3267	22.2223	2.40953	9.22264	2.89872e-20	9.28597e-19
Tb11.02.5420b	22.0652	22.6462	2.18893	10.3458	4.37215e-25	3.18822e-23
Tb11.1420	6.87574	2.93306	0.924274	3.17337	0.00150683	0.00561968
Tb11.v5.0148	23.2317	22.7191	2.73613	8.30337	1.01197e-16	1.74171e-15
Tb11.v5.0152	17.9045	5.58517	1.68598	3.31271	0.000923975	0.00363168
Tb11.v5.0162	26.0878	7.24957	2.08648	3.47454	0.000511726	0.00213553
Tb11.v5.0469	10.08	3.33866	0.609043	5.48182	4.20969e-08	3.36168e-07
Tb11.v5.0470	19.4779	5.57095	1.05697	5.27066	1.35933e-07	1.06254e-06
Tb11.v5.0480	10.6543	21.6003	2.23942	9.64549	5.13672e-22	2.24155e-20
Tb11.v5.0551	23.0301	5.94672	1.27324	4.67055	3.00401e-06	2.02041e-05
Tb11.v5.0553	18.4109	4.05765	1.19279	3.4018	0.000669432	0.00270211
Tb11.v5.0578	19.3742	3.99753	1.14728	3.48437	0.000493296	0.0020664
Tb11.v5.0594	160.568	5.929	1.03225	5.74377	9.25903e-09	7.64732e-08
Tb11.v5.0602	30.1333	6.47619	1.28368	5.04501	4.53497e-07	3.38261e-06
Tb11.v5.0642	15.8038	8.54799	2.43191	3.51493	0.000439866	0.00187087
Tb11.v5.0748	43.4085	9.20074	1.83011	5.02742	4.97125e-07	3.69312e-06
Tb11.v5.0751	22.9113	4.94211	1.3982	3.53463	0.000408352	0.00175026
Tb11.v5.0789	21.8012	5.86959	1.88366	3.11606	0.00183284	0.00663896
Tb11.v5.0831	22.1507	6.9725	1.75582	3.97109	7.1545e-05	0.000371953
Tb11.v5.0869	11.1744	20.114	2.26664	8.87396	7.05917e-19	1.75538e-17
Tb11.v5.0874	37.6627	5.68484	1.33132	4.27009	1.95394e-05	0.000113747
Tb11.v5.1026	19.0978	20.8733	2.8966	7.20615	5.75542e-13	5.8487e-12
Tb11.v5.1062	7.27019	20.9714	2.9489	7.1116	1.14705e-12	1.13517e-11
Tb927.1.1100	62.641	9.75115	2.84436	3.42824	0.000607499	0.00249205
Tb927.1.1500	218.647	4.99214	0.877328	5.69017	1.26916e-08	1.04512e-07
Tb927.1.1530	76.1839	4.81829	1.28406	3.75238	0.000175164	0.000824774
Tb927.1.1740	245.148	7.56231	1.57998	4.78632	1.69869e-06	1.18417e-05
Tb927.1.1880	115.529	7.96688	2.11802	3.76147	0.000168921	0.000798769
Tb927.1.1910	41.6318	8.09124	2.31437	3.49608	0.000472141	0.00198981
Tb927.1.1960	27.1717	7.4181	2.41569	3.0708	0.00213486	0.00755035
Tb927.1.2570	58.1226	22.4844	2.79501	8.04447	8.66159e-16	1.28007e-14
Tb927.1.2670	64.3906	5.43149	1.20738	4.49859	6.8405e-06	4.35748e-05
Tb927.1.2750	31.9634	8.49556	2.12998	3.98855	6.64772e-05	0.00034822
Tb927.1.2760	42.7146	8.41827	1.93467	4.35128	1.35345e-05	8.12656e-05
Tb927.1.290	60.2608	5.3938	0.972168	5.54822	2.88594e-08	2.31795e-07
Tb927.1.2980	80.2097	8.12479	2.4842	3.27058	0.00107325	0.00416525
Tb927.1.2990	107.172	7.59939	2.29149	3.31636	0.000911991	0.00359478
Tb927.1.3030	7.96651	21.2292	2.83894	7.47788	7.55284e-14	8.43908e-13
Tb927.1.3150	28.8173	9.01747	2.34238	3.8497	0.00011826	0.000585177
Tb927.1.3290	43.376	5.79943	1.8637	3.11178	0.00185966	0.00670379
Tb927.1.3400	81.474	7.40676	2.35974	3.13881	0.00169636	0.0062425
Tb927.1.3910	79.2079	5.20557	1.42914	3.64245	0.00027005	0.00121578
Tb927.1.3940	124.982	8.73059	2.29802	3.79918	0.000145176	0.000702064
Tb927.1.4370	146.7	7.02121	1.52242	4.61188	3.99052e-06	2.63908e-05
Tb927.1.4470	70.9039	10.4332	1.87888	5.55289	2.80993e-08	2.26018e-07
Tb927.1.4690	55.4698	5.27845	1.3974	3.77733	0.000158521	0.000756695
Tb927.1.4740	135.614	23.65	2.72623	8.67499	4.1358e-18	9.13171e-17
Tb927.1.4910	30.7582	7.69804	1.88255	4.08917	4.32924e-05	0.000234532
Tb927.1.4970	22.6407	9.11735	2.77408	3.28662	0.00101398	0.00395737
Tb927.1.5120	98.8502	24.7114	1.74606	14.1527	1.79832e-45	1.99326e-42
Tb927.1.5160	28.0625	22.9266	2.73822	8.3728	5.62657e-17	1.00265e-15
Tb927.1.610	33.2964	23.2222	2.94851	7.87589	3.38329e-15	4.45373e-14
Tb927.1.650	10.3291	21.5856	2.8491	7.57631	3.55532e-14	4.14813e-13
Tb927.1.700	25.3547	22.0793	2.94855	7.48818	6.9834e-14	7.83441e-13
Tb927.1.730	122.1	9.86404	2.94843	3.34552	0.000821286	0.00325664
Tb927.1.750	112.806	9.8952	2.34051	4.22779	2.35996e-05	0.000136238
Tb927.10.10000	92.8503	10.6436	2.70997	3.92758	8.58046e-05	0.000439085
Tb927.10.10020	7.3119	21.1054	2.9489	7.15704	8.24372e-13	8.26161e-12
Tb927.10.10070	22.7519	8.29293	2.74691	3.01901	0.00253605	0.00876782
Tb927.10.10090	11.7919	21.7761	2.89253	7.52841	5.13636e-14	5.86922e-13
Tb927.10.10120	16.0769	22.1901	2.59888	8.53835	1.36154e-17	2.77413e-16
Tb927.10.10190	4.1972	20.3388	2.94926	6.89624	5.33976e-12	4.83545e-11
Tb927.10.10340	65.0234	9.70432	2.6859	3.61307	0.000302597	0.00134698
Tb927.10.10710	47.4103	8.86712	2.52259	3.51509	0.000439606	0.00187087
Tb927.10.10750	53.2482	9.15433	2.10371	4.35153	1.35193e-05	8.12624e-05
Tb927.10.10870	95.0317	9.62737	2.34194	4.11086	3.94193e-05	0.000215872
Tb927.10.10880	5.69111	20.669	2.63221	7.85232	4.08427e-15	5.28856e-14
Tb927.10.11030	41.9446	23.5444	2.77736	8.47724	2.30601e-17	4.42212e-16
Tb927.10.11050	6.33476	20.9111	2.94897	7.09097	1.33171e-12	1.30857e-11
Tb927.10.11130	68.7067	24.2322	2.94846	8.21859	2.0591e-16	3.41662e-15
Tb927.10.11150	6.80682	20.686	2.94893	7.01475	2.30361e-12	2.20114e-11
Tb927.10.11160	22.9236	22.6927	2.9063	7.80812	5.80461e-15	7.39521e-14
Tb927.10.11340	103.018	24.7673	2.72308	9.09532	9.43053e-20	2.78e-18
Tb927.10.11450	30.6161	23.1013	2.62723	8.79304	1.45572e-18	3.44769e-17
Tb927.10.11520	12.2226	21.8254	2.9487	7.40169	1.34459e-13	1.45258e-12
Tb927.10.11590	107.072	10.5319	2.70107	3.89915	9.65303e-05	0.000487223
Tb927.10.11620	45.0631	23.6417	2.36752	9.98582	1.75838e-23	1.03669e-21
Tb927.10.11670	42.7202	23.5683	2.7817	8.47261	2.39963e-17	4.58578e-16
Tb927.10.11770	97.3343	24.7171	2.06561	11.966	5.35521e-33	1.09921e-30
Tb927.10.11820	46.3782	8.2719	2.3848	3.46859	0.00052319	0.00218009
Tb927.10.11880	39.2154	6.65603	2.22786	2.98763	0.00281148	0.00960026
Tb927.10.11910	6.02318	20.8399	2.949	7.06675	1.58604e-12	1.54208e-11
Tb927.10.12050	4.70563	20.4976	2.94917	6.95029	3.64543e-12	3.37842e-11
Tb927.10.12100	88.2941	24.2226	2.18968	11.0622	1.91402e-28	2.20989e-26
Tb927.10.12120	109.777	8.40404	2.28161	3.68338	0.000230166	0.00105594
Tb927.10.12200	37.9049	23.4033	2.9485	7.93734	2.06559e-15	2.84763e-14
Tb927.10.12650	69.3636	10.4017	1.88151	5.52838	3.23192e-08	2.59209e-07
Tb927.10.12670	27.0291	5.4804	1.27952	4.28316	1.8426e-05	0.00010806
Tb927.10.12820	153.088	11.08	2.11606	5.23616	1.63955e-07	1.27377e-06
Tb927.10.12860	53.5465	9.55422	2.23505	4.27472	1.91373e-05	0.000111734
Tb927.10.12870	87.8461	10.2504	2.57066	3.98745	6.67881e-05	0.000349056
Tb927.10.12920	103.386	9.34592	2.58505	3.61537	0.000299916	0.00133793
Tb927.10.12940	25.628	8.4711	2.59371	3.26601	0.00109074	0.00421244
Tb927.10.13120	25.7168	8.86053	2.4667	3.59207	0.000328066	0.00144526
Tb927.10.13130	4.78103	20.5163	2.94916	6.95667	3.48415e-12	3.23979e-11
Tb927.10.13250	133.672	7.68527	1.82984	4.19996	2.66958e-05	0.000152054
Tb927.10.13280	16.273	21.112	2.94274	7.17427	7.26926e-13	7.31147e-12
Tb927.10.13290	78.7332	10.2272	2.56083	3.99368	6.50555e-05	0.000341095
Tb927.10.13300	39.2966	23.4431	2.9485	7.95087	1.85201e-15	2.56596e-14
Tb927.10.13370	4.07403	20.2968	2.94929	6.88194	5.90435e-12	5.32063e-11
Tb927.10.13400	57.3914	9.1938	2.25943	4.06907	4.72004e-05	0.00025446
Tb927.10.13490	3.08579	17.9107	2.94957	6.07232	1.26074e-09	1.05385e-08
Tb927.10.13520	144.125	10.3753	2.25561	4.59976	4.22979e-06	2.78734e-05
Tb927.10.13560	8.58231	21.33	2.49972	8.53294	1.42679e-17	2.89643e-16
Tb927.10.13580	16.7399	7.33204	2.42549	3.02291	0.00250354	0.0086825
Tb927.10.13630	130.386	25.1233	2.42555	10.3578	3.85773e-25	2.8506e-23
Tb927.10.13780	67.4404	3.98707	1.2986	3.07027	0.00213863	0.00755884
Tb927.10.13820	49.9824	23.7865	2.12943	11.1703	5.69589e-29	7.34108e-27
Tb927.10.13870	53.6861	23.8816	2.26676	10.5355	5.92482e-26	4.9008e-24
Tb927.10.13880	59.3954	8.12733	1.92922	4.21276	2.52266e-05	0.000144427
Tb927.10.13950	57.1593	23.9705	2.94847	8.12981	4.29978e-16	6.60094e-15
Tb927.10.13960	70.8833	7.82024	2.25576	3.46679	0.000526715	0.00219313
Tb927.10.14010	32.1358	23.1644	2.92854	7.90989	2.57625e-15	3.47386e-14
Tb927.10.14030	126.807	25.0887	1.87673	13.3683	9.26359e-41	5.70431e-38
Tb927.10.14240	29.2551	23.0415	2.46755	9.33782	9.8338e-21	3.49352e-19
Tb927.10.14360	24.0552	21.4394	2.94855	7.27116	3.56403e-13	3.71974e-12
Tb927.10.14420	114.49	6.94674	1.50302	4.62186	3.80313e-06	2.52418e-05
Tb927.10.14440	4.85348	20.531	2.49972	8.21331	2.15165e-16	3.54522e-15
Tb927.10.14460	162.9	7.73529	1.86049	4.15767	3.21509e-05	0.000179437
Tb927.10.14780	105.727	9.02163	1.8289	4.93282	8.10495e-07	5.91022e-06
Tb927.10.14910	45.3075	23.653	2.94848	8.02209	1.03958e-15	1.50427e-14
Tb927.10.14990	64.3364	23.2769	2.27207	10.2448	1.24897e-24	8.98937e-23
Tb927.10.15000	34.3282	23.2585	2.94072	7.90912	2.59219e-15	3.48687e-14
Tb927.10.1510	148.1	6.89419	1.84858	3.72946	0.000191892	0.000892919
Tb927.10.15140	41.3096	8.06079	2.48169	3.24811	0.00116174	0.00445299
Tb927.10.15200	17.7585	21.1363	2.88621	7.32321	2.42101e-13	2.57035e-12
Tb927.10.15210	20.75	22.5622	2.73478	8.25011	1.58245e-16	2.64953e-15
Tb927.10.15280	17.098	22.2834	2.89913	7.68625	1.51506e-14	1.8373e-13
Tb927.10.15300	43.3954	5.93014	1.52381	3.89165	9.95631e-05	0.000499799
Tb927.10.15360	61.8769	10.0619	2.82391	3.5631	0.000366497	0.00159304
Tb927.10.15480	72.0509	9.55937	2.1002	4.55165	5.32262e-06	3.45814e-05
Tb927.10.1560	57.5087	23.97	2.20913	10.8504	1.98515e-27	2.03735e-25
Tb927.10.15620	9.68345	19.4371	2.67667	7.2617	3.82265e-13	3.9747e-12
Tb927.10.15640	5.45634	20.702	2.79276	7.41273	1.23725e-13	1.34712e-12
Tb927.10.15700	83.2547	9.74102	2.2221	4.3837	1.16678e-05	7.08249e-05
Tb927.10.15720	24.582	6.8711	2.04011	3.368	0.000757164	0.00302538
Tb927.10.15730	47.8778	7.90796	2.21626	3.56816	0.000359497	0.00157
Tb927.10.1590	67.6344	8.89215	1.58691	5.60344	2.10134e-08	1.70258e-07
Tb927.10.160	116.473	24.9697	2.94844	8.46878	2.47968e-17	4.7063e-16
Tb927.10.16000	43.9903	7.46125	1.86475	4.00121	6.30195e-05	0.000331675
Tb927.10.1610	20.134	22.5192	2.94858	7.6373	2.21831e-14	2.64384e-13
Tb927.10.16280	45.4691	7.20447	0.627135	11.4879	1.51765e-30	2.40308e-28
Tb927.10.1630	20.0157	22.5097	2.90117	7.75883	8.5719e-15	1.06994e-13
Tb927.10.1770	41.6645	6.81429	1.52929	4.45584	8.35651e-06	5.23889e-05
Tb927.10.1810	8.37105	21.293	2.23069	9.54548	1.35473e-21	5.32477e-20
Tb927.10.1840	7.06446	21.0602	2.80646	7.5042	6.1807e-14	6.9905e-13
Tb927.10.1850	5.22871	20.6422	2.94909	6.99952	2.5684e-12	2.41665e-11
Tb927.10.1860	48.5256	23.5351	1.72521	13.6419	2.25663e-42	2.08438e-39
Tb927.10.1970	65.4832	10.5617	2.52005	4.19109	2.77624e-05	0.000157481
Tb927.10.1990	100.397	8.81638	2.43961	3.61385	0.000301688	0.00134402
Tb927.10.2370	46.0933	8.98384	1.839	4.88517	1.03342e-06	7.43793e-06
Tb927.10.2490	16.004	4.7915	1.49027	3.21518	0.00130364	0.00493835
Tb927.10.250	8.53636	20.0773	2.94883	6.80858	9.85667e-12	8.74011e-11
Tb927.10.2540	18.596	22.405	2.45897	9.11153	8.12287e-20	2.43335e-18
Tb927.10.2550	36.8397	21.661	2.61802	8.2738	1.29756e-16	2.21263e-15
Tb927.10.2600	30.3701	23.0881	2.94852	7.8304	4.86319e-15	6.23885e-14
Tb927.10.2620	4.29178	19.7176	2.94924	6.68566	2.29892e-11	1.99072e-10
Tb927.10.2680	14.2679	7.60554	2.33522	3.25688	0.00112644	0.00433523
Tb927.10.2760	51.2	23.8117	2.41507	9.85965	6.22672e-23	3.31812e-21
Tb927.10.280	9.65409	21.4932	2.94878	7.28885	3.12606e-13	3.28118e-12
Tb927.10.2830	62.4822	9.76189	2.51134	3.88712	0.000101439	0.000508298
Tb927.10.2880	56.1281	8.27636	1.86255	4.44357	8.8479e-06	5.52819e-05
Tb927.10.2940	57.846	9.79378	1.99959	4.89788	9.68739e-07	6.99968e-06
Tb927.10.2950	200.332	7.32861	1.53039	4.78871	1.67859e-06	1.17163e-05
Tb927.10.2970	6.58145	20.9643	2.94895	7.10905	1.16842e-12	1.15426e-11
Tb927.10.2990	47.4741	9.42394	2.5066	3.75965	0.00017015	0.000803211
Tb927.10.3010	84.1547	8.10699	2.15512	3.76174	0.000168733	0.000798565
Tb927.10.3160	5.9493	20.8154	2.79328	7.45195	9.19705e-14	1.01737e-12
Tb927.10.3200	95.2523	6.63535	1.5257	4.34905	1.36726e-05	8.2006e-05
Tb927.10.3470	42.6785	23.5462	2.94849	7.98585	1.39556e-15	1.97805e-14
Tb927.10.3500	132.544	25.14	2.59941	9.6714	3.98892e-22	1.81202e-20
Tb927.10.3520	56.1691	23.9524	2.62828	9.11332	7.9895e-20	2.4064e-18
Tb927.10.3590	20.2169	22.524	2.90729	7.74743	9.37736e-15	1.1656e-13
Tb927.10.3790	127.954	6.76175	1.71478	3.94321	8.03985e-05	0.000414868
Tb927.10.3950	8.26717	21.2815	2.82369	7.53677	4.81737e-14	5.51608e-13
Tb927.10.4060	60.8674	24.0646	2.94846	8.16173	3.30249e-16	5.18481e-15
Tb927.10.4070	19.4381	5.84245	1.79192	3.26043	0.00111241	0.00428423
Tb927.10.4140	24.6432	21.0519	2.56885	8.19507	2.50452e-16	4.0349e-15
Tb927.10.420	35.2901	23.2999	2.94851	7.90227	2.73869e-15	3.66614e-14
Tb927.10.4220	9.90085	21.5327	2.94877	7.30225	2.82985e-13	2.98724e-12
Tb927.10.4640	2.96637	19.8492	2.94962	6.72943	1.70332e-11	1.49128e-10
Tb927.10.4720	57.2303	8.37839	2.21536	3.78196	0.000155599	0.000746607
Tb927.10.4770	83.6164	10.0562	2.28872	4.3938	1.11384e-05	6.80583e-05
Tb927.10.4810	13.2917	7.83078	2.57143	3.04531	0.00232444	0.00811722
Tb927.10.4870	18.766	22.4096	2.29162	9.77891	1.38698e-22	6.92489e-21
Tb927.10.4900	22.9749	8.77705	2.76241	3.17731	0.00148647	0.00556623
Tb927.10.4980	48.1935	9.68934	2.49787	3.87904	0.000104868	0.000523582
Tb927.10.5110	46.1044	23.6754	2.60684	9.08205	1.06552e-19	3.09167e-18
Tb927.10.5170	9.8336	6.73142	1.80263	3.73422	0.000188295	0.000879132
Tb927.10.520	61.4937	8.66915	2.68032	3.23438	0.00121909	0.00464982
Tb927.10.530	37.107	8.73082	1.74613	5.0001	5.73013e-07	4.23418e-06
Tb927.10.5390	67.2496	6.6486	1.75621	3.78576	0.000153237	0.000736547
Tb927.10.5450	56.2353	8.29872	2.19753	3.77638	0.000159125	0.000758926
Tb927.10.5580	55.1175	8.23925	2.22495	3.70311	0.000212972	0.000983577
Tb927.10.5610	119.553	5.22359	1.07699	4.85016	1.23362e-06	8.7763e-06
Tb927.10.5640	8.82326	21.3633	2.6995	7.91381	2.4963e-15	3.3908e-14
Tb927.10.5830	27.3969	22.9515	2.94854	7.78402	7.02548e-15	8.86906e-14
Tb927.10.5850	70.8004	6.39312	1.78427	3.58304	0.000339621	0.00149379
Tb927.10.5890	61.9846	7.71342	1.89669	4.06677	4.76683e-05	0.000256732
Tb927.10.5900	40.1801	7.0824	2.28971	3.09314	0.00198052	0.00708587
Tb927.10.5930	34.4712	20.8213	2.07123	10.0526	8.945e-24	5.76432e-22
Tb927.10.6180	90.6228	10.8655	2.57766	4.21526	2.49492e-05	0.000143135
Tb927.10.6220	100.38	10.4555	2.3294	4.48851	7.17235e-06	4.55839e-05
Tb927.10.6390	79.8896	7.06271	1.51519	4.66126	3.14272e-06	2.10604e-05
Tb927.10.640	68.1187	10.3316	2.54923	4.05283	5.06024e-05	0.00027227
Tb927.10.6440	18.4985	22.3195	2.71897	8.2088	2.23404e-16	3.64149e-15
Tb927.10.6480	16.4314	22.1888	2.71236	8.18062	2.8238e-16	4.49698e-15
Tb927.10.6580	128.228	6.9221	1.77633	3.89685	9.74538e-05	0.00049099
Tb927.10.6640	6.89742	21.0288	2.94893	7.131	9.96397e-13	9.91388e-12
Tb927.10.670	12.0008	21.798	2.50584	8.69889	3.35147e-18	7.47264e-17
Tb927.10.6750	83.8774	7.07557	2.04149	3.46588	0.000528491	0.00219887
Tb927.10.6780	12.475	21.8531	2.94869	7.41113	1.2523e-13	1.35939e-12
Tb927.10.6790	95.4241	24.6842	2.67029	9.24402	2.37401e-20	7.87832e-19
Tb927.10.6800	25.9506	7.49743	2.47879	3.02464	0.00248929	0.00863848
Tb927.10.6990	32.3287	7.1256	2.28944	3.11238	0.00185584	0.00669599
Tb927.10.7110	95.6982	8.25301	1.88918	4.36857	1.25061e-05	7.54996e-05
Tb927.10.7180	35.1086	23.2973	2.94851	7.90139	2.75804e-15	3.67891e-14
Tb927.10.720	169.206	10.2119	1.64034	6.22545	4.80161e-10	4.03802e-09
Tb927.10.730	64.7353	8.45853	1.9617	4.31183	1.61906e-05	9.55572e-05
Tb927.10.7350	144.872	9.50876	1.91839	4.95665	7.17201e-07	5.25758e-06
Tb927.10.7360	17.5176	21.2303	2.94861	7.20011	6.01642e-13	6.08449e-12
Tb927.10.7460	14.2678	22.0334	1.93691	11.3755	5.53571e-30	7.86638e-28
Tb927.10.750	12.4247	21.8442	2.51121	8.69869	3.35743e-18	7.47264e-17
Tb927.10.7550	13.2554	21.9367	2.89206	7.58517	3.32057e-14	3.89885e-13
Tb927.10.7570	37.8358	8.50942	2.63843	3.22519	0.00125891	0.00478524
Tb927.10.770	73.5994	24.3285	2.70079	9.00793	2.09973e-19	5.62159e-18
Tb927.10.7710	56.0884	9.97704	1.56691	6.36732	1.92356e-10	1.62754e-09
Tb927.10.7950	14.0183	22.014	2.69625	8.16469	3.22266e-16	5.07386e-15
Tb927.10.8000	38.1767	6.15742	1.72655	3.56631	0.000362042	0.00157782
Tb927.10.8020	66.6672	7.68531	2.45632	3.12879	0.0017553	0.00640833
Tb927.10.8050	25.1477	5.11008	1.68119	3.03957	0.00236917	0.00825265
Tb927.10.8070	85.7416	10.6113	2.69016	3.94449	7.99698e-05	0.000413041
Tb927.10.8110	3.83904	20.2121	2.94934	6.8531	7.22658e-12	6.43886e-11
Tb927.10.8115	23.8469	22.7549	2.94856	7.71731	1.18808e-14	1.45994e-13
Tb927.10.8170	100.079	6.48492	1.9224	3.37334	0.000742634	0.00297375
Tb927.10.8180	33.7397	8.86105	2.79186	3.17389	0.0015041	0.00561533
Tb927.10.8220	23.2106	22.7179	2.94856	7.70476	1.31091e-14	1.60732e-13
Tb927.10.8240	89.1365	23.4065	2.53276	9.2415	2.4307e-20	8.01841e-19
Tb927.10.830	44.9815	23.641	2.16099	10.9399	7.42813e-28	7.91667e-26
Tb927.10.8300	8.30034	21.2842	2.81184	7.56949	3.74701e-14	4.36259e-13
Tb927.10.8310	86.5826	8.9147	1.87155	4.76326	1.90487e-06	1.31795e-05
Tb927.10.8350	28.9416	7.26479	2.13781	3.39824	0.000678198	0.00273351
Tb927.10.8390	112.334	7.29946	1.58149	4.61556	3.92034e-06	2.59576e-05
Tb927.10.8400	78.8556	24.4183	2.69611	9.05684	1.34288e-19	3.85608e-18
Tb927.10.8600	57.5418	9.66199	2.18421	4.42357	9.70853e-06	5.99829e-05
Tb927.10.8610	56.5157	8.44077	2.67165	3.15939	0.001581	0.00587258
Tb927.10.8650	13.9133	8.31839	2.16293	3.84588	0.000120119	0.000593845
Tb927.10.8670	35.8078	23.3243	2.94851	7.91057	2.56222e-15	3.46337e-14
Tb927.10.870	191.94	7.04713	1.45028	4.85914	1.17899e-06	8.43089e-06
Tb927.10.8780	192.34	8.89629	1.91546	4.64446	3.40964e-06	2.27118e-05
Tb927.10.8800	75.5879	24.3663	1.98172	12.2955	9.57467e-35	2.41195e-32
Tb927.10.8840	6.57657	20.9541	2.80858	7.46077	8.60209e-14	9.55366e-13
Tb927.10.8850	15.7322	7.50475	2.12039	3.53932	0.000401154	0.0017231
Tb927.10.8910	55.559	7.6263	2.2569	3.37911	0.000727217	0.00291624
Tb927.10.9000	48.3547	9.44641	2.65151	3.56266	0.000367123	0.00159451
Tb927.10.9010	69.2993	9.94581	1.99372	4.98857	6.08286e-07	4.48884e-06
Tb927.10.9080	198.119	25.7124	1.97786	13.0001	1.2211e-38	5.63943e-36
Tb927.10.9130	18.4019	9.02983	2.9486	3.06241	0.00219562	0.00773069
Tb927.10.9150	38.1501	23.4018	2.77411	8.4358	3.28953e-17	6.09719e-16
Tb927.10.9250	6.5664	20.8533	2.94895	7.07143	1.53346e-12	1.49357e-11
Tb927.10.9290	4.42223	20.4079	2.77253	7.36074	1.82892e-13	1.96052e-12
Tb927.10.9350	60.4472	10.5236	2.69062	3.91121	9.18345e-05	0.000466069
Tb927.10.9420	29.4583	23.0523	2.59772	8.87403	7.05456e-19	1.75538e-17
Tb927.10.9590	112.454	9.08615	1.87445	4.84737	1.25108e-06	8.87771e-06
Tb927.10.9620	43.3412	4.64059	1.18101	3.92932	8.51855e-05	0.000436724
Tb927.10.9630	35.7978	6.65418	1.64297	4.0501	5.11947e-05	0.000274657
Tb927.10.9650	34.6806	7.5055	2.50357	2.99791	0.00271834	0.00932243
Tb927.10.970	90.3733	8.33944	1.99514	4.17987	2.91676e-05	0.00016461
Tb927.10.9710	25.8437	8.14826	1.90339	4.28093	1.86115e-05	0.000109033
Tb927.10.9730	79.1857	9.20356	2.095	4.39311	1.11741e-05	6.81366e-05
Tb927.10.9840	33.2283	23.1753	2.94617	7.86623	3.6548e-15	4.75468e-14
Tb927.10.9850	31.7892	23.1551	2.75435	8.40674	4.21578e-17	7.66027e-16
Tb927.10.9930	4.95382	20.5604	2.94913	6.97168	3.13178e-12	2.93677e-11
Tb927.10.9950	34.797	23.2835	2.77211	8.3992	4.49518e-17	8.11476e-16
Tb927.11.10010	117.124	11.0461	2.31426	4.77303	1.81472e-06	1.2603e-05
Tb927.11.10070	4.96171	20.2182	2.63424	7.67518	1.65184e-14	1.99444e-13
Tb927.11.10140	116.897	10.6753	2.33405	4.5737	4.79185e-06	3.13166e-05
Tb927.11.10190	82.0478	10.4476	2.21155	4.7241	2.31138e-06	1.58929e-05
Tb927.11.1020	81.7938	7.1068	2.24314	3.16824	0.00153365	0.00571588
Tb927.11.10200	94.9943	10.3479	2.32457	4.45152	8.52634e-06	5.33932e-05
Tb927.11.10450	54.8367	10.3795	2.6666	3.89242	9.92512e-05	0.000498686
Tb927.11.10490	4.44356	20.4166	2.94922	6.92271	4.43085e-12	4.07227e-11
Tb927.11.10510	12.6536	21.695	2.94869	7.3575	1.87391e-13	2.00487e-12
Tb927.11.10550	90.9843	24.6236	2.54306	9.68264	3.57361e-22	1.65041e-20
Tb927.11.10600	68.187	24.2058	2.94846	8.20964	2.21857e-16	3.62693e-15
Tb927.11.10610	75.1723	24.2574	2.83301	8.56242	1.10524e-17	2.28553e-16
Tb927.11.10620	23.0363	22.6249	2.5875	8.74392	2.25153e-18	5.13496e-17
Tb927.11.10650	107.316	10.5877	1.88686	5.61127	2.00853e-08	1.63215e-07
Tb927.11.10700	24.7223	22.8075	2.74298	8.31486	9.18583e-17	1.58591e-15
Tb927.11.10730	61.5012	24.0703	2.84304	8.46638	2.53139e-17	4.77176e-16
Tb927.11.10770	35.8952	9.35777	2.64145	3.54266	0.000396107	0.00170569
Tb927.11.10860	81.1073	10.6101	2.94845	3.59855	0.00032	0.00141423
Tb927.11.10900	29.021	23.0314	2.94853	7.81115	5.66691e-15	7.23641e-14
Tb927.11.10990	38.3202	8.73794	2.50406	3.48951	0.000483908	0.00203476
Tb927.11.11050	32.1847	23.0678	2.94852	7.82354	5.13597e-15	6.57357e-14
Tb927.11.11075	10.5076	21.6107	2.83869	7.61291	2.67998e-14	3.1804e-13
Tb927.11.1110	183.914	6.96358	1.55162	4.48793	7.1919e-06	4.56558e-05
Tb927.11.11140	96.243	8.06141	2.35513	3.42292	0.000619519	0.00253573
Tb927.11.11170	50.6035	9.03601	2.16974	4.16455	3.11962e-05	0.000174989
Tb927.11.11260	45.0991	23.4969	2.94848	7.96916	1.59755e-15	2.23576e-14
Tb927.11.1130	133.162	6.60265	1.44583	4.5667	4.95468e-06	3.22729e-05
Tb927.11.11350	45.8828	9.32383	2.35483	3.95945	7.51218e-05	0.000389089
Tb927.11.11430	33.1848	8.31791	2.64883	3.14021	0.00168824	0.0062209
Tb927.11.11435	27.8372	22.9691	2.74818	8.35792	6.38319e-17	1.12661e-15
Tb927.11.11460	64.3275	8.63041	2.45112	3.52101	0.000429905	0.00183272
Tb927.11.11520	76.4525	7.77736	1.83981	4.22725	2.36561e-05	0.000136422
Tb927.11.11550	45.5102	9.30133	2.10688	4.41475	1.01128e-05	6.22033e-05
Tb927.11.11590	126.739	25.0844	2.06904	12.1237	7.91179e-34	1.75389e-31
Tb927.11.1160	60.0097	6.75884	2.1086	3.20537	0.00134888	0.00508883
Tb927.11.11600	18.5927	21.4462	2.26168	9.48242	2.48449e-21	9.36668e-20
Tb927.11.11610	20.4629	22.4142	2.72908	8.21308	2.15579e-16	3.54522e-15
Tb927.11.11650	8.50581	19.1126	2.94883	6.48142	9.08663e-11	7.75934e-10
Tb927.11.1170	101.655	24.3973	2.56906	9.49656	2.1694e-21	8.2916e-20
Tb927.11.11700	5.40455	20.6844	2.94907	7.01387	2.31819e-12	2.21125e-11
Tb927.11.11710	71.0714	8.71858	2.83696	3.07321	0.00211768	0.00750396
Tb927.11.11720	11.741	8.08835	2.58195	3.13265	0.00173237	0.00635816
Tb927.11.11760	12.8128	21.8914	2.86236	7.64802	2.04099e-14	2.44302e-13
Tb927.11.11810	38.8616	7.84575	2.39636	3.27403	0.00106025	0.00412054
Tb927.11.11850	61.3303	24.0532	2.94846	8.15787	3.40983e-16	5.32317e-15
Tb927.11.11870	54.1754	23.9021	2.94847	8.1066	5.20557e-16	7.91583e-15
Tb927.11.11880	73.8284	8.97626	2.16615	4.14388	3.41471e-05	0.000189243
Tb927.11.11930	16.1488	22.194	2.52814	8.7788	1.65233e-18	3.86346e-17
Tb927.11.120	59.5093	7.67216	2.14884	3.57037	0.000356484	0.00156053
Tb927.11.12050	5.71706	20.7674	2.94904	7.04209	1.89378e-12	1.83165e-11
Tb927.11.12230	39.5815	23.1941	2.94686	7.87078	3.52447e-15	4.60675e-14
Tb927.11.12250	59.9633	8.63016	2.83027	3.04923	0.00229427	0.00802706
Tb927.11.12260	62.1543	24.0926	2.94846	8.17123	3.05258e-16	4.8474e-15
Tb927.11.1230	93.2173	7.65165	1.81345	4.21939	2.44968e-05	0.000140831
Tb927.11.12310	182.005	10.6107	1.86097	5.70171	1.18615e-08	9.78217e-08
Tb927.11.12340	60.2407	9.17258	2.33057	3.93577	8.29292e-05	0.00042555
Tb927.11.12360	59.0176	6.64863	1.7215	3.86211	0.000112412	0.000557734
Tb927.11.1240	64.7925	9.18542	2.68968	3.41506	0.000637685	0.00259666
Tb927.11.12470	111.273	9.28396	2.47759	3.74717	0.000178843	0.000839955
Tb927.11.12500	57.6611	23.9885	2.16721	11.0688	1.77701e-28	2.09536e-26
Tb927.11.12510	102.165	10.4803	2.34345	4.47215	7.74383e-06	4.8824e-05
Tb927.11.12540	78.3347	8.78342	2.29617	3.82525	0.000130642	0.000639591
Tb927.11.12580	67.8349	5.20139	1.56465	3.32431	0.000886379	0.00350379
Tb927.11.12590	73.6827	10.6325	1.90338	5.5861	2.32229e-08	1.87885e-07
Tb927.11.12630	163.172	25.4417	2.75358	9.23949	2.47664e-20	8.12163e-19
Tb927.11.12660	42.1099	6.95178	2.03394	3.41789	0.000631075	0.00257542
Tb927.11.12690	27.6847	9.03732	2.94853	3.06502	0.00217656	0.00767334
Tb927.11.12830	41.6276	8.62268	2.39047	3.60711	0.000309628	0.00137277
Tb927.11.12940	47.6875	9.78544	2.36645	4.13507	3.5484e-05	0.000196064
Tb927.11.12970	53.758	8.48216	2.3817	3.5614	0.000368888	0.00159967
Tb927.11.12980	39.2695	23.4442	1.95325	12.0027	3.44029e-33	7.33311e-31
Tb927.11.13000	110.314	24.8463	1.93341	12.851	8.48858e-38	3.13625e-35
Tb927.11.13020	16.0377	20.3412	2.94863	6.89853	5.25452e-12	4.77304e-11
Tb927.11.1310	4.48965	20.4288	2.94921	6.92687	4.30255e-12	3.96751e-11
Tb927.11.13130	58.3335	24.0142	2.16906	11.0712	1.73046e-28	2.08482e-26
Tb927.11.13190	33.1103	23.2114	2.17389	10.6773	1.29932e-26	1.14299e-24
Tb927.11.13230	47.1675	6.4342	1.85112	3.47585	0.000509236	0.00212674
Tb927.11.13240	63.2935	24.0896	2.29178	10.5113	7.66188e-26	6.15393e-24
Tb927.11.13250	63.8093	9.25015	2.20426	4.1965	2.71077e-05	0.000153925
Tb927.11.13260	45.1076	8.42462	2.51824	3.34545	0.000821505	0.00325664
Tb927.11.13280	11.5979	19.9391	2.6844	7.42777	1.10448e-13	1.21208e-12
Tb927.11.13350	91.2876	8.29593	1.94078	4.27454	1.91533e-05	0.000111734
Tb927.11.13400	31.5403	23.1385	2.63744	8.77311	1.73792e-18	4.01315e-17
Tb927.11.13420	65.1046	23.3264	2.50529	9.31086	1.26806e-20	4.46325e-19
Tb927.11.13450	8.46722	21.311	2.94883	7.22695	4.9397e-13	5.05089e-12
Tb927.11.1350	39.1561	23.4284	2.61974	8.94303	3.78648e-19	9.76561e-18
Tb927.11.13500	269.516	10.2639	1.6004	6.41338	1.42327e-10	1.20978e-09
Tb927.11.13570	57.68	22.3852	2.63685	8.48937	2.07766e-17	4.04372e-16
Tb927.11.13580	28.275	7.99925	2.506	3.19204	0.00141273	0.00531165
Tb927.11.13630	103.235	8.38801	1.73306	4.83999	1.29844e-06	9.20195e-06
Tb927.11.13670	211.252	11.5402	2.16974	5.31872	1.04502e-07	8.21491e-07
Tb927.11.13690	57.0285	23.9665	2.01982	11.8657	1.78484e-32	3.29719e-30
Tb927.11.13770	103.484	10.4646	2.4267	4.3123	1.61565e-05	9.54577e-05
Tb927.11.13870	7.92419	21.223	2.94886	7.19704	6.15354e-13	6.21183e-12
Tb927.11.1390	81.2417	10.5255	2.43772	4.31775	1.5763e-05	9.33316e-05
Tb927.11.13900	5.5015	20.7129	2.94906	7.02357	2.16266e-12	2.08081e-11
Tb927.11.13940	52.8594	4.83185	1.59178	3.03549	0.00240143	0.0083545
Tb927.11.13990	56.8013	23.9454	2.14204	11.1788	5.17964e-29	6.83465e-27
Tb927.11.14010	9.46049	19.3393	2.94879	6.55841	5.43843e-11	4.6512e-10
Tb927.11.14090	55.7847	9.11618	2.41219	3.77921	0.000157326	0.000752288
Tb927.11.14140	28.486	7.98326	1.98546	4.02087	5.79839e-05	0.000307803
Tb927.11.14180	77.5649	9.45631	2.16215	4.37357	1.22234e-05	7.40348e-05
Tb927.11.14200	27.5259	22.947	1.98077	11.5849	4.91808e-31	8.25939e-29
Tb927.11.1430	117.649	7.22575	1.63893	4.40882	1.03936e-05	6.38596e-05
Tb927.11.14300	104.1	10.3812	2.34454	4.42782	9.5189e-06	5.88769e-05
Tb927.11.14340	56.0973	23.9388	2.40949	9.93525	2.92455e-23	1.63716e-21
Tb927.11.14360	86.6267	24.0887	2.43728	9.88346	4.91053e-23	2.66805e-21
Tb927.11.14450	78.3649	7.51895	1.91638	3.92353	8.72612e-05	0.000445305
Tb927.11.14540	93.6485	8.73695	1.86537	4.68377	2.81649e-06	1.90819e-05
Tb927.11.14690	37.2329	23.3768	2.78015	8.40849	4.15322e-17	7.57144e-16
Tb927.11.14730	4.30372	20.3743	2.94924	6.90833	4.90389e-12	4.47733e-11
Tb927.11.14790	60.8069	7.97082	2.25952	3.52767	0.000419236	0.00178999
Tb927.11.1480	43.2317	23.5813	2.39327	9.85316	6.64223e-23	3.50583e-21
Tb927.11.14800	24.2222	7.59242	1.8035	4.20983	2.55567e-05	0.000146016
Tb927.11.14810	73.2082	24.3056	2.06121	11.7919	4.29617e-32	7.68043e-30
Tb927.11.14820	11.2091	21.6874	2.94873	7.35483	1.91169e-13	2.04135e-12
Tb927.11.14840	190.57	9.17929	1.89958	4.83228	1.34978e-06	9.52929e-06
Tb927.11.14900	75.6687	8.49829	2.19938	3.86396	0.000111565	0.000554521
Tb927.11.14920	372.21	7.92388	1.67947	4.71809	2.38068e-06	1.63491e-05
Tb927.11.15090	44.3002	10.0687	2.64768	3.80284	0.000143044	0.000693569
Tb927.11.15100	386.252	11.2757	1.49045	7.56533	3.8689e-14	4.48565e-13
Tb927.11.15250	21.2489	22.597	2.94857	7.66371	1.80644e-14	2.16695e-13
Tb927.11.15300	41.3126	23.1257	2.50745	9.2228	2.8944e-20	9.28597e-19
Tb927.11.15375	44.8231	23.6357	2.94849	8.01621	1.09056e-15	1.57392e-14
Tb927.11.15520	139.271	25.2144	2.60337	9.68529	3.48226e-22	1.62832e-20
Tb927.11.15690	106.554	9.35026	2.89699	3.22758	0.00124844	0.00475195
Tb927.11.1570	38.7436	4.89833	1.57419	3.11166	0.00186042	0.00670379
Tb927.11.15770	65.6886	9.78593	2.83472	3.45216	0.000556112	0.00229998
Tb927.11.15840	84.0831	5.11866	1.33745	3.82719	0.000129616	0.000635131
Tb927.11.15850	48.0268	9.36861	2.82789	3.31293	0.000923242	0.00363138
Tb927.11.15860	16.0307	8.15743	2.03576	4.00706	6.14793e-05	0.000324521
Tb927.11.15870	48.7089	8.21991	2.43139	3.38074	0.000722912	0.00290107
Tb927.11.15990	86.9609	22.3797	2.30532	9.70785	2.79159e-22	1.33371e-20
Tb927.11.16010	55.5099	7.93043	2.53705	3.12585	0.00177293	0.00644724
Tb927.11.16050	26.7588	21.9839	2.15353	10.2083	1.81965e-24	1.27652e-22
Tb927.11.16080	59.3325	24.0285	2.50801	9.58068	9.64097e-22	3.92869e-20
Tb927.11.1610	80.1201	8.5032	2.32177	3.66238	0.000249882	0.00113512
Tb927.11.16150	36.7956	23.3599	2.33424	10.0075	1.41291e-23	8.51125e-22
Tb927.11.16160	5.39313	20.6805	2.94907	7.01254	2.34028e-12	2.22849e-11
Tb927.11.16240	49.9258	23.7848	2.6462	8.98831	2.5107e-19	6.66896e-18
Tb927.11.16250	74.9751	10.9045	2.13567	5.10588	3.29263e-07	2.49286e-06
Tb927.11.16380	58.7224	7.37962	2.11995	3.48104	0.000499475	0.00208912
Tb927.11.1640	67.2484	24.1938	2.6442	9.14973	5.70743e-20	1.75725e-18
Tb927.11.16450	34.5143	23.2654	2.37153	9.8103	1.01667e-22	5.21704e-21
Tb927.11.16490	4.43302	20.4133	2.94922	6.92161	4.46551e-12	4.09733e-11
Tb927.11.16530	73.8319	8.65791	2.44631	3.53917	0.000401392	0.0017231
Tb927.11.16720	23.1449	4.94232	1.60174	3.08559	0.00203149	0.00724019
Tb927.11.16790	47.2135	9.71559	2.08707	4.65513	3.23769e-06	2.16706e-05
Tb927.11.16800	35.488	9.41687	2.94851	3.19378	0.00140424	0.00528331
Tb927.11.16810	104.373	23.3468	2.86267	8.15558	3.47497e-16	5.40964e-15
Tb927.11.16890	206.796	25.7572	1.71822	14.9907	8.44973e-51	2.34142e-47
Tb927.11.16950	33.0941	23.1992	2.93048	7.91652	2.44241e-15	3.32576e-14
Tb927.11.16960	9.78173	6.75603	1.9135	3.53073	0.00041442	0.00177352
Tb927.11.17020	41.6324	23.5354	2.94849	7.98219	1.43758e-15	2.02209e-14
Tb927.11.17040	58.8063	7.30625	1.28543	5.68391	1.31649e-08	1.08089e-07
Tb927.11.1730	34.5805	22.797	2.94851	7.73169	1.06129e-14	1.31582e-13
Tb927.11.1750	40.3514	8.616	2.52933	3.40643	0.000658175	0.00266644
Tb927.11.17890	69.564	24.2399	1.92013	12.6241	1.55542e-36	4.78896e-34
Tb927.11.1900	98.5351	10.0018	1.81837	5.5004	3.78927e-08	3.0347e-07
Tb927.11.19190	9.5047	5.07381	0.621728	8.16081	3.32781e-16	5.2098e-15
Tb927.11.1920	52.9557	7.18551	1.74919	4.1079	3.99275e-05	0.000218223
Tb927.11.1970	33.0135	8.79396	2.79111	3.15071	0.00162875	0.00603379
Tb927.11.20060	12.5969	5.09345	0.616076	8.26756	1.36725e-16	2.31744e-15
Tb927.11.2130	93.564	24.6361	2.01051	12.2537	1.60553e-34	3.86864e-32
Tb927.11.2210	43.9722	8.07701	2.09078	3.86316	0.000111929	0.000555834
Tb927.11.2230	90.1245	9.75169	2.70674	3.60274	0.000314883	0.00139383
Tb927.11.2240	41.9859	10.121	2.38464	4.24424	2.19337e-05	0.000127284
Tb927.11.2260	52.5099	7.33105	1.71271	4.28039	1.86564e-05	0.000109181
Tb927.11.2280	86.965	24.5615	2.44171	10.0591	8.37291e-24	5.45914e-22
Tb927.11.2290	80.5548	24.4029	1.65162	14.7751	2.11949e-49	2.93656e-46
Tb927.11.2320	80.3592	22.6587	2.55479	8.86911	7.3735e-19	1.82428e-17
Tb927.11.2330	3.8772	20.2281	2.94933	6.85853	6.95725e-12	6.21889e-11
Tb927.11.2360	138.312	10.3081	2.27936	4.52238	6.11482e-06	3.93593e-05
Tb927.11.2390	20.5921	22.5517	2.1641	10.4208	1.9929e-25	1.49252e-23
Tb927.11.2420	79.1682	24.4212	2.43768	10.0182	1.26797e-23	7.89558e-22
Tb927.11.2440	13.5269	4.53238	0.657027	6.89832	5.26223e-12	4.77304e-11
Tb927.11.2470	59.7869	7.77571	2.18167	3.56411	0.00036509	0.00158942
Tb927.11.2480	108.914	8.38264	1.84338	4.54743	5.43054e-06	3.52413e-05
Tb927.11.2530	70.1016	8.75713	2.43587	3.59507	0.000324308	0.00143098
Tb927.11.2590	57.6421	23.986	2.66067	9.015	1.96865e-19	5.32208e-18
Tb927.11.2630	4.02768	20.2779	2.9493	6.87549	6.1779e-12	5.54647e-11
Tb927.11.2640	52.5212	23.8498	2.94847	8.08888	6.02174e-16	8.99528e-15
Tb927.11.2660	42.4678	23.5501	2.94849	7.98717	1.38073e-15	1.96205e-14
Tb927.11.2760	39.3321	23.4451	2.9485	7.95155	1.84195e-15	2.55842e-14
Tb927.11.2790	39.4461	7.19592	2.27759	3.15945	0.00158068	0.00587258
Tb927.11.2840	7.1617	19.361	2.94891	6.56548	5.18654e-11	4.44262e-10
Tb927.11.2860	29.6756	5.05345	1.40006	3.60946	0.000306833	0.00136256
Tb927.11.2880	16.3996	7.87081	1.9201	4.09916	4.14654e-05	0.000225749
Tb927.11.2910	116.831	10.1218	2.73448	3.70156	0.000214281	0.000988798
Tb927.11.2940	5.49859	20.713	2.94906	7.0236	2.16223e-12	2.08081e-11
Tb927.11.3010	112.663	11.1811	2.59244	4.31297	1.61078e-05	9.52714e-05
Tb927.11.3070	40.7566	7.607	2.06429	3.68504	0.000228671	0.00104995
Tb927.11.3140	32.3988	7.57632	1.9192	3.94764	7.89259e-05	0.00040841
Tb927.11.3160	17.9925	8.26884	2.57949	3.20562	0.00134773	0.00508797
Tb927.11.3180	13.2592	21.9361	2.94868	7.43929	1.01224e-13	1.11528e-12
Tb927.11.3200	45.0734	8.38295	2.65224	3.1607	0.00157389	0.00585403
Tb927.11.3280	67.0353	5.20778	1.7452	2.98406	0.00284452	0.00970114
Tb927.11.3330	55.1032	6.53101	2.12322	3.07599	0.00209802	0.00745647
Tb927.11.3340	27.2575	7.92162	2.66107	2.97686	0.0029122	0.00988933
Tb927.11.3450	48.9665	21.7803	2.04959	10.6267	2.23903e-26	1.93886e-24
Tb927.11.3500	16.7848	22.265	2.94862	7.551	4.31937e-14	4.96638e-13
Tb927.11.3580	37.8314	10.021	2.65227	3.77828	0.000157912	0.00075444
Tb927.11.360	86.9953	10.2422	2.43955	4.19837	2.68841e-05	0.000152969
Tb927.11.3680	19.2015	22.4549	2.88372	7.78677	6.87412e-15	8.69781e-14
Tb927.11.370	76.9966	10.4997	2.42529	4.32924	1.49622e-05	8.89702e-05
Tb927.11.3705	69.0148	10.2751	2.27908	4.50843	6.53104e-06	4.17956e-05
Tb927.11.3730	69.9235	7.41013	1.84214	4.02256	5.75682e-05	0.000306184
Tb927.11.3790	12.0996	21.8097	2.06316	10.571	4.06073e-26	3.40978e-24
Tb927.11.3960	34.7675	9.31317	2.78908	3.33915	0.000840345	0.00332894
Tb927.11.3990	48.681	6.50143	1.91007	3.40377	0.000664629	0.00268663
Tb927.11.400	30.8257	6.70307	2.18609	3.06624	0.00216768	0.00764822
Tb927.11.430	39.3682	22.2733	2.79064	7.98144	1.44632e-15	2.02924e-14
Tb927.11.4340	2.8973	19.8235	2.94965	6.72064	1.80926e-11	1.57656e-10
Tb927.11.4350	17.4992	6.80253	2.26833	2.99891	0.00270944	0.00930341
Tb927.11.4420	98.708	10.4551	2.00995	5.20166	1.97515e-07	1.52455e-06
Tb927.11.4430	184.616	9.37519	1.58638	5.9098	3.42528e-09	2.84176e-08
Tb927.11.4450	43.9016	23.5612	2.11771	11.1258	9.39434e-29	1.18326e-26
Tb927.11.4480	146.106	9.98271	2.05557	4.85643	1.19523e-06	8.53605e-06
Tb927.11.4490	62.6792	9.73358	2.54854	3.81928	0.000133843	0.000652381
Tb927.11.4500	93.5843	10.3544	2.31875	4.46553	7.98701e-06	5.02429e-05
Tb927.11.4550	5.31975	20.6663	2.94908	7.0077	2.42272e-12	2.29125e-11
Tb927.11.4630	29.4256	7.95183	2.25591	3.52488	0.000423674	0.00180755
Tb927.11.4640	68.6759	7.43055	2.29393	3.23922	0.00119858	0.00458105
Tb927.11.4690	76.9889	8.98978	2.46746	3.64333	0.00026913	0.0012136
Tb927.11.4780	72.8476	24.299	2.80979	8.64798	5.24211e-18	1.13929e-16
Tb927.11.4820	20.4782	22.5384	1.74616	12.9074	4.08913e-38	1.61871e-35
Tb927.11.4830	40.2621	23.4619	2.94849	7.95725	1.75907e-15	2.44943e-14
Tb927.11.4840	27.7455	8.8956	2.60634	3.41306	0.000642367	0.00261189
Tb927.11.4880	37.1479	7.85088	2.5218	3.1132	0.00185071	0.0066862
Tb927.11.4940	8.77726	21.1554	2.38953	8.8534	8.4892e-19	2.04553e-17
Tb927.11.4950	49.6059	3.84417	1.12693	3.41119	0.000646793	0.00262603
Tb927.11.5000	16.5194	6.86585	2.20513	3.11359	0.00184828	0.00668179
Tb927.11.5020	29.8862	8.82758	2.64842	3.33315	0.000858695	0.00339921
Tb927.11.5040	41.6025	8.87571	1.66202	5.34032	9.27831e-08	7.30403e-07
Tb927.11.5130	43.1673	9.28229	2.65774	3.49256	0.000478419	0.00201474
Tb927.11.5150	5.43844	20.6894	2.94907	7.01559	2.28986e-12	2.19178e-11
Tb927.11.5160	41.4859	23.5235	2.94634	7.98396	1.41709e-15	1.99835e-14
Tb927.11.5190	32.4318	4.95007	1.65409	2.99262	0.00276597	0.00947405
Tb927.11.5365	32.6846	21.9761	2.75113	7.98803	1.37108e-15	1.95334e-14
Tb927.11.5370	111.324	10.9668	2.30784	4.75197	2.01444e-06	1.39029e-05
Tb927.11.5440	49.6611	22.3508	2.94848	7.58044	3.4438e-14	4.03499e-13
Tb927.11.5510	30.2612	7.65331	2.24567	3.40802	0.000654358	0.0026548
Tb927.11.5560	65.6915	24.1689	2.43167	9.93923	2.80999e-23	1.58908e-21
Tb927.11.5610	96.7497	9.84051	2.59654	3.78986	0.000150733	0.000725771
Tb927.11.5620	44.3459	8.64591	2.66985	3.23836	0.0012022	0.00459047
Tb927.11.5670	26.43	8.89919	2.3545	3.77965	0.000157048	0.000751608
Tb927.11.5790	55.6523	23.9388	2.63363	9.08964	9.93692e-20	2.91378e-18
Tb927.11.5800	120.107	9.29739	2.36916	3.92433	8.69709e-05	0.000444233
Tb927.11.5850	240.289	11.7438	1.76048	6.67078	2.54452e-11	2.19312e-10
Tb927.11.5880	65.1599	8.84755	2.44435	3.61959	0.000295066	0.00132088
Tb927.11.600	14.6987	22.0831	2.86774	7.7005	1.35539e-14	1.65818e-13
Tb927.11.6010	26.5805	22.8954	2.4591	9.31049	1.27245e-20	4.46325e-19
Tb927.11.6080	2.37748	19.397	2.94992	6.57544	4.85089e-11	4.16155e-10
Tb927.11.610	71.2759	24.2841	2.50617	9.68975	3.3335e-22	1.579e-20
Tb927.11.6120	80.3578	6.97624	2.22088	3.1412	0.00168256	0.00620822
Tb927.11.6130	98.9197	11.129	2.32815	4.78019	1.75131e-06	1.21932e-05
Tb927.11.6170	38.8673	9.20702	2.66535	3.45434	0.000551648	0.00228493
Tb927.11.6220	57.5174	8.62508	2.04212	4.2236	2.40435e-05	0.000138513
Tb927.11.6260	54.845	9.56389	2.18378	4.37952	1.18942e-05	7.21201e-05
Tb927.11.6370	88.1576	9.3811	2.02274	4.63783	3.52094e-06	2.3425e-05
Tb927.11.6380	20.1377	21.0976	2.55221	8.2664	1.38066e-16	2.33282e-15
Tb927.11.6400	118.398	11.067	2.50489	4.41816	9.95465e-06	6.12985e-05
Tb927.11.6430	98.9883	7.74668	1.96584	3.94065	8.12623e-05	0.00041777
Tb927.11.6480	38.5895	9.65283	2.78639	3.46428	0.000531656	0.00221038
Tb927.11.6570	179.651	25.5657	2.30749	11.0794	1.57864e-28	1.94418e-26
Tb927.11.6610	54.1154	23.8998	2.39492	9.9794	1.87601e-23	1.08301e-21
Tb927.11.6630	64.4591	9.44698	2.33994	4.03728	5.4074e-05	0.000288707
Tb927.11.6640	43.6554	23.5976	2.94849	8.0033	1.21133e-15	1.73917e-14
Tb927.11.6650	135.872	11.0284	1.94721	5.66367	1.48172e-08	1.21116e-07
Tb927.11.6790	86.8219	24.5497	2.54461	9.64773	5.02567e-22	2.21049e-20
Tb927.11.6800	54.5106	8.51344	2.68184	3.17447	0.00150109	0.00560962
Tb927.11.6890	81.9161	8.59882	1.64225	5.23599	1.64105e-07	1.27377e-06
Tb927.11.7030	3.89785	20.2293	2.78768	7.25667	3.96734e-13	4.11741e-12
Tb927.11.7045	19.4319	21.2857	2.55474	8.33181	7.96133e-17	1.38224e-15
Tb927.11.7050	101.371	23.8395	2.06939	11.52	1.04559e-30	1.70432e-28
Tb927.11.7060	34.9581	23.2533	2.22903	10.432	1.77083e-25	1.34438e-23
Tb927.11.7080	55.6179	23.8666	1.93877	12.3102	7.98667e-35	2.10772e-32
Tb927.11.7180	7.52768	21.1513	2.52714	8.36967	5.77784e-17	1.02631e-15
Tb927.11.7190	53.0458	23.872	2.81595	8.47744	2.3021e-17	4.42212e-16
Tb927.11.7200	35.935	22.3094	2.62796	8.48923	2.08006e-17	4.04372e-16
Tb927.11.730	23.8919	4.38771	1.3675	3.20855	0.00133406	0.00503977
Tb927.11.7330	4.53037	20.4389	2.9492	6.93032	4.19899e-12	3.87846e-11
Tb927.11.7410	11.7127	21.539	2.94871	7.30454	2.78208e-13	2.94242e-12
Tb927.11.7480	26.3262	21.2162	2.59715	8.16905	3.10833e-16	4.92182e-15
Tb927.11.750	52.7468	8.47439	2.55267	3.31981	0.000900788	0.00355567
Tb927.11.7520	116.56	10.6588	2.56869	4.14951	3.33184e-05	0.000185206
Tb927.11.760	228.999	6.77677	1.26371	5.36261	8.20276e-08	6.46653e-07
Tb927.11.770	30.2735	5.02003	1.42133	3.53192	0.000412559	0.00176692
Tb927.11.7860	71.7194	7.58685	2.48284	3.05571	0.00224528	0.00788052
Tb927.11.7900	86.4076	7.96311	2.2257	3.5778	0.000346504	0.00152
Tb927.11.7920	5.91784	4.25672	1.01905	4.17715	2.95182e-05	0.000166331
Tb927.11.7960	33.3771	23.2192	2.61362	8.88393	6.45374e-19	1.62576e-17
Tb927.11.8050	57.4014	10.017	2.41723	4.144	3.41299e-05	0.000189243
Tb927.11.8060	114.131	24.7792	2.94844	8.40418	4.30866e-17	7.80347e-16
Tb927.11.8090	48.0644	6.66613	2.05767	3.23965	0.00119678	0.00457731
Tb927.11.8160	320.498	7.71822	1.68607	4.57763	4.70266e-06	3.08063e-05
Tb927.11.8180	54.5412	8.69644	2.52744	3.44081	0.00057998	0.002388
Tb927.11.8190	33.1146	23.2152	2.78558	8.33407	7.81117e-17	1.36131e-15
Tb927.11.8260	61.9202	24.0868	2.27736	10.5766	3.8248e-26	3.26108e-24
Tb927.11.830	83.2478	8.20738	2.05017	4.00327	6.24735e-05	0.000329114
Tb927.11.8310	84.8796	8.25817	2.1446	3.85068	0.000117789	0.000583367
Tb927.11.8370	94.6938	24.4785	2.27614	10.7544	5.64899e-27	5.21778e-25
Tb927.11.8410	105.123	7.46422	2.34608	3.18158	0.00146474	0.00548858
Tb927.11.870	44.7179	8.4268	2.67941	3.14501	0.00166079	0.00613196
Tb927.11.8760	59.3732	24.0206	2.5359	9.47221	2.73992e-21	1.0191e-19
Tb927.11.8800	11.9528	4.69997	1.54674	3.03862	0.00237661	0.00827333
Tb927.11.8860	14.948	22.0972	2.89289	7.63846	2.19837e-14	2.62573e-13
Tb927.11.8880	80.2322	9.07797	2.42068	3.75017	0.000176712	0.000830649
Tb927.11.8890	43.1781	23.5742	2.78472	8.46554	2.54959e-17	4.78978e-16
Tb927.11.890	328.533	12.4384	1.84178	6.75346	1.44356e-11	1.26988e-10
Tb927.11.8900	76.7044	8.39196	2.71013	3.09652	0.00195809	0.00702713
Tb927.11.8910	18.8384	22.4286	2.9486	7.60654	2.81527e-14	3.32671e-13
Tb927.11.8970	52.9743	9.14607	2.39876	3.81284	0.000137381	0.00066845
Tb927.11.9050	64.2136	23.6222	2.80724	8.41472	3.93818e-17	7.22696e-16
Tb927.11.9060	25.8308	20.936	2.23715	9.35836	8.09808e-21	2.9526e-19
Tb927.11.9080	80.0014	7.74785	2.22348	3.48456	0.000492956	0.0020664
Tb927.11.910	104.526	24.8112	2.87938	8.61686	6.88137e-18	1.46117e-16
Tb927.11.9140	11.3895	5.19962	1.70242	3.05426	0.00225616	0.0079137
Tb927.11.9150	100.855	9.19282	2.94844	3.11786	0.00182171	0.00660295
Tb927.11.9220	78.343	24.4171	2.83502	8.61269	7.13651e-18	1.50956e-16
Tb927.11.9280	53.8242	8.90997	2.39343	3.72268	0.000197118	0.000916464
Tb927.11.930	10.3527	21.596	2.94875	7.32378	2.41089e-13	2.56452e-12
Tb927.11.9400	127.905	10.5853	2.12505	4.9812	6.319e-07	4.65071e-06
Tb927.11.9425	24.9785	22.8223	2.57419	8.86581	7.59527e-19	1.86252e-17
Tb927.11.9430	20.6556	7.10307	2.17244	3.26963	0.00107689	0.00417642
Tb927.11.9520	166.755	11.9544	2.46495	4.84977	1.23606e-06	8.78234e-06
Tb927.11.9550	85.4247	10.1059	2.41192	4.18997	2.78993e-05	0.000157935
Tb927.11.9600	42.6123	9.16833	2.66498	3.44029	0.000581085	0.002389
Tb927.11.970	3.07245	19.9042	2.94958	6.74817	1.49725e-11	1.31502e-10
Tb927.11.9720	19.022	6.07487	1.6226	3.74392	0.00018117	0.000849445
Tb927.11.9740	27.2005	22.9308	2.7523	8.33152	7.9812e-17	1.38224e-15
Tb927.11.9770	53.0653	6.45808	1.8879	3.42078	0.000624428	0.00255205
Tb927.11.980	151.629	9.30977	1.98508	4.68987	2.73383e-06	1.86129e-05
Tb927.11.9810	20.5307	6.88002	2.11733	3.24939	0.00115653	0.00444177
Tb927.11.990	31.07	23.1266	2.94852	7.84346	4.38286e-15	5.63569e-14
Tb927.11.9900	59.2723	24.0256	2.28647	10.5078	7.95665e-26	6.29939e-24
Tb927.11.9910	39.9586	22.6541	2.62477	8.6309	6.08687e-18	1.3075e-16
Tb927.2.170	46.1069	4.22358	0.929879	4.54208	5.57028e-06	3.60637e-05
Tb927.2.1770	15.4469	22.0041	2.94864	7.46246	8.49203e-14	9.45036e-13
Tb927.2.1800	184.631	5.8259	1.86832	3.11826	0.0018192	0.00659816
Tb927.2.1810	37.8821	7.33074	1.52616	4.80339	1.56002e-06	1.093e-05
Tb927.2.2020	98.3585	6.70626	2.20073	3.04729	0.00230917	0.008069
Tb927.2.2190	24.4362	4.86862	1.53316	3.17555	0.00149552	0.00559255
Tb927.2.220	14.0551	5.6384	1.70069	3.31537	0.000915233	0.00360499
Tb927.2.2210	60.2028	7.6923	2.05297	3.74692	0.000179022	0.000840084
Tb927.2.2400	52.0089	23.8425	1.87117	12.7421	3.45114e-37	1.19539e-34
Tb927.2.2430	94.4576	5.46888	1.66939	3.27598	0.00105296	0.00409509
Tb927.2.2440	90.0556	6.51295	1.88432	3.45639	0.000547454	0.00226925
Tb927.2.2580	64.227	7.44554	1.46158	5.09417	3.50271e-07	2.64469e-06
Tb927.2.2670	113.958	5.79042	1.55059	3.73433	0.000188214	0.000879132
Tb927.2.280	18.2212	6.01301	1.05714	5.68798	1.28548e-08	1.05699e-07
Tb927.2.3080	111.003	10.0256	2.02746	4.9449	7.61814e-07	5.56988e-06
Tb927.2.3370	88.5749	5.52848	1.76783	3.12726	0.00176441	0.00643016
Tb927.2.3390	10.8487	20.188	2.84996	7.08358	1.40475e-12	1.37304e-11
Tb927.2.340	329.04	2.48462	0.830581	2.99143	0.00277674	0.00949921
Tb927.2.380	10.2188	5.04203	1.55556	3.24131	0.00118983	0.0045539
Tb927.2.3930	57.4699	6.33728	2.02591	3.12812	0.00175931	0.00641875
Tb927.2.400	12.2678	5.30986	1.23843	4.28756	1.80647e-05	0.000106054
Tb927.2.4280	143.626	8.84689	1.93304	4.57666	4.72447e-06	3.09127e-05
Tb927.2.4390	64.27	24.1403	2.40297	10.046	9.56594e-24	6.02437e-22
Tb927.2.4410	148.336	9.53813	1.54694	6.16581	7.01246e-10	5.87943e-09
Tb927.2.4480	132.682	25.1424	1.98973	12.6361	1.33464e-36	4.35093e-34
Tb927.2.4550	73.6085	9.0502	1.61366	5.60849	2.04103e-08	1.65614e-07
Tb927.2.4780	47.047	8.30808	1.87473	4.43161	9.35317e-06	5.79813e-05
Tb927.2.480	32.0412	3.54714	0.972771	3.64643	0.00026591	0.00120104
Tb927.2.4800	6.20117	20.8812	2.80038	7.45658	8.88005e-14	9.84265e-13
Tb927.2.4810	134.986	9.93776	1.47797	6.72392	1.76899e-11	1.5439e-10
Tb927.2.4830	40.2364	7.35747	2.1932	3.35468	0.000794568	0.00315889
Tb927.2.4850	48.5895	6.33766	1.8404	3.44363	0.000573955	0.00236571
Tb927.2.5080	56.3674	9.02148	2.24894	4.01143	6.03516e-05	0.000319454
Tb927.2.510	32.5552	4.65409	1.11907	4.1589	3.19789e-05	0.000178836
Tb927.2.5130	72.3435	24.3058	2.52481	9.6268	6.16209e-22	2.60313e-20
Tb927.2.5150	39.5252	23.4622	2.78694	8.41863	3.80917e-17	7.01342e-16
Tb927.2.5190	17.6214	8.0763	1.99567	4.0469	5.18998e-05	0.000277902
Tb927.2.5220	91.0369	23.3611	2.85271	8.1891	2.63192e-16	4.21564e-15
Tb927.2.5240	101.279	7.39986	2.23505	3.31082	0.000930221	0.00365105
Tb927.2.5280	37.5358	23.3857	2.9485	7.93138	2.16724e-15	2.98036e-14
Tb927.2.5750	8.85438	21.3741	2.94881	7.24839	4.2175e-13	4.36083e-12
Tb927.2.5820	70.1836	22.9747	2.8582	8.03817	9.11891e-16	1.3405e-14
Tb927.2.5830	4.92666	20.5589	2.94914	6.97118	3.14301e-12	2.94232e-11
Tb927.2.5870	56.2987	9.59451	2.29775	4.17561	2.97189e-05	0.000167041
Tb927.2.5950	126.221	11.6201	2.94843	3.9411	8.11099e-05	0.000417483
Tb927.2.6070	19.4337	22.4721	2.55767	8.78616	1.54766e-18	3.63437e-17
Tb927.2.6080	103.548	10.8766	2.45537	4.42973	9.43497e-06	5.8423e-05
Tb927.2.6230	11.2166	21.7065	2.13448	10.1695	2.71351e-24	1.85658e-22
Tb927.2.950	36.0381	4.23041	1.05664	4.00364	6.23753e-05	0.000328909
Tb927.3.1010	24.7299	6.4472	1.87432	3.43976	0.000582238	0.00239196
Tb927.3.1190	105.788	24.835	2.18032	11.3905	4.66126e-30	6.79808e-28
Tb927.3.1210	63.4965	24.0992	2.40628	10.0151	1.30764e-23	8.05217e-22
Tb927.3.1270	4.01972	20.2774	2.9493	6.87532	6.18498e-12	5.54647e-11
Tb927.3.1320	89.8602	9.88255	2.11054	4.68248	2.83419e-06	1.91784e-05
Tb927.3.1380	111.764	9.52951	1.97041	4.8363	1.32278e-06	9.36254e-06
Tb927.3.1410	155.454	11.0735	2.58822	4.27843	1.88214e-05	0.00011003
Tb927.3.1420	99.8301	6.52292	2.02862	3.21545	0.00130242	0.00493709
Tb927.3.1560	25.691	8.52322	1.8774	4.53992	5.62759e-06	3.63922e-05
Tb927.3.1570	71.3345	7.49584	1.97237	3.80042	0.000144453	0.000699179
Tb927.3.1580	7.09012	21.0643	2.94891	7.14306	9.12732e-13	9.09777e-12
Tb927.3.1780	43.74	23.2783	2.48795	9.35641	8.24886e-21	2.98792e-19
Tb927.3.1890	27.7657	22.3262	2.76705	8.06859	7.11145e-16	1.05945e-14
Tb927.3.2010	40.1785	23.4848	2.34601	10.0105	1.37038e-23	8.34577e-22
Tb927.3.2030	53.9509	23.8961	2.37755	10.0507	9.11868e-24	5.8087e-22
Tb927.3.2040	28.2196	7.5502	2.36741	3.18923	0.00142653	0.00535989
Tb927.3.2190	15.7826	22.1753	2.70159	8.20824	2.24453e-16	3.64608e-15
Tb927.3.2280	86.0852	11.2201	2.72283	4.12074	3.77656e-05	0.000207331
Tb927.3.2310	108.318	11.3318	2.46504	4.59703	4.28566e-06	2.8208e-05
Tb927.3.2360	59.0692	8.31487	2.69785	3.08204	0.0020559	0.0073178
Tb927.3.2420	8.37035	20.7843	2.48519	8.36327	6.10023e-17	1.08011e-15
Tb927.3.2480	5.20782	20.6344	2.9491	6.99685	2.61785e-12	2.459e-11
Tb927.3.2490	71.2997	6.66452	1.81563	3.67063	0.000241957	0.00110183
Tb927.3.2620	110.996	8.36613	1.92438	4.34745	1.37727e-05	8.25171e-05
Tb927.3.2680	50.341	10.1863	2.54996	3.99467	6.47847e-05	0.000339997
Tb927.3.2770	48.6956	7.06719	2.02069	3.49741	0.000469791	0.00198293
Tb927.3.2820	107.76	23.0991	2.68308	8.60917	7.35944e-18	1.5508e-16
Tb927.3.2950	40.7556	6.80234	2.23007	3.05028	0.00228625	0.00800403
Tb927.3.3000	220.962	12.2636	1.91649	6.39898	1.56423e-10	1.32756e-09
Tb927.3.3020	29.8718	8.16746	2.63909	3.0948	0.00196943	0.00705077
Tb927.3.3040	49.3134	9.47742	2.55293	3.71237	0.000205331	0.000953054
Tb927.3.3200	72.3997	6.96953	1.3217	5.27317	1.34088e-07	1.0496e-06
Tb927.3.3300	99.1401	22.7855	2.53507	8.98812	2.515e-19	6.66896e-18
Tb927.3.3340	203.728	8.20288	1.92071	4.27075	1.94815e-05	0.000113529
Tb927.3.3370	2.36841	2.88293	0.826713	3.48722	0.000488068	0.0020507
Tb927.3.3390	19.9069	22.5015	2.94859	7.6313	2.32404e-14	2.76391e-13
Tb927.3.3460	9.10103	21.3442	2.9488	7.23826	4.54462e-13	4.66412e-12
Tb927.3.3500	58.4936	24.0034	2.94847	8.14098	3.9208e-16	6.06957e-15
Tb927.3.3570	28.2981	22.9641	2.56984	8.936	4.03512e-19	1.03531e-17
Tb927.3.3650	65.7699	24.1687	2.82061	8.5686	1.04754e-17	2.17434e-16
Tb927.3.3690	124.672	9.74199	1.80877	5.38598	7.205e-08	5.72885e-07
Tb927.3.3800	74.9511	8.65207	2.33361	3.70759	0.000209244	0.00096959
Tb927.3.3860	96.3792	9.51519	2.04618	4.65022	3.31589e-06	2.21406e-05
Tb927.3.3870	82.9558	8.79324	1.96002	4.48629	7.24738e-06	4.59028e-05
Tb927.3.4230	47.2932	6.64696	2.06641	3.21667	0.00129689	0.00492287
Tb927.3.4270	5.29836	20.6612	2.94908	7.00599	2.45252e-12	2.31548e-11
Tb927.3.4410	4.30508	20.3733	2.94924	6.90798	4.91597e-12	4.48098e-11
Tb927.3.4510	60.4577	6.96596	2.07106	3.36347	0.000769698	0.00306799
Tb927.3.4600	78.1671	24.4118	2.86114	8.5322	1.43595e-17	2.9044e-16
Tb927.3.4620	10.288	21.4413	2.94875	7.27131	3.56026e-13	3.71974e-12
Tb927.3.4760	100.865	7.87253	1.55204	5.07239	3.92855e-07	2.95014e-06
Tb927.3.4820	42.2647	8.66727	2.65118	3.26921	0.00107848	0.00417762
Tb927.3.4910	52.2175	8.23785	1.61564	5.09882	3.41786e-07	2.58414e-06
Tb927.3.4950	47.8998	9.43241	2.66667	3.53715	0.000404475	0.00173498
Tb927.3.4970	117.622	10.6495	2.42691	4.38807	1.14363e-05	6.96485e-05
Tb927.3.5110	32.3207	21.9069	2.92492	7.48975	6.90072e-14	7.75737e-13
Tb927.3.5120	66.8691	8.82927	2.58067	3.42131	0.000623203	0.00254892
Tb927.3.5200	9.95602	21.5382	2.502	8.60839	7.40926e-18	1.55538e-16
Tb927.3.5230	83.7746	8.74233	2.24821	3.88857	0.000100837	0.000505738
Tb927.3.5330	31.33	23.1285	2.58575	8.9446	3.73285e-19	9.71243e-18
Tb927.3.5340	17.0269	21.8129	2.71819	8.02477	1.01718e-15	1.4757e-14
Tb927.3.5420	8.05651	21.2409	2.94885	7.2031	5.88567e-13	5.96314e-12
Tb927.3.5450	116.37	10.2137	2.26321	4.51295	6.39323e-06	4.10559e-05
Tb927.3.5480	106.577	8.00908	2.32297	3.44778	0.000565225	0.00233418
Tb927.3.5490	53.9972	9.10004	2.28174	3.98821	6.65745e-05	0.0003484
Tb927.3.5500	62.0242	7.67809	2.42456	3.16679	0.00154129	0.00574048
Tb927.3.5510	55.487	8.99589	2.5685	3.50238	0.000461115	0.00195076
Tb927.3.5530	71.477	7.43214	1.81712	4.09007	4.31246e-05	0.000233852
Tb927.3.5580	4.87262	20.5428	2.94914	6.96567	3.2685e-12	3.05464e-11
Tb927.3.5630	38.2553	23.4161	2.64443	8.85486	8.37879e-19	2.02774e-17
Tb927.3.5780	40.8879	7.63895	1.96065	3.89612	9.77448e-05	0.000492009
Tb927.3.580	84.4916	8.68054	1.61539	5.37363	7.71653e-08	6.10928e-07
Tb927.3.620	43.8684	23.5998	1.89446	12.4572	1.27749e-35	3.53992e-33
Tb927.3.640	16.1425	22.142	2.94863	7.50925	5.94676e-14	6.75347e-13
Tb927.3.690	59.6601	7.80826	1.75883	4.43946	9.0184e-06	5.62316e-05
Tb927.4.1010	10.9199	21.6582	2.21894	9.76059	1.66182e-22	8.22306e-21
Tb927.4.1020	46.0068	8.28993	2.5358	3.26915	0.0010787	0.00417762
Tb927.4.1050	37.2617	8.45917	2.8062	3.01445	0.00257443	0.00888388
Tb927.4.1080	108.666	7.3984	2.2902	3.23046	0.0012359	0.00470747
Tb927.4.1130	13.9843	22.0115	2.67902	8.21627	2.09935e-16	3.47301e-15
Tb927.4.1150	85.478	8.01486	2.46753	3.24813	0.00116166	0.00445299
Tb927.4.1170	24.4129	9.38067	2.60619	3.59938	0.000318972	0.00141081
Tb927.4.1280	4.92857	20.5568	2.61109	7.87289	3.46544e-15	4.55105e-14
Tb927.4.1310	59.7646	7.85498	2.51392	3.1246	0.00178049	0.00647046
Tb927.4.1440	40.0821	9.92605	2.6586	3.73357	0.000188787	0.00087995
Tb927.4.1460	92.9824	8.1232	2.62345	3.09638	0.00195902	0.00702713
Tb927.4.1580	6.91377	21.0304	2.825	7.44439	9.73953e-14	1.07523e-12
Tb927.4.1590	73.6572	23.3881	2.67357	8.7479	2.17369e-18	4.97792e-17
Tb927.4.160	14.0273	4.17609	1.27812	3.26736	0.00108555	0.00419825
Tb927.4.1630	31.5363	7.43599	2.34936	3.16511	0.00155024	0.00576992
Tb927.4.1650	79.4611	6.70863	1.58863	4.22289	2.41191e-05	0.000138804
Tb927.4.1690	45.2792	9.7593	2.80083	3.48443	0.000493188	0.0020664
Tb927.4.1710	45.5061	7.68158	2.40948	3.18807	0.00143226	0.00537414
Tb927.4.1770	30.4939	6.75566	1.63139	4.14104	3.45738e-05	0.000191416
Tb927.4.1860	103.718	2.80638	0.724438	3.87387	0.00010712	0.000533387
Tb927.4.1920	78.1251	10.0881	2.42944	4.15245	3.28928e-05	0.000183208
Tb927.4.1970	21.1611	8.20599	2.34552	3.49858	0.00046775	0.00197582
Tb927.4.2020	47.3909	23.7137	2.80083	8.46665	2.52558e-17	4.77176e-16
Tb927.4.2160	13.3411	21.9459	2.86083	7.67118	1.70426e-14	2.0488e-13
Tb927.4.2170	3.04084	19.7293	2.94959	6.68884	2.24951e-11	1.95099e-10
Tb927.4.2330	24.7402	7.40593	2.0478	3.61653	0.000298581	0.00133339
Tb927.4.2640	87.2512	8.80603	1.87036	4.7082	2.49918e-06	1.71205e-05
Tb927.4.310	136.218	7.64451	1.8649	4.09915	4.14674e-05	0.000225749
Tb927.4.3450	40.1628	6.54896	1.65122	3.96613	7.30492e-05	0.000379418
Tb927.4.3480	39.5207	23.4382	2.50955	9.3396	9.67001e-21	3.4575e-19
Tb927.4.3620	57.3141	8.80848	2.31436	3.80601	0.000141225	0.00068535
Tb927.4.3630	7.62071	21.1678	2.62695	8.05792	7.76017e-16	1.153e-14
Tb927.4.3690	122.02	24.9688	2.84437	8.77833	1.65916e-18	3.86346e-17
Tb927.4.3740	106.31	9.27687	2.00747	4.62116	3.81594e-06	2.52966e-05
Tb927.4.3790	88.8237	9.59285	2.54584	3.76805	0.000164531	0.000782016
Tb927.4.3840	22.7781	21.9078	2.91773	7.50851	5.98038e-14	6.77777e-13
Tb927.4.3870	15.4832	22.1387	2.03569	10.8752	1.51243e-27	1.58149e-25
Tb927.4.3890	89.7047	7.81673	2.39574	3.26276	0.00110332	0.00425216
Tb927.4.3920	86.9913	22.6116	2.43891	9.27119	1.84086e-20	6.18304e-19
Tb927.4.3980	51.9541	9.51376	2.18514	4.35385	1.33768e-05	8.05805e-05
Tb927.4.4020	22.1513	22.5999	2.73356	8.26755	1.36738e-16	2.31744e-15
Tb927.4.4030	65.3023	6.78846	2.23234	3.04096	0.00235828	0.00821986
Tb927.4.4060	11.898	21.7775	2.41391	9.02164	1.85302e-19	5.05885e-18
Tb927.4.4490	80.5518	7.08271	1.75533	4.03498	5.4607e-05	0.000291272
Tb927.4.450	78.0803	8.58426	2.2153	3.87499	0.000106631	0.000531428
Tb927.4.4500	42.1206	23.5481	2.46919	9.53676	1.47365e-21	5.71118e-20
Tb927.4.4540	6.95159	21.0402	2.81474	7.47502	7.71905e-14	8.60743e-13
Tb927.4.4560	74.392	10.0117	2.55622	3.9166	8.98071e-05	0.000457035
Tb927.4.4570	98.0936	8.586	2.28433	3.75865	0.000170833	0.000805748
Tb927.4.4690	61.5197	24.0727	2.24523	10.7217	8.04924e-27	7.31293e-25
Tb927.4.4700	58.9205	24.0064	2.29141	10.4767	1.10566e-25	8.63041e-24
Tb927.4.4810	124.786	10.5865	2.36889	4.46895	7.86032e-06	4.95021e-05
Tb927.4.4880	57.1972	5.97233	1.59716	3.73934	0.000184502	0.000864336
Tb927.4.490	122.523	10.2631	2.11402	4.85479	1.20512e-06	8.59557e-06
Tb927.4.500	53.6272	23.8881	2.79163	8.55705	1.15795e-17	2.38564e-16
Tb927.4.5130	31.3041	23.137	2.9246	7.91117	2.54983e-15	3.45505e-14
Tb927.4.5170	29.3207	22.0293	2.45558	8.97112	2.93509e-19	7.74585e-18
Tb927.4.520	88.9393	22.9734	2.66046	8.63514	5.86566e-18	1.26488e-16
Tb927.4.5220	63.573	9.75501	2.53193	3.8528	0.000116774	0.000578856
Tb927.4.5240	18.4848	22.1829	2.56343	8.65361	4.98961e-18	1.09027e-16
Tb927.4.5335	76.1091	8.68653	1.58912	5.46623	4.59697e-08	3.66567e-07
Tb927.4.5380	50.8726	7.9133	1.97856	3.99951	6.34726e-05	0.000333743
Tb927.4.590	118.095	7.7178	2.04015	3.78295	0.000154978	0.00074427
Tb927.4.600	21.0596	8.5872	2.74448	3.1289	0.00175463	0.00640833
Tb927.4.610	58.795	8.66178	2.29044	3.78172	0.000155751	0.00074669
Tb927.4.640	84.8915	10.2387	1.99824	5.12385	2.99358e-07	2.27266e-06
Tb927.4.670	96.5859	10.5251	2.33656	4.5045	6.65289e-06	4.24833e-05
Tb927.4.810	16.0645	22.195	2.3013	9.64457	5.18291e-22	2.24404e-20
Tb927.4.870	229.58	7.46285	1.47825	5.04843	4.45447e-07	3.32705e-06
Tb927.4.890	45.1558	23.6467	1.82049	12.9892	1.4085e-38	6.00456e-36
Tb927.4.910	45.8356	9.33895	2.11293	4.41991	9.87397e-06	6.09372e-05
Tb927.5.1010	106.092	8.11164	2.04602	3.96459	7.35232e-05	0.000381522
Tb927.5.1090	89.5607	11.2746	2.70782	4.16372	3.13108e-05	0.000175454
Tb927.5.1120	31.8851	5.02566	1.32442	3.79461	0.000147873	0.000713239
Tb927.5.1150	12.018	21.5116	2.9487	7.29529	2.98026e-13	3.14003e-12
Tb927.5.1200	74.7154	8.62212	2.41614	3.56856	0.00035895	0.00156885
Tb927.5.1250	12.3523	21.8406	2.9487	7.40685	1.29332e-13	1.39992e-12
Tb927.5.1320	116.453	24.9377	2.45062	10.1761	2.53492e-24	1.75606e-22
Tb927.5.1420	10.4442	21.6094	2.50386	8.63044	6.11165e-18	1.30775e-16
Tb927.5.1440	22.4776	22.6752	2.43954	9.29488	1.47369e-20	5.04148e-19
Tb927.5.1460	86.6422	7.67455	1.49573	5.13098	2.88236e-07	2.19123e-06
Tb927.5.1550	44.4183	7.89305	2.52399	3.12721	0.00176476	0.00643016
Tb927.5.1570	35.0087	6.47952	1.98271	3.26801	0.00108307	0.0041916
Tb927.5.1600	57.0874	10.0023	2.20667	4.53277	5.82141e-06	3.75579e-05
Tb927.5.1630	20.7306	7.52662	2.21113	3.40396	0.000664154	0.00268663
Tb927.5.1680	168.252	7.42977	1.5857	4.68549	2.79288e-06	1.89451e-05
Tb927.5.1720	67.9215	24.2149	2.51414	9.63146	5.88892e-22	2.51049e-20
Tb927.5.1760	17.2875	6.45534	1.86456	3.46212	0.000535944	0.00222524
Tb927.5.1770	94.4598	5.61635	1.79413	3.1304	0.00174566	0.00639129
Tb927.5.1780	265.873	12.3213	1.72976	7.12309	1.05536e-12	1.04818e-11
Tb927.5.1870	70.0216	10.6268	2.3045	4.61132	4.00128e-06	2.64304e-05
Tb927.5.1880	5.36832	20.6795	2.94908	7.01218	2.34631e-12	2.2304e-11
Tb927.5.1890	140.754	7.56413	2.04518	3.69853	0.000216855	0.00099984
Tb927.5.1910	117.883	9.80839	2.36421	4.14869	3.34385e-05	0.000185688
Tb927.5.1930	52.439	23.8547	2.94847	8.09053	5.94071e-16	8.94657e-15
Tb927.5.2030	56.1747	23.947	1.7725	13.5103	1.3594e-41	1.07626e-38
Tb927.5.2060	39.8893	23.2259	2.94849	7.8772	3.34802e-15	4.4178e-14
Tb927.5.2100	27.3843	8.55823	2.77384	3.08534	0.00203323	0.00724175
Tb927.5.2140	85.8964	24.532	2.54594	9.63573	5.64913e-22	2.42694e-20
Tb927.5.2170	5.77622	20.7741	2.77775	7.47876	7.50268e-14	8.39997e-13
Tb927.5.2270	29.8659	23.0668	2.93984	7.84629	4.28513e-15	5.53571e-14
Tb927.5.2280	133.327	10.0284	2.05853	4.87165	1.10672e-06	7.93456e-06
Tb927.5.2290	149.915	9.02421	2.12877	4.23917	2.24351e-05	0.000129786
Tb927.5.2300	47.2082	9.65555	2.38347	4.05104	5.09906e-05	0.000273827
Tb927.5.2400	102.143	3.47491	1.16766	2.97595	0.0029208	0.00991247
Tb927.5.2450	47.034	7.04131	2.34483	3.0029	0.00267417	0.00919942
Tb927.5.2520	75.3639	24.3591	2.85936	8.51907	1.60845e-17	3.24146e-16
Tb927.5.2590	30.723	23.1095	2.92651	7.89659	2.86627e-15	3.80021e-14
Tb927.5.2770	48.3169	7.95122	2.10981	3.7687	0.000164103	0.000780652
Tb927.5.2850	79.848	24.428	2.68229	9.10717	8.45599e-20	2.50605e-18
Tb927.5.2860	41.117	22.0637	2.79166	7.90344	2.71315e-15	3.64075e-14
Tb927.5.2940	95.7385	22.8449	2.56639	8.90157	5.50619e-19	1.40624e-17
Tb927.5.2960	101.21	10.8576	2.69962	4.0219	5.77313e-05	0.000306756
Tb927.5.2980	37.4105	9.57041	2.40022	3.98731	6.68258e-05	0.000349056
Tb927.5.3070	4.26525	20.3547	2.94925	6.90165	5.14008e-12	4.67756e-11
Tb927.5.3120	63.4467	8.98533	2.42433	3.70631	0.000210301	0.000972863
Tb927.5.3220	41.5699	10.0591	2.16126	4.65425	3.25154e-06	2.17371e-05
Tb927.5.3230	215.003	9.96805	1.85667	5.36879	7.92666e-08	6.25777e-07
Tb927.5.3240	87.7534	8.40345	2.23094	3.76678	0.000165365	0.000785305
Tb927.5.3300	5.18894	20.3223	2.9491	6.89103	5.5389e-12	5.0076e-11
Tb927.5.3310	27.1741	22.9396	2.94854	7.78	7.25239e-15	9.13471e-14
Tb927.5.3400	68.6336	9.04288	2.32802	3.88437	0.000102597	0.000513171
Tb927.5.3410	9.96054	21.5392	2.12292	10.146	3.45264e-24	2.33348e-22
Tb927.5.3470	24.5054	21.6743	2.92285	7.41548	1.21188e-13	1.32471e-12
Tb927.5.3500	36.1561	8.96698	2.63317	3.4054	0.000660682	0.00267458
Tb927.5.3520	15.9171	22.1935	2.29884	9.65424	4.71625e-22	2.091e-20
Tb927.5.3570	35.2069	5.82183	1.93918	3.00221	0.00268024	0.00921458
Tb927.5.3600	14.3234	7.99903	2.1957	3.64304	0.000269439	0.00121401
Tb927.5.3670	38.4883	8.74476	1.98361	4.40852	1.04081e-05	6.38781e-05
Tb927.5.3710	27.4873	22.9559	2.33491	9.83159	8.23051e-23	4.30316e-21
Tb927.5.3745	33.211	8.89783	2.94851	3.01773	0.00254672	0.0087992
Tb927.5.3820	67.3193	24.1347	2.80402	8.60718	7.48805e-18	1.56599e-16
Tb927.5.3850	15.2628	7.68759	2.58437	2.97465	0.00293325	0.00994863
Tb927.5.3870	6.52859	20.9353	2.47697	8.45197	2.86439e-17	5.34493e-16
Tb927.5.3880	179.351	25.5507	2.57492	9.92291	3.30961e-23	1.81602e-21
Tb927.5.3930	37.0964	23.3592	2.11305	11.0547	2.08005e-28	2.35258e-26
Tb927.5.4060	85.6655	11.1362	2.31663	4.80706	1.53169e-06	1.07451e-05
Tb927.5.4080	78.0985	24.4105	2.65832	9.18267	4.2054e-20	1.30203e-18
Tb927.5.4090	23.099	22.7117	2.44098	9.30432	1.34858e-20	4.70052e-19
Tb927.5.4100	87.9075	24.5729	2.94845	8.33418	7.80359e-17	1.36131e-15
Tb927.5.4110	46.7568	7.36337	2.12687	3.46207	0.000536034	0.00222524
Tb927.5.4120	18.8034	5.92325	1.70575	3.47252	0.000515604	0.0021501
Tb927.5.4130	20.7715	22.5631	2.6553	8.49738	1.93921e-17	3.83061e-16
Tb927.5.4150	79.1418	24.4282	2.94845	8.28512	1.17995e-16	2.02454e-15
Tb927.5.4320	46.1641	23.6768	2.94848	8.03015	9.73511e-16	1.41606e-14
Tb927.5.4440	21.8732	22.6373	2.58969	8.74132	2.30407e-18	5.23326e-17
Tb927.5.650	41.8425	8.93294	2.33693	3.8225	0.000132104	0.00064504
Tb927.5.740	31.4124	23.1391	2.92248	7.91761	2.4211e-15	3.30487e-14
Tb927.5.850	58.9669	21.8688	1.8855	11.5984	4.19712e-31	7.26889e-29
Tb927.5.860	100.226	10.7972	1.92084	5.62105	1.89801e-08	1.54461e-07
Tb927.5.890	17.9623	21.9159	2.70332	8.10703	5.18721e-16	7.91583e-15
Tb927.5.970	42.6427	22.8193	2.36195	9.66124	4.40514e-22	1.98482e-20
Tb927.5.980	66.9772	22.6652	2.94846	7.68712	1.5048e-14	1.82886e-13
Tb927.6.1090	116.317	8.17816	2.47953	3.29826	0.000972849	0.00380758
Tb927.6.1140	49.5098	9.42622	2.08895	4.51243	6.40903e-06	4.11098e-05
Tb927.6.1150	17.02	22.2786	2.72832	8.1657	3.19577e-16	5.04586e-15
Tb927.6.1220	46.774	7.84311	2.41586	3.24651	0.0011683	0.0044746
Tb927.6.1290	96.0429	8.43874	2.47342	3.41177	0.000645421	0.00262238
Tb927.6.1430	53.1102	10.2863	2.3579	4.36249	1.28588e-05	7.75447e-05
Tb927.6.1470	52.3201	9.15333	1.9468	4.70173	2.5797e-06	1.76068e-05
Tb927.6.1530	64.3875	7.0037	1.68621	4.15353	3.27391e-05	0.000182536
Tb927.6.1610	30.572	8.28943	2.23611	3.70708	0.000209661	0.000970712
Tb927.6.1660	36.9715	7.84037	2.15575	3.63696	0.000275871	0.00123984
Tb927.6.1820	5.47426	20.708	2.94906	7.0219	2.18863e-12	2.09851e-11
Tb927.6.183	28.464	2.34053	0.447169	5.2341	1.65787e-07	1.28502e-06
Tb927.6.185	106.964	2.93299	0.407021	7.20599	5.76216e-13	5.8487e-12
Tb927.6.186	14.2722	2.8942	0.696101	4.15773	3.21429e-05	0.000179437
Tb927.6.187	182.644	2.55058	0.368863	6.91472	4.68781e-12	4.2871e-11
Tb927.6.1870	58.9386	9.6753	2.54869	3.79619	0.000146936	0.000709336
Tb927.6.1900	53.2404	23.8779	2.64986	9.01103	2.0413e-19	5.49168e-18
Tb927.6.1920	84.2494	8.58583	1.83104	4.68904	2.74487e-06	1.86423e-05
Tb927.6.1940	22.5648	22.6715	2.94856	7.68898	1.48308e-14	1.80643e-13
Tb927.6.1950	122.907	11.6799	2.42952	4.80748	1.52846e-06	1.0736e-05
Tb927.6.1960	13.2287	21.9323	2.94868	7.43801	1.02212e-13	1.12393e-12
Tb927.6.1980	136.495	8.96996	2.1044	4.26249	2.02166e-05	0.000117566
Tb927.6.2020	85.5139	22.3969	2.20951	10.1366	3.80282e-24	2.53918e-22
Tb927.6.2060	74.9385	24.3378	1.81891	13.3805	7.86307e-41	5.44714e-38
Tb927.6.2080	89.9193	10.2963	2.35526	4.37162	1.23325e-05	7.46146e-05
Tb927.6.2160	22.055	22.6468	2.73503	8.2803	1.22869e-16	2.10167e-15
Tb927.6.2170	97.62	9.3903	2.06539	4.54649	5.45479e-06	3.53573e-05
Tb927.6.220	43.6125	5.33483	1.56252	3.41425	0.000639572	0.00260243
Tb927.6.2230	16.9557	8.17354	2.30171	3.55106	0.000383676	0.00165731
Tb927.6.2360	8.96188	21.2203	2.50891	8.45799	2.72027e-17	5.09315e-16
Tb927.6.2370	207.63	11.7836	2.09384	5.62774	1.82581e-08	1.48804e-07
Tb927.6.2400	37.348	9.01361	2.63744	3.41756	0.000631853	0.0025767
Tb927.6.2410	29.8593	8.22475	2.16299	3.80249	0.000143247	0.000693947
Tb927.6.2440	52.2839	23.8522	2.94847	8.08966	5.98299e-16	8.98584e-15
Tb927.6.2490	26.9673	22.9293	2.59363	8.84062	9.51918e-19	2.28378e-17
Tb927.6.280	34.185	8.60488	1.76517	4.87481	1.08915e-06	7.81877e-06
Tb927.6.2840	63.2544	22.6419	2.94846	7.67922	1.60056e-14	1.93675e-13
Tb927.6.2890	84.0315	7.83549	2.59239	3.02249	0.00250702	0.00868912
Tb927.6.2910	42.3944	9.19477	2.65705	3.46052	0.000539139	0.00223646
Tb927.6.3000	98.2565	8.46298	2.03934	4.14987	3.32671e-05	0.000185107
Tb927.6.3050	68.2332	9.16688	2.22302	4.12362	3.72967e-05	0.000205261
Tb927.6.3100	87.3633	10.2059	2.68834	3.79636	0.000146836	0.000709336
Tb927.6.3130	6.28884	20.9007	2.94898	7.08744	1.36617e-12	1.33769e-11
Tb927.6.3140	42.3607	6.14971	1.89334	3.24808	0.00116186	0.00445299
Tb927.6.3150	324.142	4.05651	1.25571	3.23046	0.0012359	0.00470747
Tb927.6.3180	130.907	9.01897	1.51968	5.93477	2.94261e-09	2.44497e-08
Tb927.6.3240	101.275	9.4264	2.8748	3.27897	0.00104186	0.00405524
Tb927.6.3310	97.0314	11.1862	2.55104	4.38493	1.16021e-05	7.05032e-05
Tb927.6.3570	42.8666	10.0063	2.54747	3.92792	8.56853e-05	0.00043888
Tb927.6.3740	24.5125	5.80575	1.07809	5.3852	7.23635e-08	5.74554e-07
Tb927.6.3870	39.5472	9.46249	2.14166	4.41829	9.94846e-06	6.12985e-05
Tb927.6.3880	71.2196	6.13519	1.34348	4.56666	4.95565e-06	3.22729e-05
Tb927.6.3940	27.4356	7.08349	1.85296	3.8228	0.000131944	0.000644828
Tb927.6.3950	37.3531	8.56854	2.27694	3.76318	0.000167767	0.00079467
Tb927.6.400	61.1233	6.35592	1.73126	3.67126	0.000241353	0.00109998
Tb927.6.4130	93.4954	10.7126	2.17824	4.918	8.74337e-07	6.35069e-06
Tb927.6.4150	63.748	7.32359	2.33955	3.13034	0.00174601	0.00639129
Tb927.6.4250	30.4084	23.0962	2.76844	8.34268	7.26238e-17	1.27368e-15
Tb927.6.4330	6.3568	20.9134	2.46473	8.48504	2.15642e-17	4.16407e-16
Tb927.6.4350	38.2947	10.0625	2.79052	3.60596	0.000311006	0.00137777
Tb927.6.4390	79.4361	24.4313	2.54399	9.60354	7.72437e-22	3.19466e-20
Tb927.6.4520	5.55877	20.6712	2.94905	7.00944	2.39272e-12	2.26938e-11
Tb927.6.4640	75.6857	24.3385	2.43273	10.0046	1.45436e-23	8.66672e-22
Tb927.6.4670	63.8052	24.1235	2.52584	9.55069	1.28839e-21	5.10018e-20
Tb927.6.4760	69.9716	24.2595	2.68399	9.0386	1.58687e-19	4.48695e-18
Tb927.6.4800	58.2202	7.86573	2.54408	3.09178	0.00198957	0.0071091
Tb927.6.4990	50.1495	9.81147	2.1454	4.57326	4.80192e-06	3.13454e-05
Tb927.6.5060	23.3226	22.3857	2.90724	7.69996	1.36113e-14	1.66154e-13
Tb927.6.5070	131.597	11.1126	1.56494	7.10096	1.23894e-12	1.21958e-11
Tb927.6.5095	20.8186	22.5506	2.90281	7.76854	7.93976e-15	9.93277e-14
Tb927.6.5110	160.566	11.9822	2.04478	5.85989	4.63162e-09	3.83111e-08
Tb927.6.560	175.526	25.5426	1.72821	14.7798	1.97679e-49	2.93656e-46
Tb927.6.590	38.65	23.4298	2.08614	11.2312	2.86685e-29	3.97202e-27
Tb927.6.620	161.504	8.18163	1.62784	5.02607	5.00644e-07	3.71428e-06
Tb927.6.730	37.3518	9.00205	2.9485	3.05309	0.00226496	0.0079345
Tb927.6.740	60.6372	3.78745	0.789325	4.79834	1.59984e-06	1.11949e-05
Tb927.6.880	84.2201	24.515	2.84292	8.62316	6.51287e-18	1.38824e-16
Tb927.6.890	98.5897	7.52982	1.95962	3.8425	0.000121789	0.000601288
Tb927.6.910	2.76488	19.7591	2.94971	6.69867	2.10332e-11	1.82705e-10
Tb927.6.920	33.798	23.2439	2.94851	7.88325	3.18962e-15	4.21882e-14
Tb927.6.930	15.1717	22.1211	2.3825	9.28481	1.6199e-20	5.47408e-19
Tb927.6.950	9.241	20.3089	2.94879	6.88719	5.69058e-12	5.13635e-11
Tb927.7.1010	16.2263	22.1949	2.70408	8.20795	2.25002e-16	3.64608e-15
Tb927.7.1060	55.1819	23.9181	2.42318	9.87055	5.5858e-23	3.00549e-21
Tb927.7.1100	18.3242	22.0569	2.71253	8.13148	4.24068e-16	6.52829e-15
Tb927.7.1110	78.4036	7.83337	2.30329	3.40094	0.000671541	0.00270865
Tb927.7.1120	24.837	9.22533	1.79483	5.13993	2.74838e-07	2.09224e-06
Tb927.7.1150	61.8352	5.79962	1.72958	3.3532	0.000798825	0.00317354
Tb927.7.1160	23.8202	21.2797	2.93017	7.26226	3.8068e-13	3.96566e-12
Tb927.7.1170	17.2231	22.2985	2.71247	8.22073	2.02271e-16	3.36632e-15
Tb927.7.1310	84.8306	6.7558	1.72506	3.91627	8.99302e-05	0.000457242
Tb927.7.1330	30.5751	23.1016	2.9171	7.91938	2.38707e-15	3.26645e-14
Tb927.7.1360	20.4724	22.5424	2.89376	7.79	6.70069e-15	8.51726e-14
Tb927.7.1460	129.194	25.1144	2.70177	9.29555	1.46448e-20	5.04107e-19
Tb927.7.1490	18.3879	22.3877	2.9486	7.59266	3.13392e-14	3.68752e-13
Tb927.7.1510	16.4746	8.23075	2.71773	3.02854	0.00245741	0.0085332
Tb927.7.1580	141.678	8.74986	2.03578	4.29805	1.72311e-05	0.000101375
Tb927.7.1630	12.134	21.8161	2.9487	7.39855	1.37679e-13	1.48447e-12
Tb927.7.1660	104.082	24.8071	2.32325	10.6778	1.2936e-26	1.14299e-24
Tb927.7.1670	50.3712	9.41922	2.52439	3.73129	0.000190504	0.000887203
Tb927.7.1690	46.1267	23.6712	2.47723	9.55554	1.22941e-21	4.90172e-20
Tb927.7.1710	17.8608	22.3499	2.94861	7.5798	3.46084e-14	4.0464e-13
Tb927.7.1800	52.4621	9.05442	2.29747	3.94103	8.11313e-05	0.000417483
Tb927.7.1860	9.95927	21.5369	2.65989	8.09692	5.63685e-16	8.53536e-15
Tb927.7.1890	48.6424	23.7294	2.62944	9.02449	1.80537e-19	4.95314e-18
Tb927.7.2030	31.9375	22.4825	2.23501	10.0593	8.36083e-24	5.45914e-22
Tb927.7.2050	84.7536	24.1527	2.84227	8.49769	1.93408e-17	3.83061e-16
Tb927.7.210	21.0253	4.32563	1.0722	4.03434	5.47567e-05	0.00029179
Tb927.7.220	35.1549	23.2989	2.93352	7.9423	1.98466e-15	2.74289e-14
Tb927.7.2230	32.134	9.14768	1.87832	4.87013	1.11527e-06	7.98554e-06
Tb927.7.2270	18.5662	22.3404	2.75121	8.1202	4.65407e-16	7.1251e-15
Tb927.7.2330	57.6936	8.62563	2.20697	3.90836	9.29245e-05	0.000470738
Tb927.7.2380	5.85336	20.8002	2.94902	7.05325	1.74792e-12	1.69353e-11
Tb927.7.2440	4.02612	20.2794	2.61022	7.76925	7.89541e-15	9.89964e-14
Tb927.7.2470	127.809	25.0985	2.11396	11.8727	1.64076e-32	3.24754e-30
Tb927.7.2630	46.5138	9.92587	2.82455	3.51414	0.000441185	0.00187504
Tb927.7.2700	10.4776	21.6117	2.94875	7.32909	2.31716e-13	2.46956e-12
Tb927.7.2710	12.9885	21.7685	2.72151	7.99869	1.2575e-15	1.80079e-14
Tb927.7.280	48.3111	23.7278	2.78768	8.51165	1.71474e-17	3.41837e-16
Tb927.7.2810	8.84037	21.3708	2.94881	7.24726	4.2529e-13	4.38912e-12
Tb927.7.290	79.1608	6.75766	1.64909	4.09782	4.17051e-05	0.000226598
Tb927.7.2950	45.5317	7.09556	2.18093	3.25345	0.00114012	0.0043818
Tb927.7.3000	42.6216	7.57332	2.40617	3.14745	0.001647	0.006089
Tb927.7.3100	103.267	24.8025	2.94844	8.41208	4.02807e-17	7.36752e-16
Tb927.7.3130	70.9441	8.95244	2.45169	3.65154	0.000260675	0.00117932
Tb927.7.3220	46.2468	23.6781	2.94848	8.03061	9.6988e-16	1.41449e-14
Tb927.7.3240	15.769	22.1809	2.87085	7.72624	1.10769e-14	1.36826e-13
Tb927.7.3350	13.7969	21.9827	2.68345	8.19196	2.57009e-16	4.12853e-15
Tb927.7.3400	6.47753	20.9412	2.94896	7.1012	1.23678e-12	1.21958e-11
Tb927.7.3420	76.4841	7.28064	1.58058	4.60631	4.09876e-06	2.7042e-05
Tb927.7.3570	65.3746	7.86551	2.46865	3.18616	0.00144176	0.00540612
Tb927.7.3610	58.8309	10.4436	2.41785	4.31936	1.56479e-05	9.27495e-05
Tb927.7.3620	188.559	11.3483	2.16329	5.24585	1.55562e-07	1.21085e-06
Tb927.7.3650	101.421	5.33885	1.66361	3.20919	0.0013311	0.00503205
Tb927.7.3750	65.0739	10.2156	2.10606	4.85059	1.23092e-06	8.76833e-06
Tb927.7.3780	51.5973	7.52902	2.40551	3.1299	0.00174866	0.00639674
Tb927.7.3790	68.0284	24.2076	2.67918	9.03544	1.63341e-19	4.59511e-18
Tb927.7.3890	59.1161	10.4311	2.29816	4.53887	5.65564e-06	3.6531e-05
Tb927.7.3950	33.861	23.2413	2.75851	8.42531	3.59792e-17	6.64657e-16
Tb927.7.4050	115.425	9.17096	2.49275	3.67905	0.000234108	0.00107048
Tb927.7.4080	74.3286	24.3378	2.24388	10.8463	2.07672e-27	2.09258e-25
Tb927.7.4150	93.8981	7.70116	1.64733	4.67492	2.94069e-06	1.98264e-05
Tb927.7.4200	30.0237	23.0749	2.62438	8.79253	1.46234e-18	3.44862e-17
Tb927.7.4280	81.4232	10.9207	2.86381	3.81335	0.000137094	0.000667639
Tb927.7.4410	59.5542	7.0991	1.84787	3.84177	0.000122149	0.000602269
Tb927.7.4430	44.2174	23.4515	2.79322	8.39586	4.62479e-17	8.32162e-16
Tb927.7.4460	77.9213	8.19814	1.92486	4.25908	2.05266e-05	0.000119243
Tb927.7.470	50.0424	22.1271	2.47425	8.94297	3.78854e-19	9.76561e-18
Tb927.7.5100	19.4403	21.078	2.94859	7.14852	8.77197e-13	8.77513e-12
Tb927.7.5140	87.5173	7.73692	1.2466	6.20642	5.42041e-10	4.55151e-09
Tb927.7.5190	100.856	10.0317	2.7409	3.66001	0.000252202	0.00114472
Tb927.7.5210	232.141	7.71173	1.55482	4.95988	7.05379e-07	5.17776e-06
Tb927.7.5220	157.911	10.7019	2.09227	5.11499	3.13758e-07	2.37872e-06
Tb927.7.5240	15.4751	7.28194	2.31846	3.14085	0.00168459	0.00621156
Tb927.7.5280	74.4201	8.05666	1.91808	4.20036	2.66485e-05	0.00015194
Tb927.7.530	196.394	24.0249	2.45664	9.77959	1.37766e-22	6.92489e-21
Tb927.7.5480	58.0558	23.9986	2.65244	9.04773	1.4597e-19	4.14853e-18
Tb927.7.5490	37.8849	6.5391	2.18326	2.9951	0.00274354	0.00940302
Tb927.7.5520	63.8776	6.65873	1.6319	4.08035	4.49679e-05	0.000242897
Tb927.7.5670	69.5147	9.11149	2.70238	3.37166	0.000747179	0.00298979
Tb927.7.5870	32.9908	9.42612	2.7812	3.38923	0.000700893	0.00281679
Tb927.7.5890	79.4079	22.8315	2.8401	8.03899	9.05854e-16	1.33517e-14
Tb927.7.6040	28.9691	6.14165	1.48384	4.13902	3.48788e-05	0.000192912
Tb927.7.6050	39.4509	7.12713	1.37828	5.17104	2.32798e-07	1.78694e-06
Tb927.7.6090	123.154	7.33238	1.63472	4.48541	7.27735e-06	4.60401e-05
Tb927.7.6220	12.5551	6.4013	2.07291	3.08807	0.0020146	0.00718463
Tb927.7.6240	130.484	25.1231	2.90191	8.65745	4.82425e-18	1.06095e-16
Tb927.7.6250	90.4131	23.1963	2.94844	7.86729	3.62414e-15	4.72588e-14
Tb927.7.630	61.7734	24.0839	2.6342	9.14279	6.08637e-20	1.86357e-18
Tb927.7.6330	37.2057	6.46706	1.8441	3.50689	0.000453384	0.00192393
Tb927.7.6400	3.96989	20.2604	2.94931	6.86953	6.44129e-12	5.76699e-11
Tb927.7.6620	47.3905	7.12014	2.16361	3.29086	0.000998819	0.00390371
Tb927.7.6640	140.848	8.10908	1.8729	4.3297	1.49316e-05	8.88838e-05
Tb927.7.6670	58.9779	7.16665	1.59398	4.49606	6.92227e-06	4.4045e-05
Tb927.7.670	53.1761	6.04978	1.97873	3.0574	0.00223265	0.00784615
Tb927.7.6760	107.548	8.89245	1.99469	4.45806	8.27058e-06	5.19089e-05
Tb927.7.6780	56.9062	7.67432	2.33461	3.2872	0.0010119	0.00395204
Tb927.7.6850	52.4759	9.54576	1.98363	4.81226	1.4923e-06	1.04953e-05
Tb927.7.6890	71.0231	10.3308	2.52838	4.08591	4.39035e-05	0.000237611
Tb927.7.700	3.2986	19.9999	2.9495	6.78078	1.19528e-11	1.05482e-10
Tb927.7.7090	38.6615	4.65013	1.47269	3.15757	0.0015909	0.00590541
Tb927.7.710	46.3189	8.28377	2.37298	3.49088	0.000481439	0.00202592
Tb927.7.7230	74.9596	9.50852	1.87979	5.05829	4.23033e-07	3.16818e-06
Tb927.7.7250	93.249	10.8172	1.79001	6.04309	1.51191e-09	1.26e-08
Tb927.7.7300	2.13473	2.73168	0.8365	3.26561	0.0010923	0.00421554
Tb927.7.7310	22.178	8.71878	2.59239	3.36322	0.000770388	0.00306799
Tb927.7.7350	134.163	8.46372	1.61009	5.25666	1.46693e-07	1.14503e-06
Tb927.7.7430	39.0796	23.4458	2.08829	11.2272	2.99709e-29	4.05119e-27
Tb927.7.7440	21.6319	22.4609	2.35861	9.52293	1.68369e-21	6.47988e-20
Tb927.7.7500	50.3315	5.46603	1.73499	3.15047	0.00163009	0.00603463
Tb927.7.7540	39.3621	7.31786	1.4084	5.19588	2.03749e-07	1.57048e-06
Tb927.7.760	23.4115	21.7485	2.17861	9.98276	1.81346e-23	1.05791e-21
Tb927.7.800	3.00122	19.8674	2.9496	6.73562	1.63231e-11	1.43137e-10
Tb927.7.840	30.2113	23.0753	2.35716	9.78943	1.25002e-22	6.35561e-21
Tb927.7.900	42.3109	9.20892	2.29819	4.00704	6.14844e-05	0.000324521
Tb927.7.910	8.44587	21.3116	2.8363	7.51388	5.73981e-14	6.54527e-13
Tb927.7.920	141.556	9.71158	1.64762	5.89431	3.76254e-09	3.11689e-08
Tb927.7.940	62.3145	9.74125	2.94846	3.30384	0.000953697	0.0037379
Tb927.7.980	24.9794	8.4596	2.15562	3.92445	8.69297e-05	0.000444233
Tb927.8.1050	111.42	7.53357	1.51442	4.97457	6.53934e-07	4.8065e-06
Tb927.8.1100	174.964	7.4738	1.53224	4.87769	1.07337e-06	7.71548e-06
Tb927.8.1130	9.7883	19.3639	2.2811	8.48886	2.0868e-17	4.04372e-16
Tb927.8.1230	72.7004	10.1125	2.51969	4.01339	5.98536e-05	0.000317121
Tb927.8.1240	118.83	24.7799	2.72745	9.08536	1.03357e-19	3.01477e-18
Tb927.8.1250	52.7637	23.8653	2.94847	8.09411	5.76843e-16	8.71079e-15
Tb927.8.1270	34.543	22.091	2.94851	7.49225	6.77009e-14	7.62599e-13
Tb927.8.1280	228.08	7.31712	1.36233	5.37105	7.82787e-08	6.1886e-07
Tb927.8.1310	86.4357	10.2222	2.70388	3.78056	0.000156475	0.000749513
Tb927.8.1360	29.022	8.32605	2.28874	3.63783	0.000274944	0.0012368
Tb927.8.1400	16.1918	5.84267	1.46682	3.98321	6.79906e-05	0.000354472
Tb927.8.1440	8.03689	21.2423	2.80757	7.56609	3.84611e-14	4.46858e-13
Tb927.8.1450	39.9332	23.4819	2.94849	7.96402	1.66543e-15	2.32489e-14
Tb927.8.1480	164.007	11.2223	2.27657	4.92948	8.24504e-07	6.00447e-06
Tb927.8.1580	34.8731	8.22256	2.27187	3.6193	0.000295404	0.00132133
Tb927.8.1700	15.399	5.63549	1.58598	3.55332	0.000380403	0.00164574
Tb927.8.1740	87.7725	9.3629	2.03956	4.59065	4.41866e-06	2.90489e-05
Tb927.8.1840	213.438	9.98894	1.28247	7.78886	6.76167e-15	8.5751e-14
Tb927.8.1870	167.036	10.2752	1.82455	5.63166	1.78481e-08	1.45676e-07
Tb927.8.1890	55.3908	9.88294	2.28367	4.32765	1.50709e-05	8.95209e-05
Tb927.8.1910	80.5902	10.5516	2.18949	4.81919	1.44142e-06	1.01504e-05
Tb927.8.1920	7.11936	6.61285	2.13348	3.09956	0.00193809	0.00696105
Tb927.8.1950	118.293	7.40323	2.30209	3.21587	0.00130048	0.00493311
Tb927.8.2030	159.579	9.96636	2.6022	3.82998	0.000128153	0.000628519
Tb927.8.2120	49.3383	23.7633	2.78984	8.5178	1.62617e-17	3.2653e-16
Tb927.8.2150	54.7001	23.9141	2.40945	9.92511	3.23733e-23	1.79413e-21
Tb927.8.2160	84.6199	8.41826	2.26498	3.7167	0.00020184	0.000937633
Tb927.8.2185	19.0373	22.4401	2.88559	7.77663	7.44799e-15	9.35981e-14
Tb927.8.2200	63.808	23.8939	2.49665	9.5704	1.06496e-21	4.30804e-20
Tb927.8.2250	15.3378	22.1399	2.86682	7.7228	1.138e-14	1.40151e-13
Tb927.8.2310	19.3791	21.2899	2.889	7.36931	1.71509e-13	1.84206e-12
Tb927.8.2320	46.5715	6.16761	1.63614	3.76962	0.000163496	0.00077843
Tb927.8.2350	65.892	24.1715	2.19312	11.0216	3.00819e-28	3.33428e-26
Tb927.8.2360	35.158	7.89965	2.64174	2.99032	0.0027869	0.00952806
Tb927.8.2390	66.8746	9.17537	2.57595	3.56193	0.000368141	0.00159768
Tb927.8.2430	2.93881	19.8426	2.94963	6.72715	1.73018e-11	1.5124e-10
Tb927.8.2480	12.6905	21.8785	2.94869	7.41973	1.17364e-13	1.28543e-12
Tb927.8.2530	60.6591	6.46039	1.40974	4.58267	4.59084e-06	3.01094e-05
Tb927.8.2540	15.0528	4.13602	0.863316	4.79086	1.6607e-06	1.1606e-05
Tb927.8.2580	114.015	10.61	2.34325	4.5279	5.95715e-06	3.8389e-05
Tb927.8.2600	14.5214	20.8079	2.94865	7.05674	1.70457e-12	1.65442e-11
Tb927.8.2640	158.7	8.75985	2.07848	4.21455	2.50278e-05	0.000143438
Tb927.8.2680	71.9898	24.2984	2.69039	9.03157	1.6923e-19	4.71294e-18
Tb927.8.2960	41.1375	21.9094	2.82798	7.74739	9.38033e-15	1.1656e-13
Tb927.8.3020	66.4901	5.12329	1.31926	3.88345	0.000102986	0.000514654
Tb927.8.3200	89.0809	9.19475	2.59739	3.54	0.000400132	0.00172035
Tb927.8.3290	49.754	7.19178	2.13462	3.36912	0.000754091	0.00301528
Tb927.8.3330	8.26926	21.2815	2.69472	7.89749	2.8458e-15	3.78212e-14
Tb927.8.3550	41.8285	3.81449	1.13886	3.34939	0.000809894	0.00321521
Tb927.8.3590	58.9524	9.65339	2.40868	4.00775	6.12992e-05	0.000324161
Tb927.8.3710	85.1299	24.5316	2.6661	9.2013	3.53648e-20	1.11359e-18
Tb927.8.3720	64.2088	9.32088	2.6763	3.48275	0.0004963	0.00207741
Tb927.8.3780	32.7025	8.82239	2.61973	3.36767	0.00075805	0.00302639
Tb927.8.3800	19.5496	21.0812	2.9084	7.24839	4.21762e-13	4.36083e-12
Tb927.8.3830	46.5498	9.32512	2.81583	3.31168	0.000927365	0.00364242
Tb927.8.3880	26.9238	8.30167	2.26053	3.67244	0.000240242	0.00109582
Tb927.8.3930	31.5533	7.04567	2.29228	3.07365	0.00211454	0.00749762
Tb927.8.4140	2.66437	19.702	2.94975	6.67919	2.40268e-11	2.07667e-10
Tb927.8.4160	35.8337	8.95757	2.55082	3.51164	0.000445359	0.00189132
Tb927.8.4170	29.8164	8.83324	2.09817	4.20997	2.55403e-05	0.000146016
Tb927.8.4175	15.3958	7.73501	2.57071	3.0089	0.00262198	0.00903108
Tb927.8.4400	81.9556	24.4751	2.53011	9.67351	3.90739e-22	1.78965e-20
Tb927.8.4550	7.90082	21.2106	2.94886	7.19282	6.34682e-13	6.39529e-12
Tb927.8.4630	55.6289	23.9388	2.8182	8.49434	1.99055e-17	3.91192e-16
Tb927.8.4680	15.8582	21.9282	2.55358	8.58723	8.9088e-18	1.85611e-16
Tb927.8.4690	13.5787	5.4563	1.64389	3.31914	0.000902951	0.00356167
Tb927.8.4810	13.9407	22.0077	2.86872	7.67161	1.69853e-14	2.04636e-13
Tb927.8.4840	147.821	25.2646	1.91511	13.1923	9.72194e-40	4.89809e-37
Tb927.8.4880	159.176	25.4046	1.91477	13.2677	3.56363e-40	1.97496e-37
Tb927.8.4930	60.6473	24.0586	2.54169	9.46558	2.91948e-21	1.07865e-19
Tb927.8.5010	11.5141	21.7353	2.36024	9.20896	3.29315e-20	1.04289e-18
Tb927.8.5030	68.0577	24.2091	2.94846	8.21075	2.19807e-16	3.60405e-15
Tb927.8.5050	43.1987	8.09492	1.9247	4.2058	2.60165e-05	0.00014849
Tb927.8.5070	5.33694	20.6709	2.94908	7.00928	2.3955e-12	2.26938e-11
Tb927.8.5090	24.6668	8.4269	2.3552	3.578	0.000346229	0.00152
Tb927.8.5100	211.866	9.81123	2.00037	4.90471	9.35632e-07	6.76928e-06
Tb927.8.5200	104.52	8.84993	2.08932	4.23579	2.27752e-05	0.000131617
Tb927.8.5210	46.4767	10.0326	2.01185	4.98674	6.14066e-07	4.52547e-06
Tb927.8.5220	137.273	9.97357	2.13587	4.66955	3.01858e-06	2.0253e-05
Tb927.8.5230	62.8655	24.11	2.64726	9.10752	8.42901e-20	2.50605e-18
Tb927.8.5240	108.611	7.79547	2.11307	3.68917	0.000224987	0.0010339
Tb927.8.5290	24.5571	21.3328	2.94855	7.23499	4.65549e-13	4.76908e-12
Tb927.8.540	20.8855	21.4665	2.94858	7.28029	3.33102e-13	3.4897e-12
Tb927.8.5440	14.0951	20.9876	2.86992	7.31297	2.61309e-13	2.76898e-12
Tb927.8.5500	85.7909	24.4541	2.53265	9.65554	4.6571e-22	2.08142e-20
Tb927.8.5620	43.1944	8.21012	2.10213	3.90562	9.39838e-05	0.00047567
Tb927.8.570	38.028	22.8267	2.63788	8.65344	4.99691e-18	1.09027e-16
Tb927.8.5700	40.575	7.80825	2.28358	3.41931	0.000627802	0.00256395
Tb927.8.5770	67.1934	9.87139	2.4134	4.09024	4.30931e-05	0.000233852
Tb927.8.5830	42.2663	23.5559	2.81108	8.37965	5.30844e-17	9.49011e-16
Tb927.8.5870	35.0608	8.26426	2.16764	3.81256	0.000137536	0.000668619
Tb927.8.5910	15.5684	22.1541	2.94864	7.51334	5.76374e-14	6.55906e-13
Tb927.8.5960	10.8517	21.653	2.84496	7.61099	2.71995e-14	3.22093e-13
Tb927.8.5970	10.6692	21.2883	2.8714	7.41392	1.22621e-13	1.33773e-12
Tb927.8.5990	51.9868	23.8443	2.4853	9.59413	8.46288e-22	3.47417e-20
Tb927.8.6040	10.1324	21.006	2.84248	7.39002	1.46812e-13	1.57987e-12
Tb927.8.6060	8.76924	21.3642	2.94882	7.24503	4.32355e-13	4.45374e-12
Tb927.8.6100	178.026	6.73384	1.49039	4.51817	6.23774e-06	4.01039e-05
Tb927.8.6110	49.0741	23.7634	2.79662	8.4972	1.94226e-17	3.83061e-16
Tb927.8.6140	29.2701	23.0457	2.92775	7.87149	3.50434e-15	4.59126e-14
Tb927.8.620	4.05051	20.2883	2.94929	6.87904	6.02574e-12	5.42121e-11
Tb927.8.6200	70.7918	10.229	2.03774	5.01977	5.17345e-07	3.83306e-06
Tb927.8.6210	196.786	7.62932	1.73922	4.38662	1.15124e-05	7.00346e-05
Tb927.8.6220	122.53	11.1904	2.71312	4.12455	3.71465e-05	0.000204638
Tb927.8.6230	33.4762	23.2289	2.61376	8.88716	6.26883e-19	1.58639e-17
Tb927.8.6290	41.6082	23.531	2.49508	9.43099	4.06237e-21	1.49097e-19
Tb927.8.6330	132.608	23.267	2.43464	9.55667	1.21611e-21	4.88384e-20
Tb927.8.6360	72.8097	8.0013	1.69913	4.70905	2.4887e-06	1.70698e-05
Tb927.8.6380	2.8423	19.7974	2.94967	6.71172	1.92347e-11	1.67345e-10
Tb927.8.6390	83.5085	7.31941	1.98148	3.69392	0.000220827	0.00101627
Tb927.8.6530	33.8303	23.2362	2.59346	8.95951	3.26113e-19	8.56548e-18
Tb927.8.6690	118.276	8.00549	1.95137	4.10249	4.08725e-05	0.000222948
Tb927.8.6720	98.4624	7.39621	2.03591	3.63288	0.000280271	0.0012577
Tb927.8.6780	46.1954	23.6777	1.9951	11.8679	1.73736e-32	3.29719e-30
Tb927.8.6790	117.392	9.21893	2.39927	3.84239	0.000121842	0.000601288
Tb927.8.6820	43.1886	23.5737	2.94849	7.99517	1.29399e-15	1.84828e-14
Tb927.8.690	8.01951	21.2354	2.62512	8.0893	6.00107e-16	8.98863e-15
Tb927.8.6920	46.5146	9.14848	1.94558	4.7022	2.57377e-06	1.7588e-05
Tb927.8.6940	28.9903	7.36895	1.93307	3.81203	0.000137828	0.000669448
Tb927.8.6960	28.5515	9.23155	2.94297	3.13682	0.00170793	0.00627258
Tb927.8.6990	27.4046	7.77827	2.16269	3.59657	0.000322444	0.00142389
Tb927.8.7000	20.4257	5.63851	1.1167	5.04926	4.43536e-07	3.31724e-06
Tb927.8.7010	79.1679	24.4175	2.48871	9.81131	1.00652e-22	5.21322e-21
Tb927.8.7100	114.574	7.6882	1.48937	5.16203	2.4428e-07	1.87248e-06
Tb927.8.7220	22.4843	8.28805	2.46653	3.36021	0.000778832	0.00309855
Tb927.8.7230	3.56827	20.1128	2.94941	6.81926	9.15093e-12	8.14036e-11
Tb927.8.7260	32.3904	6.59517	1.98423	3.32379	0.000888015	0.00350776
Tb927.8.7290	28.0381	8.60421	2.50091	3.44043	0.000580797	0.002389
Tb927.8.7360	148.032	8.08344	2.06474	3.91499	9.04085e-05	0.000459252
Tb927.8.7450	66.1636	24.1807	2.66887	9.06027	1.30128e-19	3.75609e-18
Tb927.8.7500	46.9749	9.34199	2.66413	3.50658	0.000453905	0.00192467
Tb927.8.7580	122.142	25.0359	2.60082	9.62616	6.20016e-22	2.60313e-20
Tb927.8.7650	17.3294	22.3049	2.41083	9.25196	2.20422e-20	7.35892e-19
Tb927.8.7680	14.2131	7.61865	2.5614	2.97441	0.00293552	0.00995023
Tb927.8.7690	14.8995	22.0986	2.54305	8.6898	3.63075e-18	8.04866e-17
Tb927.8.7720	33.9569	6.68811	1.91274	3.49662	0.000471199	0.00198735
Tb927.8.7740	49.4743	9.45781	2.01111	4.70277	2.56653e-06	1.75602e-05
Tb927.8.7750	150.722	6.33084	2.11091	2.99911	0.00270768	0.00930314
Tb927.8.7790	106.336	6.50278	1.5041	4.32337	1.53664e-05	9.11785e-05
Tb927.8.7980	105.376	8.42712	1.91369	4.4036	1.06468e-05	6.51265e-05
Tb927.8.8110	68.9613	9.91463	2.30336	4.30443	1.67416e-05	9.85993e-05
Tb927.8.8130	34.3068	6.40063	1.90317	3.36315	0.000770597	0.00306799
Tb927.8.8220	6.07212	3.54491	1.08509	3.26692	0.00108724	0.00420189
Tb927.8.8230	36.1375	6.48705	1.19413	5.43244	5.55889e-08	4.42635e-07
Tb927.8.8240	28.622	5.98268	1.37628	4.34699	1.38021e-05	8.26041e-05
Tb927.8.8250	75.3886	7.75992	1.62636	4.77133	1.83011e-06	1.26939e-05
Tb927.8.8260	16.423	5.7291	1.35845	4.21738	2.47154e-05	0.000141941
Tb927.8.830	8.67277	21.347	2.94882	7.23916	4.51477e-13	4.64209e-12
Tb927.8.8310	73.8213	9.34578	2.44541	3.82177	0.000132496	0.000646386
Tb927.8.990	39.4423	23.1768	2.49303	9.29665	1.44938e-20	5.0203e-19
Tb927.9.10150	86.2722	24.5491	2.51866	9.74689	1.90214e-22	9.24705e-21
Tb927.9.10370	50.8422	8.41211	2.67283	3.14727	0.00164805	0.006089
Tb927.9.10430	13.1304	21.9247	2.69559	8.13352	4.16998e-16	6.43734e-15
Tb927.9.10660	28.276	8.9349	2.93418	3.04511	0.00232598	0.0081175
Tb927.9.10670	4.58274	20.4579	2.94919	6.93677	4.0116e-12	3.71156e-11
Tb927.9.10710	24.6918	6.36446	1.68973	3.76655	0.000165517	0.000785358
Tb927.9.10820	46.93	7.94402	2.30645	3.44426	0.000572626	0.00236299
Tb927.9.10880	8.34123	21.2911	2.94884	7.22018	5.19171e-13	5.2988e-12
Tb927.9.10970	88.126	7.62996	2.48384	3.07183	0.00212748	0.00753387
Tb927.9.11110	98.5732	8.47578	1.7323	4.89279	9.94183e-07	7.17417e-06
Tb927.9.11150	105.485	9.79943	2.72724	3.59316	0.000326686	0.00144033
Tb927.9.11250	31.6601	23.1527	2.94355	7.86557	3.67423e-15	4.76876e-14
Tb927.9.11350	8.25366	21.2794	2.94884	7.21618	5.34678e-13	5.44703e-12
Tb927.9.11480	198.713	9.5261	1.67718	5.67983	1.34829e-08	1.10373e-07
Tb927.9.11790	9.08328	21.4063	2.81798	7.59631	3.04688e-14	3.59273e-13
Tb927.9.11800	4.40563	20.4025	2.94922	6.91793	4.58294e-12	4.19812e-11
Tb927.9.12290	50.573	23.8009	2.47312	9.62383	6.34238e-22	2.64282e-20
Tb927.9.12300	15.0308	6.51092	1.89076	3.44355	0.000574139	0.00236571
Tb927.9.12380	34.1456	9.28526	2.63156	3.52842	0.000418041	0.00178626
Tb927.9.12430	33.9582	9.35794	2.94851	3.17379	0.00150465	0.00561533
Tb927.9.12690	149.877	8.58125	2.09369	4.09862	4.15615e-05	0.000226039
Tb927.9.12700	198.463	10.2981	1.84997	5.56663	2.5971e-08	2.09507e-07
Tb927.9.12810	97.8443	10.9506	2.33016	4.69949	2.60809e-06	1.77786e-05
Tb927.9.12850	28.0318	21.2737	2.59213	8.20702	2.26741e-16	3.66355e-15
Tb927.9.12880	47.3606	23.6839	2.94848	8.03256	9.54559e-16	1.39582e-14
Tb927.9.12990	43.1379	6.68127	1.85129	3.60897	0.00030741	0.00136402
Tb927.9.13050	100.226	8.96042	2.48046	3.6124	0.000303373	0.00134935
Tb927.9.13310	16.3937	22.2344	2.5381	8.76023	1.94858e-18	4.48093e-17
Tb927.9.13360	49.9723	9.84572	2.82423	3.48616	0.000490004	0.00205728
Tb927.9.13470	101.771	24.7765	2.42311	10.2251	1.53107e-24	1.08785e-22
Tb927.9.13480	23.5249	8.01698	2.62523	3.05383	0.00225942	0.00792013
Tb927.9.13520	51.3122	22.3294	2.40289	9.29274	1.50366e-20	5.11243e-19
Tb927.9.13540	12.5063	21.8528	2.94869	7.41101	1.25343e-13	1.35939e-12
Tb927.9.13610	5.95736	20.8144	2.35572	8.83566	9.95077e-19	2.37703e-17
Tb927.9.13620	40.9975	7.06626	1.97005	3.58684	0.000334715	0.00147338
Tb927.9.1380	58.6077	24.0109	2.65368	9.04815	1.45416e-19	4.14853e-18
Tb927.9.14040	111.536	22.9151	2.69195	8.51245	1.70295e-17	3.40713e-16
Tb927.9.14080	34.1777	8.26459	2.27699	3.62961	0.000283848	0.00127272
Tb927.9.1420	48.1693	23.7381	2.94848	8.05098	8.21354e-16	1.2171e-14
Tb927.9.14330	147.546	10.3827	2.33924	4.43849	9.0591e-06	5.63474e-05
Tb927.9.14430	50.1408	10.3823	2.41049	4.30713	1.65385e-05	9.75069e-05
Tb927.9.14440	9.64191	21.4939	2.94878	7.28909	3.12051e-13	3.28118e-12
Tb927.9.14470	94.6195	7.14647	2.37959	3.00324	0.0026712	0.00919491
Tb927.9.14480	14.4846	21.9164	2.25434	9.7219	2.43196e-22	1.17199e-20
Tb927.9.14540	26.4811	6.42128	1.38817	4.62573	3.73281e-06	2.48048e-05
Tb927.9.15000	49.3497	9.79111	2.28353	4.2877	1.80533e-05	0.000106054
Tb927.9.15010	18.7822	22.3624	2.89438	7.72614	1.10853e-14	1.36826e-13
Tb927.9.15050	55.9545	23.2997	2.63027	8.85829	8.12539e-19	1.98374e-17
Tb927.9.15070	15.2001	22.1147	2.94864	7.49994	6.38447e-14	7.20626e-13
Tb927.9.15290	64.0326	8.98257	2.54546	3.52886	0.000417355	0.00178471
Tb927.9.15400	179.377	8.11501	1.96853	4.12236	3.75006e-05	0.000206179
Tb927.9.15450	47.3512	5.51711	1.84	2.99843	0.00271373	0.00931239
Tb927.9.15930	6.78361	21.0157	2.47545	8.48965	2.07268e-17	4.04372e-16
Tb927.9.16050	24.1853	3.78091	1.09957	3.43855	0.000584841	0.00240088
Tb927.9.1710	94.5619	24.6793	2.28994	10.7773	4.40729e-27	4.21124e-25
Tb927.9.17270	2.73877	3.14074	0.634937	4.94655	7.55421e-07	5.53044e-06
Tb927.9.1750	81.7081	8.63014	2.03542	4.23997	2.23548e-05	0.000129457
Tb927.9.1790	33.329	22.3796	2.76073	8.10642	5.21342e-16	7.91583e-15
Tb927.9.1920	37.3457	23.3714	2.46707	9.47337	2.70946e-21	1.01458e-19
Tb927.9.1970	97.513	24.7188	2.94844	8.38368	5.13e-17	9.20079e-16
Tb927.9.1980	57.9938	8.18882	2.18287	3.7514	0.00017585	0.000827301
Tb927.9.2310	5.84881	18.9271	2.94902	6.41811	1.37976e-10	1.1746e-09
Tb927.9.2560	61.5006	7.00314	1.73195	4.04349	5.26612e-05	0.000281707
Tb927.9.2600	27.4083	8.56743	2.61052	3.28189	0.00103112	0.00401862
Tb927.9.2620	203.753	9.69337	1.84603	5.25094	1.51327e-07	1.17954e-06
Tb927.9.2650	75.2952	10.729	2.28791	4.68945	2.73947e-06	1.86284e-05
Tb927.9.2800	38.1564	9.83072	2.49498	3.9402	8.14154e-05	0.000418169
Tb927.9.2891	49.0275	4.46584	1.44535	3.0898	0.00200291	0.00714754
Tb927.9.2990	5.26443	20.6534	2.94909	7.0033	2.49994e-12	2.35623e-11
Tb927.9.3010	3.21733	19.9315	2.94952	6.75753	1.40365e-11	1.23673e-10
Tb927.9.3030	25.0853	9.26434	1.88835	4.90605	9.29284e-07	6.73215e-06
Tb927.9.3080	19.7867	22.3931	2.71217	8.25652	1.49984e-16	2.52647e-15
Tb927.9.3440	37.764	8.55704	2.80662	3.04888	0.00229695	0.00803135
Tb927.9.3490	29.0588	4.47178	1.38093	3.23824	0.0012027	0.00459047
Tb927.9.3530	51.3401	23.8273	2.82027	8.44861	2.94783e-17	5.48218e-16
Tb927.9.3680	5.43927	20.6902	2.35811	8.77403	1.72376e-18	3.9971e-17
Tb927.9.3800	48.6497	6.58538	2.1494	3.06383	0.00218527	0.00769914
Tb927.9.3850	52.138	9.63364	2.42184	3.97782	6.95491e-05	0.000361916
Tb927.9.4080	49.28	8.07332	2.4423	3.30562	0.00094765	0.00371683
Tb927.9.4190	53.6986	6.99098	2.34601	2.97995	0.00288296	0.00980205
Tb927.9.4250	47.3724	23.5431	2.94848	7.98481	1.40733e-15	1.98965e-14
Tb927.9.4290	32.6157	23.1921	2.93525	7.90124	2.76151e-15	3.67891e-14
Tb927.9.4310	25.8306	5.80019	1.87711	3.08996	0.00200186	0.00714754
Tb927.9.4360	4.78972	20.5217	2.94916	6.95849	3.4395e-12	3.20904e-11
Tb927.9.4390	8.13805	20.0261	2.94885	6.79116	1.11238e-11	9.83225e-11
Tb927.9.4560	149.683	25.2885	2.06696	12.2346	2.02981e-34	4.68717e-32
Tb927.9.4660	30.8437	6.52091	1.66329	3.92049	8.83709e-05	0.000450554
Tb927.9.4750	76.5729	5.09953	1.42356	3.58225	0.000340654	0.00149715
Tb927.9.4950	18.9407	22.425	2.57383	8.71269	2.96738e-18	6.65799e-17
Tb927.9.5000	3.85923	20.2214	2.94934	6.85624	7.06987e-12	6.30937e-11
Tb927.9.5040	347.392	6.97246	1.14979	6.06413	1.3267e-09	1.10731e-08
Tb927.9.5100	74.1104	24.338	2.25202	10.8072	3.18277e-27	3.14981e-25
Tb927.9.5240	20.2432	22.5277	2.7537	8.18088	2.81772e-16	4.49698e-15
Tb927.9.5260	45.9308	8.70526	2.31159	3.76592	0.000165937	0.000786677
Tb927.9.5300	62.2446	22.6895	2.67822	8.47187	2.41485e-17	4.599e-16
Tb927.9.5320	44.717	23.6337	2.94849	8.01554	1.09655e-15	1.57846e-14
Tb927.9.5330	42.0866	9.47636	1.98764	4.76764	1.86395e-06	1.29125e-05
Tb927.9.5410	45.476	23.6507	2.61915	9.02991	1.7182e-19	4.76113e-18
Tb927.9.5630	47.071	23.6972	2.94848	8.03709	9.19971e-16	1.3488e-14
Tb927.9.5680	115.451	9.07106	1.93986	4.67613	2.92333e-06	1.97574e-05
Tb927.9.6040	112.206	23.4065	2.17443	10.7645	5.06596e-27	4.75857e-25
Tb927.9.6110	47.0096	9.39443	1.90323	4.93605	7.97203e-07	5.82094e-06
Tb927.9.6150	44.1996	23.6076	2.66271	8.86604	7.57965e-19	1.86252e-17
Tb927.9.6210	106.805	5.36947	1.56717	3.42622	0.000612041	0.00250883
Tb927.9.6360	27.7311	22.9647	2.18403	10.5148	7.38124e-26	6.01571e-24
Tb927.9.6390	42.1846	9.17761	2.94849	3.11265	0.00185417	0.00669435
Tb927.9.6440	4.46645	20.4244	2.94921	6.92538	4.34804e-12	4.0028e-11
Tb927.9.6530	50.7878	7.23402	1.72905	4.18382	2.8665e-05	0.000162104
Tb927.9.660	35.3445	8.9391	2.50659	3.56624	0.00036214	0.00157782
Tb927.9.6650	102.641	24.7245	2.68163	9.21997	2.97181e-20	9.46539e-19
Tb927.9.6730	25.2643	22.2721	2.94855	7.55358	4.23446e-14	4.87887e-13
Tb927.9.6880	90.296	24.6137	2.54146	9.68487	3.49639e-22	1.62832e-20
Tb927.9.6920	50.2502	23.7885	2.50587	9.4931	2.24266e-21	8.51291e-20
Tb927.9.7000	27.4453	8.88056	2.61538	3.39551	0.000685012	0.00275696
Tb927.9.7080	27.9519	22.9785	2.59455	8.85644	8.26137e-19	2.00809e-17
Tb927.9.7230	31.1322	23.1272	2.94852	7.84366	4.37589e-15	5.63569e-14
Tb927.9.7285	43.3909	9.2352	2.50931	3.68037	0.000232895	0.0010667
Tb927.9.7740	26.0956	21.5432	2.44645	8.80589	1.29818e-18	3.08778e-17
Tb927.9.7810	3.1945	19.6999	2.94953	6.67901	2.40567e-11	2.07667e-10
Tb927.9.7820	64.9447	8.46895	2.71838	3.11544	0.00183671	0.00664863
Tb927.9.7830	37.9597	7.67273	2.49854	3.07088	0.00213427	0.00755035
Tb927.9.8130	16.0395	7.82362	2.08087	3.75978	0.000170064	0.000803211
Tb927.9.8250	53.031	23.741	2.53836	9.35289	8.52814e-21	3.06902e-19
Tb927.9.8490	87.0936	7.69525	2.06003	3.7355	0.000187342	0.00087616
Tb927.9.8510	101.357	9.35729	2.05573	4.5518	5.31887e-06	3.45814e-05
Tb927.9.8580	47.8174	23.7259	2.77618	8.54623	1.27178e-17	2.61045e-16
Tb927.9.8620	42.3482	22.5681	2.7708	8.14498	3.79348e-16	5.88892e-15
Tb927.9.8680	5.79191	20.7853	2.51891	8.25168	1.5618e-16	2.62287e-15
Tb927.9.8720	6.33164	20.9076	2.94897	7.08977	1.34334e-12	1.31766e-11
Tb927.9.9090	6.19873	20.8791	2.94899	7.08009	1.44056e-12	1.40557e-11
Tb927.9.9190	8.1215	21.1425	2.94885	7.16975	7.51321e-13	7.54316e-12
Tb927.9.9220	38.5406	9.51512	2.9485	3.22711	0.00125048	0.00475646
Tb927.9.9280	62.2244	7.34917	2.34252	3.13729	0.0017052	0.00626671
Tb927.9.9390	15.0243	5.73439	1.83085	3.13209	0.00173566	0.006366
Tb927.9.9580	25.3845	7.20721	1.72551	4.17685	2.95579e-05	0.000166331
Tb927.9.9720	79.6089	22.6167	2.16444	10.4492	1.47795e-25	1.13761e-23
Tb927.9.9940	166.567	7.0991	1.99036	3.56674	0.000361445	0.00157727
Tb927.9.9950	56.1543	9.65496	1.86612	5.17381	2.29373e-07	1.76309e-06
Tb927.9.9960	10.8115	21.6554	2.86817	7.55025	4.34427e-14	4.98467e-13
Tb927.9.9970	68.94	24.2383	2.43351	9.96023	2.27533e-23	1.29999e-21

## Sheet: DEGs enriched in 7d vs BSF 
	baseMean	log2FoldChange	lfcSE	stat	pvalue	padj
Tb10.v4.0215	177.931	-2.88422	0.860656	-3.35119	0.000804639	0.00320045
Tb10.v4.0245	18.4268	-5.01548	0.99055	-5.06334	4.11984e-07	2.71267e-06
Tb11.1620	12.9441	-4.09047	0.639108	-6.40028	1.55092e-10	1.12462e-09
Tb11.NT.178	0.939175	-4.44766	1.4342	-3.10114	0.00192775	0.00702082
Tb11.v4.0044	7.63213	-3.06894	0.670387	-4.57787	4.69742e-06	2.76756e-05
Tb11.v5.0214	214.253	-2.21752	0.691667	-3.20605	0.0013457	0.00509796
Tb11.v5.0220	11.2871	-4.87799	1.04548	-4.66579	3.07437e-06	1.85776e-05
Tb11.v5.0265	314.025	-3.32551	0.728074	-4.56755	4.93463e-06	2.88926e-05
Tb11.v5.0349	254.54	-2.18388	0.680702	-3.20828	0.0013353	0.00506198
Tb11.v5.0397	50.025	-2.57278	0.796758	-3.22907	0.00124195	0.00474618
Tb11.v5.0401	19.7916	-5.78031	0.666805	-8.66866	4.37232e-18	8.05533e-17
Tb11.v5.0409	5.30688	-3.69151	1.22536	-3.0126	0.00259018	0.00916774
Tb11.v5.0417	11.855	-3.60503	1.20665	-2.98765	0.00281135	0.00980334
Tb11.v5.0462	11.6215	-7.89126	2.34767	-3.36131	0.000775727	0.00309852
Tb11.v5.0498	110.226	-2.16964	0.667708	-3.24938	0.00115655	0.00445906
Tb11.v5.0556	291.269	-3.52969	0.69528	-5.07665	3.84154e-07	2.54423e-06
Tb11.v5.0576	809.287	-3.98233	0.844707	-4.71445	2.42366e-06	1.47718e-05
Tb11.v5.0619	15.6573	-3.11083	0.805699	-3.86104	0.000112907	0.000539443
Tb11.v5.0626	13.2781	-3.99061	0.776373	-5.14007	2.74638e-07	1.83179e-06
Tb11.v5.0633	70.725	-2.89104	0.897703	-3.22049	0.0012797	0.00486425
Tb11.v5.0657	181.413	-2.65095	0.689419	-3.8452	0.000120456	0.000571558
Tb11.v5.0671	65.3113	-2.41957	0.717445	-3.37248	0.000744936	0.00298608
Tb11.v5.0678	35.2456	-5.45293	0.806987	-6.75715	1.40732e-11	1.0515e-10
Tb11.v5.0715	3.72953	-3.81372	1.02534	-3.71947	0.000199637	0.000909524
Tb11.v5.0717	42.7731	-3.17757	0.763132	-4.16386	3.12914e-05	0.000166027
Tb11.v5.0784	15.3743	-3.44574	0.553715	-6.22294	4.87914e-10	3.51995e-09
Tb11.v5.0800	9.22982	-5.07767	1.45125	-3.49883	0.000467307	0.0019535
Tb11.v5.0813	47.2571	-8.77553	1.2459	-7.04355	1.87409e-12	1.49927e-11
Tb11.v5.0852	35.8363	-5.57235	1.34207	-4.15207	3.29489e-05	0.000174004
Tb11.v5.0955	2.52538	-3.80062	1.09893	-3.45848	0.000543234	0.00222809
Tb11.v5.0986	5.70582	-5.27628	0.684164	-7.71201	1.23849e-14	1.30445e-13
Tb11.v5.1000	5.85659	-3.13357	0.882655	-3.55016	0.000384991	0.00164713
Tb11.v5.1032	15.3324	-4.37859	0.858343	-5.10121	3.37486e-07	2.24567e-06
Tb11.v5.1035	166.015	-4.4151	0.907031	-4.86764	1.12937e-06	7.11327e-06
Tb927.1.2150	114.597	-4.60609	1.43815	-3.20278	0.00136106	0.00514581
Tb927.1.4650	3523.09	-3.24433	0.522479	-6.20949	5.31573e-10	3.83004e-09
Tb927.1.4810	2.49002	-5.94141	1.40669	-4.22369	2.40335e-05	0.00012939
Tb927.1.5340	3.6091	-5.97682	1.86466	-3.20532	0.00134913	0.00510754
Tb927.10.100	11.8487	-4.16095	1.08238	-3.84427	0.000120914	0.000572772
Tb927.10.10220	36.4235	-27.1519	2.95122	-9.20022	3.57217e-20	9.14216e-19
Tb927.10.10440	2.44003	-3.54983	1.18916	-2.98516	0.00283431	0.00987123
Tb927.10.11950	10.3913	-24.2885	2.95248	-8.2265	1.92771e-16	2.72578e-15
Tb927.10.12800	404.974	-2.37922	0.691021	-3.44306	0.000575181	0.00235059
Tb927.10.14150	22.1513	-11.9751	2.95155	-4.05723	4.96587e-05	0.000253722
Tb927.10.15530	33.0456	-10.4689	2.30212	-4.54748	5.42919e-06	3.16572e-05
Tb927.10.16060	16.1064	-26.0582	2.95186	-8.82774	1.06809e-18	2.14224e-17
Tb927.10.2390	2.01601	-4.82131	1.16362	-4.14339	3.42216e-05	0.000179886
Tb927.10.2460	72.5799	-12.0561	2.95097	-4.08548	4.3986e-05	0.000227201
Tb927.10.3020	20.2182	-5.92216	1.96956	-3.00685	0.0026397	0.00933134
Tb927.10.4960	34.5896	-9.73317	2.95125	-3.29798	0.000973828	0.00380648
Tb927.10.5250	9.16048	-3.43538	0.989991	-3.47011	0.000520252	0.00214784
Tb927.10.610	27.6164	-5.28342	1.34647	-3.92391	8.71216e-05	0.000426263
Tb927.10.690	61.3698	-26.9455	2.95102	-9.13092	6.79204e-20	1.67071e-18
Tb927.10.8570	39.5461	-10.1077	2.78642	-3.62751	0.000286169	0.00125083
Tb927.10.8860	20.9965	-11.1857	2.95159	-3.78971	0.000150822	0.000699793
Tb927.11.100	17.7647	-8.69825	1.95861	-4.44103	8.95292e-06	5.06377e-05
Tb927.11.10330	3076.17	-3.16583	0.809886	-3.90898	9.26877e-05	0.000451933
Tb927.11.10440	17.6269	-26.1825	2.95176	-8.87015	7.305e-19	1.497e-17
Tb927.11.105	3.3573	-4.46336	1.23869	-3.60329	0.000314212	0.00136078
Tb927.11.1090	14.9748	-25.9424	2.61957	-9.90331	4.02711e-23	1.79349e-21
Tb927.11.11975	76.3887	-5.83684	1.35562	-4.30566	1.66487e-05	9.16004e-05
Tb927.11.12130	715.665	-3.61777	0.903937	-4.00224	6.2745e-05	0.000314336
Tb927.11.12320	26.471	-8.00488	2.64945	-3.02133	0.00251665	0.00891865
Tb927.11.12410	37.9825	-3.93346	0.816862	-4.81532	1.46961e-06	9.16443e-06
Tb927.11.12870	1.29717	-4.76918	1.45771	-3.2717	0.00106904	0.00415568
Tb927.11.13270	241.024	-4.10838	1.20297	-3.4152	0.000637347	0.00258041
Tb927.11.14165	471.425	-4.87276	1.04973	-4.6419	3.45216e-06	2.06618e-05
Tb927.11.16260	187.159	-13.4223	2.69752	-4.9758	6.49777e-07	4.17155e-06
Tb927.11.16460	38.2349	-12.3354	2.9512	-4.17978	2.91787e-05	0.0001554
Tb927.11.16550	1624.44	-3.83482	0.772808	-4.96219	6.97035e-07	4.45976e-06
Tb927.11.16780	72.0854	-3.98036	1.30464	-3.05092	0.00228138	0.0081823
Tb927.11.17820	29.9689	-5.94602	1.07782	-5.51673	3.45375e-08	2.42062e-07
Tb927.11.19200	1.31333	-4.99134	1.43018	-3.49	0.000483017	0.00201026
Tb927.11.4620	152.988	-3.08725	0.912628	-3.38282	0.000717457	0.00288821
Tb927.11.4770	102.463	-2.58492	0.826387	-3.12798	0.00176014	0.00648557
Tb927.11.5480	30.4411	-11.4175	2.69454	-4.23727	2.26258e-05	0.00012211
Tb927.11.7685	36.1154	-4.49846	0.990856	-4.53997	5.62616e-06	3.27046e-05
Tb927.11.8830	329.988	-6.48312	1.97238	-3.28695	0.0010128	0.00395608
Tb927.11.9650	2.4443	-5.91502	1.68495	-3.51051	0.000447249	0.00188368
Tb927.11.9990	18.4321	-10.1018	2.2591	-4.47161	7.76336e-06	4.42637e-05
Tb927.11.rRNA_1	295.909	-2.07954	0.618377	-3.3629	0.000771271	0.0030829
Tb927.2.1130	154.102	-3.66078	0.891698	-4.10541	4.03605e-05	0.000210008
Tb927.2.1452	1.55341	-2.11173	0.7042	-2.99877	0.0027107	0.00952281
Tb927.2.1986	5.24445	-2.70782	0.581668	-4.65527	3.23562e-06	1.94895e-05
Tb927.2.2720	9.61022	-4.20053	1.16421	-3.60805	0.00030851	0.00133814
Tb927.2.370	919.427	-2.4251	0.696906	-3.47981	0.000501776	0.00208068
Tb927.2.3720	88.4157	-8.02069	1.157	-6.93231	4.14016e-12	3.20777e-11
Tb927.2.6000	2014.82	-2.74649	0.879605	-3.12242	0.00179373	0.00659215
Tb927.2.720	596.315	-2.95129	0.669274	-4.40969	1.0352e-05	5.82015e-05
Tb927.3.1730	23.2903	-10.299	2.72749	-3.77599	0.000159376	0.000735861
Tb927.3.2477	28.5332	-12.3591	2.73551	-4.51803	6.24174e-06	3.60606e-05
Tb927.3.3940	896.012	-2.87813	0.643831	-4.47031	7.81055e-06	4.44879e-05
Tb927.3.4870	31.4107	-12.052	2.9513	-4.08363	4.43374e-05	0.000228807
Tb927.3.4960	28.102	-7.67	2.27046	-3.37816	0.000729717	0.00292923
Tb927.3.5650	7.17775	-3.43149	1.0736	-3.19626	0.00139223	0.00525663
Tb927.3.5810	24.046	-4.3308	1.05708	-4.09697	4.18602e-05	0.000217013
Tb927.4.1000	7.79	-4.20681	1.20954	-3.47802	0.00050513	0.00209305
Tb927.4.1800	21.3998	-2.36122	0.616588	-3.8295	0.000128405	0.000606732
Tb927.4.1880	149.373	-6.49431	1.62868	-3.98746	6.67838e-05	0.000333683
Tb927.4.2220	6.99137	-7.06307	1.58035	-4.46932	7.84676e-06	4.46492e-05
Tb927.4.370	9.68489	-8.69684	2.49048	-3.49203	0.000479372	0.00199803
Tb927.4.4940	1.17132	-4.45295	1.4724	-3.02428	0.00249223	0.00884319
Tb927.5.1120	1069.41	-4.16155	1.39486	-2.98349	0.00284986	0.00991745
Tb927.5.2000	378.934	-3.37296	1.01467	-3.32419	0.000886758	0.00349269
Tb927.5.3420	55.6683	-27.5471	2.95105	-9.33467	1.01311e-20	2.86507e-19
Tb927.5.3620	1066.71	-3.01012	0.985473	-3.05449	0.00225442	0.00811131
Tb927.5.790	9.13347	-7.36243	1.6565	-4.44458	8.80656e-06	4.98597e-05
Tb927.6.1240	10.3575	-25.4553	2.95248	-8.62166	6.5989e-18	1.18112e-16
Tb927.6.170	303.192	-2.67185	0.781718	-3.41791	0.000631028	0.00255849
Tb927.6.181	2.45452	-2.32441	0.742296	-3.13138	0.00173988	0.00643187
Tb927.6.2430	10.8037	-25.5161	2.95241	-8.64247	5.50123e-18	1.00048e-16
Tb927.6.2630	23.352	-26.5652	2.86991	-9.25645	2.11335e-20	5.58557e-19
Tb927.6.3070	48.4558	-12.1351	2.77321	-4.37581	1.2098e-05	6.74153e-05
Tb927.6.3240	125.553	-11.4398	2.68854	-4.25503	2.09022e-05	0.000113349
Tb927.6.3390	8.18068	-4.04225	1.34765	-2.99947	0.0027045	0.00950692
Tb927.6.3490	866.984	-2.07902	0.56237	-3.6969	0.00021825	0.000983604
Tb927.6.3550	39.0195	-11.8407	2.95119	-4.01219	6.01585e-05	0.000302719
Tb927.6.4300	67.6975	-5.19682	1.03516	-5.02031	5.15884e-07	3.34999e-06
Tb927.6.4700	31.1982	-26.8773	2.95131	-9.10693	8.47484e-20	2.05724e-18
Tb927.6.640	1174.14	-2.93475	0.686534	-4.27474	1.91361e-05	0.000104372
Tb927.6.690	1054.34	-4.40191	0.975404	-4.51291	6.39436e-06	3.68294e-05
Tb927.6.860	8.73446	-6.39739	1.81047	-3.53355	0.000410021	0.00174367
Tb927.7.1910	22.9895	-8.97513	2.95151	-3.04086	0.00235902	0.00840216
Tb927.7.1930	3.31995	-5.63952	1.13656	-4.96192	6.98e-07	4.46089e-06
Tb927.7.2500	20.1122	-8.87904	2.95163	-3.00818	0.00262817	0.00929638
Tb927.7.3920	11.793	-5.15325	1.71417	-3.00626	0.00264485	0.00933203
Tb927.7.4520	231.211	-3.51551	0.921218	-3.81616	0.000135547	0.000634787
Tb927.7.5340	139.253	-5.55482	1.60208	-3.46726	0.000525799	0.00216916
Tb927.7.5580	20.9579	-10.5037	2.95159	-3.55864	0.000372778	0.00159851
Tb927.7.6340	30.03	-5.52876	1.46707	-3.76857	0.000164187	0.000757457
Tb927.7.7530	198.537	-3.83356	1.03411	-3.70712	0.000209629	0.000952338
Tb927.8.1350	9.80735	-25.3833	2.95258	-8.59698	8.18421e-18	1.44656e-16
Tb927.8.2450	3.26541	-6.14513	1.95366	-3.14544	0.00165839	0.00616688
Tb927.8.3260	2.54357	-5.88997	1.13491	-5.1898	2.10521e-07	1.41919e-06
Tb927.8.3320	1.84445	-5.41605	1.39326	-3.88731	0.000101361	0.00048916
Tb927.8.4200	109.284	-3.74629	1.11182	-3.36952	0.000752995	0.00301411
Tb927.8.470	10.7577	-4.70896	1.3532	-3.47988	0.000501639	0.00208068
Tb927.8.7820	598.829	-3.30186	0.73067	-4.51894	6.21487e-06	3.59421e-05
Tb927.8.870	1452.96	-3.47358	0.817513	-4.24896	2.14766e-05	0.000116129
Tb927.8.910	860.395	-2.05792	0.58107	-3.5416	0.00039771	0.00169769
Tb927.9.11300	19.472	-10.7137	2.95166	-3.62972	0.00028373	0.00124112
Tb927.9.12570	24.4763	-2.97811	0.84947	-3.50585	0.000455155	0.00191153
Tb927.9.13430	22.8098	-6.59496	1.53107	-4.30742	1.65167e-05	9.09624e-05
Tb927.9.16310	4.304	-5.03628	1.28214	-3.92804	8.56413e-05	0.000419746
Tb927.9.16770	19.658	-26.3091	1.81026	-14.5333	7.45002e-48	6.01962e-45
Tb927.9.18140	61.332	-2.43199	0.513157	-4.73926	2.14495e-06	1.31155e-05
Tb927.9.5900	18.7294	-8.5768	2.40341	-3.5686	0.000358899	0.00154133
Tb927.9.6570	8.63462	-3.66526	0.706542	-5.18761	2.13008e-07	1.43425e-06
Tb927.9.7540	2.35628	-3.80111	0.84044	-4.52276	6.10377e-06	3.54081e-05
Tb927.9.9640	11.5309	-7.98774	2.67998	-2.98052	0.00287757	0.00999039

## Sheet: DEGs enriched in BSF vs 7d
	baseMean	log2FoldChange	lfcSE	stat	pvalue	padj
AnTat1.1	11162.2	5.33593	1.14133	4.67518	2.93693e-06	1.77851e-05
Tb05.5K5.150	19.7854	22.5059	2.42233	9.29103	1.52798e-20	4.17501e-19
Tb05.5K5.190	9.05707	21.417	2.68709	7.97034	1.58235e-15	1.91644e-14
Tb05.5K5.210	20.375	8.49379	1.77288	4.79096	1.65986e-06	1.03054e-05
Tb05.5K5.220	39.9379	4.7276	1.26261	3.74431	0.000180892	0.000830457
Tb05.5K5.240	9.36633	21.466	2.83486	7.57214	3.67138e-14	3.64304e-13
Tb05.5K5.260	23.8678	5.52816	1.36361	4.05406	5.0337e-05	0.000256955
Tb05.5K5.280	10.2348	5.01733	1.68178	2.98335	0.00285109	0.00991745
Tb05.5K5.70	12.0327	21.8117	2.96038	7.36787	1.73377e-13	1.5615e-12
Tb07.30D13.60	26.3257	5.29371	1.2845	4.12121	3.76883e-05	0.00019701
Tb09.v4.0039	59.3523	4.70245	0.704171	6.678	2.42228e-11	1.78623e-10
Tb09.v4.0065	22.6153	8.77885	1.89244	4.63891	3.50259e-06	2.09415e-05
Tb1.NT.27	118.545	4.14396	0.539905	7.67535	1.64971e-14	1.71207e-13
Tb10.v4.0163	63.8976	5.49306	0.740626	7.41677	1.20012e-13	1.11277e-12
Tb10.v4.0221	21.7878	6.71013	1.84475	3.63742	0.000275382	0.00120648
Tb10_rRNA_2:rRNA	93.9588	4.05326	0.40853	9.92156	3.35464e-23	1.54259e-21
Tb11.01.2730	97.7572	23.1513	2.18883	10.577	3.80914e-26	2.8348e-24
Tb11.02.5420b	25.7695	7.54809	2.03773	3.70417	0.000212084	0.000959638
Tb11.0880	9.83841	2.43639	0.582353	4.18369	2.86812e-05	0.000153038
Tb11.v5.0152	21.3652	7.73706	1.70278	4.54378	5.52531e-06	3.21845e-05
Tb11.v5.0162	32.9259	21.4038	2.19852	9.73554	2.12688e-22	8.23948e-21
Tb11.v5.0190	9.31637	21.0297	2.2627	9.29406	1.48519e-20	4.09767e-19
Tb11.v5.0222	17.1939	5.36039	1.54768	3.4635	0.000533197	0.00219328
Tb11.v5.0231	3.19269	3.61106	1.06526	3.38985	0.00069931	0.00281924
Tb11.v5.0431	10.0544	4.84878	1.31616	3.68405	0.00022956	0.00103047
Tb11.v5.0469	12.6704	2.27114	0.537727	4.2236	2.40432e-05	0.00012939
Tb11.v5.0470	20.4107	5.46704	1.02062	5.35661	8.47999e-08	5.86343e-07
Tb11.v5.0480	13.2925	7.54343	2.16566	3.4832	0.000495454	0.00205899
Tb11.v5.0538	4.11709	3.83234	1.15243	3.32543	0.000882834	0.00347966
Tb11.v5.0591	16.8824	22.2852	2.56326	8.6941	3.49601e-18	6.56925e-17
Tb11.v5.0602	34.8727	4.05237	1.29666	3.12523	0.00177666	0.00654219
Tb11.v5.0613	10.4019	5.1869	1.42344	3.64392	0.000268519	0.0011819
Tb11.v5.0630	15.3088	22.1505	2.87119	7.71476	1.21214e-14	1.28147e-13
Tb11.v5.0636	15.1843	5.46984	1.41609	3.86265	0.000112164	0.000537009
Tb11.v5.0649	10.0468	3.7308	1.13769	3.27929	0.00104069	0.00405382
Tb11.v5.0693	19.0465	3.43046	1.00292	3.42046	0.000625144	0.00253645
Tb11.v5.0748	51.5143	9.04432	1.78905	5.05537	4.29563e-07	2.82184e-06
Tb11.v5.0788	104.593	9.28854	1.79278	5.18107	2.20616e-07	1.48195e-06
Tb11.v5.0831	27.3656	22.9601	1.91072	12.0165	2.91213e-33	6.58841e-31
Tb11.v5.0869	12.7625	6.63681	2.18247	3.04096	0.00235828	0.00840216
Tb11.v5.0886	12.6932	7.87628	1.98241	3.97308	7.09495e-05	0.000352628
Tb11.v5.1026	25.0895	21.6195	2.9352	7.36561	1.76344e-13	1.58318e-12
Tb11.v5.1027	5.42654	20.7036	2.48291	8.33845	7.52708e-17	1.12035e-15
Tb11.v5.1062	8.97117	21.406	2.96051	7.2305	4.81205e-13	4.09935e-12
Tb927.1.1100	69.4335	24.2573	2.96008	8.19481	2.50987e-16	3.50514e-15
Tb927.1.1160	7.69461	20.3666	2.96059	6.87926	6.01663e-12	4.5678e-11
Tb927.1.1220	40.7945	23.5085	2.48167	9.47282	2.72385e-21	8.41864e-20
Tb927.1.1340	32.6287	6.38128	1.864	3.42343	0.000618362	0.00251435
Tb927.1.1530	91.6437	4.89731	1.13916	4.29905	1.71535e-05	9.42857e-05
Tb927.1.1710	209.761	7.65647	2.04822	3.73811	0.000185406	0.000848542
Tb927.1.1790	74.2817	9.87862	2.15835	4.57692	4.71868e-06	2.77719e-05
Tb927.1.1880	130.395	11.2749	2.482	4.54267	5.55453e-06	3.23214e-05
Tb927.1.1910	47.7369	8.38795	2.4368	3.44219	0.000577015	0.00235469
Tb927.1.1920	7.38622	21.1358	2.87899	7.3414	2.11371e-13	1.87385e-12
Tb927.1.2000	19.2606	6.20994	1.76178	3.52481	0.000423794	0.00179818
Tb927.1.2310	12.7672	4.62552	1.51127	3.06067	0.00220839	0.00795077
Tb927.1.2570	77.7149	24.0843	2.83468	8.49629	1.95743e-17	3.22777e-16
Tb927.1.2580	30.4358	23.1088	2.96016	7.80662	5.87431e-15	6.48928e-14
Tb927.1.2740	28.6632	21.6487	2.77504	7.8012	6.13192e-15	6.7344e-14
Tb927.1.2750	38.3383	22.5375	2.34605	9.60659	7.4993e-22	2.62478e-20
Tb927.1.2820	9.19586	18.9003	2.50693	7.53923	4.72758e-14	4.64222e-13
Tb927.1.2880	18.547	8.20155	2.16901	3.78124	0.000156049	0.000722269
Tb927.1.2980	205.258	8.77601	2.17206	4.04041	5.33576e-05	0.000271151
Tb927.1.3250	96.9742	6.42561	1.97594	3.25193	0.00114626	0.00442541
Tb927.1.3310	28.77	7.14928	2.25972	3.16379	0.00155728	0.00583696
Tb927.1.3360	20.5374	6.75641	1.89985	3.55628	0.000376139	0.0016117
Tb927.1.3560	109.129	6.48247	1.58992	4.07724	4.55744e-05	0.000234548
Tb927.1.3890	51.0705	7.05729	2.31298	3.05117	0.00227953	0.00818085
Tb927.1.3910	41.1095	4.70872	1.4257	3.30274	0.000957457	0.00374767
Tb927.1.430	14.3585	3.40323	0.836518	4.06833	4.73515e-05	0.000242811
Tb927.1.4470	77.9091	9.83484	1.89073	5.20162	1.97561e-07	1.33821e-06
Tb927.1.4740	99.5479	9.08192	2.61695	3.47043	0.000519632	0.00214685
Tb927.1.4780	60.9859	24.0189	2.96009	8.11426	4.88743e-16	6.53507e-15
Tb927.1.4970	129.125	9.8182	2.50658	3.91697	8.96681e-05	0.000437964
Tb927.1.5160	33.9446	9.80464	2.62844	3.73021	0.000191317	0.000873357
Tb927.1.600	57.4807	7.56913	1.81902	4.16111	3.16698e-05	0.000167719
Tb927.1.610	3.25055	19.9946	2.96137	6.75182	1.46e-11	1.08942e-10
Tb927.1.650	32.5705	23.2033	2.61582	8.8704	7.28815e-19	1.497e-17
Tb927.1.730	129.621	10.255	2.96005	3.46448	0.00053126	0.0021869
Tb927.1.750	110.468	11.1155	2.44919	4.53845	5.66684e-06	3.29072e-05
Tb927.10.10070	29.8435	9.09558	2.78428	3.26676	0.00108785	0.00421431
Tb927.10.10090	76.9047	10.6688	2.60346	4.09795	4.16832e-05	0.000216294
Tb927.10.10590	25.1111	6.59199	1.79907	3.66411	0.000248199	0.00110276
Tb927.10.1060	179.484	5.9012	1.82563	3.23242	0.00122746	0.00470679
Tb927.10.10710	51.372	23.8386	2.66117	8.95791	3.3089e-19	7.08907e-18
Tb927.10.10730	80.8703	10.0595	2.57142	3.91206	9.15136e-05	0.000446593
Tb927.10.10750	120.802	10.6778	2.15466	4.9557	7.20708e-07	4.60082e-06
Tb927.10.10870	59.4995	24.034	2.67612	8.9809	2.68554e-19	5.8889e-18
Tb927.10.10890	3.54039	3.16052	1.05122	3.00652	0.00264255	0.00933203
Tb927.10.10990	20.0229	22.5219	2.77326	8.1211	4.61984e-16	6.20661e-15
Tb927.10.11030	46.8762	23.632	2.7991	8.44271	3.10056e-17	4.95388e-16
Tb927.10.11050	6.6458	20.789	2.96068	7.02169	2.19196e-12	1.73881e-11
Tb927.10.11150	41.9567	23.5532	2.96012	7.95685	1.76472e-15	2.11467e-14
Tb927.10.11160	24.1526	22.7519	2.92272	7.7845	6.99894e-15	7.62736e-14
Tb927.10.11280	7.23426	21.1064	2.8103	7.51038	5.8954e-14	5.69989e-13
Tb927.10.11450	29.3357	9.26804	2.50665	3.69738	0.000217838	0.00098253
Tb927.10.11570	18.3609	22.4033	2.76321	8.1077	5.15879e-16	6.83328e-15
Tb927.10.11580	65.4863	8.79477	2.12019	4.1481	3.35246e-05	0.000176766
Tb927.10.11620	55.3834	8.79798	2.20181	3.9958	6.44767e-05	0.000322726
Tb927.10.11670	54.3506	23.917	2.81635	8.4922	2.02765e-17	3.33383e-16
Tb927.10.11680	6.52239	20.9629	2.96069	7.08039	1.4375e-12	1.15819e-11
Tb927.10.11720	33.5451	23.2438	2.94152	7.90197	2.74521e-15	3.17524e-14
Tb927.10.11820	30.2261	8.31418	2.38037	3.49281	0.000477967	0.00199365
Tb927.10.11880	78.0178	24.4198	2.5716	9.49594	2.18238e-21	6.85753e-20
Tb927.10.11910	30.3549	23.0949	2.96016	7.80191	6.09786e-15	6.71002e-14
Tb927.10.12090	67.2948	7.21189	2.3512	3.06733	0.00215983	0.00780078
Tb927.10.12100	109.941	24.9006	2.21736	11.2299	2.90966e-29	3.57762e-27
Tb927.10.1230	21.7343	21.2572	2.96022	7.18097	6.92168e-13	5.79128e-12
Tb927.10.12600	108.238	23.2817	2.71985	8.55991	1.12951e-17	1.95367e-16
Tb927.10.12650	81.4462	6.51993	1.76484	3.69434	0.00022046	0.000992772
Tb927.10.12660	5.58116	20.7325	2.96081	7.00231	2.51769e-12	1.97779e-11
Tb927.10.1280	16.9555	22.2818	2.8838	7.72652	1.10522e-14	1.17062e-13
Tb927.10.12870	96.7635	9.45223	2.47979	3.8117	0.000138014	0.000645665
Tb927.10.12890	104.433	23.5115	2.88018	8.16323	3.26183e-16	4.47789e-15
Tb927.10.12920	137.376	9.77168	2.50783	3.89648	9.76028e-05	0.000472638
Tb927.10.12940	26.4661	20.7849	2.7441	7.57442	3.60746e-14	3.59221e-13
Tb927.10.12950	68.4103	10.2962	2.84886	3.61414	0.000301344	0.00131108
Tb927.10.12990	53.292	23.89	2.9601	8.07068	6.9906e-16	8.92525e-15
Tb927.10.1310	85.9153	10.0539	2.73835	3.67153	0.000241099	0.00107401
Tb927.10.13120	27.0871	9.08699	2.47899	3.6656	0.000246756	0.00109721
Tb927.10.13130	6.28281	20.9055	2.96072	7.06095	1.65373e-12	1.32486e-11
Tb927.10.13250	146.229	25.2972	2.24528	11.2668	1.91369e-29	2.45996e-27
Tb927.10.13260	78.8843	10.7032	2.5803	4.14803	3.35342e-05	0.000176766
Tb927.10.13280	132.228	9.89979	2.21389	4.47167	7.76101e-06	4.42637e-05
Tb927.10.13290	69.2744	9.83717	2.55808	3.84553	0.000120291	0.000571254
Tb927.10.13300	40.7513	23.5044	2.96012	7.94034	2.01622e-15	2.38572e-14
Tb927.10.13320	38.1884	22.1087	2.95605	7.47914	7.48087e-14	7.11123e-13
Tb927.10.13370	4.50536	20.4473	2.96099	6.90555	5.00107e-12	3.84322e-11
Tb927.10.13390	8.54081	21.3376	2.8323	7.53367	4.93352e-14	4.81104e-13
Tb927.10.13400	69.8417	24.2617	2.38686	10.1647	2.85013e-24	1.61203e-22
Tb927.10.13513	16.7849	22.2232	2.56067	8.67868	4.00377e-18	7.40044e-17
Tb927.10.13520	142.504	8.3554	2.03588	4.10407	4.05942e-05	0.000210837
Tb927.10.13530	60.8138	5.23401	1.75023	2.99047	0.00278547	0.0097371
Tb927.10.13540	12.6337	20.8042	2.96036	7.02758	2.10144e-12	1.6717e-11
Tb927.10.13560	10.242	21.5903	2.52433	8.55288	1.20056e-17	2.05148e-16
Tb927.10.13580	24.7905	22.8221	2.43693	9.36513	7.59541e-21	2.20306e-19
Tb927.10.13630	175.696	23.7794	2.46149	9.66056	4.4344e-22	1.63928e-20
Tb927.10.13660	168.634	12.0777	2.39498	5.04294	4.58424e-07	2.9906e-06
Tb927.10.13670	5.78834	20.7965	2.96078	7.02401	2.15594e-12	1.71264e-11
Tb927.10.13720	82.291	10.6767	1.82393	5.85364	4.80919e-09	3.42579e-08
Tb927.10.13800	21.5564	5.8163	1.52607	3.8113	0.00013824	0.000646188
Tb927.10.13820	63.8374	24.1421	2.15922	11.1809	5.05617e-29	5.95786e-27
Tb927.10.13870	65.2837	24.171	2.2926	10.543	5.46981e-26	3.9161e-24
Tb927.10.13880	48.1109	9.8146	2.17352	4.51552	6.31605e-06	3.64526e-05
Tb927.10.13900	7.01459	21.0614	2.96064	7.11379	1.129e-12	9.22776e-12
Tb927.10.13950	58.6652	23.8038	2.96009	8.04157	8.86924e-16	1.11476e-14
Tb927.10.13960	319.824	26.3814	2.29158	11.5123	1.1437e-30	1.84823e-28
Tb927.10.14000	46.8356	7.13671	1.99503	3.57724	0.000347245	0.00149468
Tb927.10.14010	171.021	11.8048	2.47214	4.77515	1.79571e-06	1.11001e-05
Tb927.10.14030	168.25	25.4849	1.90857	13.3529	1.13985e-40	6.44698e-38
Tb927.10.14240	38.5869	23.4368	2.50337	9.3621	7.81661e-21	2.24623e-19
Tb927.10.14420	75.2117	6.59035	1.52361	4.32548	1.52199e-05	8.41481e-05
Tb927.10.14470	166.278	9.59508	1.8852	5.08969	3.58648e-07	2.38368e-06
Tb927.10.14500	35.0002	6.15847	1.80298	3.41571	0.000636154	0.00257743
Tb927.10.14730	12.0908	21.8213	2.96038	7.3711	1.69223e-13	1.52651e-12
Tb927.10.14760	64.5759	10.3194	2.12974	4.84539	1.26365e-06	7.93255e-06
Tb927.10.14870	18.7214	8.54965	2.43899	3.5054	0.000455919	0.00191297
Tb927.10.1490	7.7707	21.2019	2.96058	7.16139	7.98626e-13	6.61351e-12
Tb927.10.14910	87.4023	9.86596	2.74252	3.5974	0.000321408	0.00138982
Tb927.10.1500	233.527	8.81213	1.859	4.74024	2.13461e-06	1.30664e-05
Tb927.10.15000	42.1731	23.5602	2.96012	7.95922	1.73123e-15	2.08023e-14
Tb927.10.15080	89.7272	24.6111	2.71761	9.05613	1.35161e-19	3.17209e-18
Tb927.10.15190	7.03123	21.0629	2.96064	7.1143	1.12479e-12	9.20664e-12
Tb927.10.15200	9.78628	21.5226	2.96047	7.27002	3.59439e-13	3.12767e-12
Tb927.10.15210	23.998	22.7772	2.75905	8.25546	1.51324e-16	2.18339e-15
Tb927.10.15290	38.6583	9.26474	2.06118	4.49487	6.96111e-06	4.0053e-05
Tb927.10.15480	88.9169	6.55002	2.0023	3.27125	0.00107073	0.00415937
Tb927.10.15520	5.75455	19.7955	2.96078	6.68589	2.29528e-11	1.69479e-10
Tb927.10.15550	48.4231	9.21163	2.52287	3.65126	0.000260961	0.00115312
Tb927.10.1560	75.7638	6.43553	1.91332	3.36354	0.000769496	0.00307798
Tb927.10.15690	65.3714	24.1701	2.84091	8.50787	1.77162e-17	2.94715e-16
Tb927.10.15720	27.1152	8.14065	2.22548	3.65793	0.000254257	0.00112438
Tb927.10.15730	98.9073	8.49279	2.27021	3.74096	0.000183318	0.000840231
Tb927.10.160	170.484	25.2924	2.96004	8.54461	1.28972e-17	2.19059e-16
Tb927.10.1610	12.4198	21.6286	2.96037	7.30603	2.75143e-13	2.41648e-12
Tb927.10.16190	46.4181	5.92888	1.52784	3.88056	0.000104218	0.000502094
Tb927.10.16280	55.5566	5.54789	0.724883	7.6535	1.95585e-14	2.02236e-13
Tb927.10.1630	24.3476	22.7955	2.93206	7.77455	7.57174e-15	8.18848e-14
Tb927.10.1810	10.9826	21.6867	2.26392	9.57927	9.77363e-22	3.27099e-20
Tb927.10.1840	8.22479	21.2735	2.83074	7.5152	5.68257e-14	5.51297e-13
Tb927.10.1850	5.68126	20.7695	2.96079	7.01484	2.30219e-12	1.8186e-11
Tb927.10.1860	49.971	7.45358	1.60709	4.63794	3.51901e-06	2.10174e-05
Tb927.10.1880	16.5669	8.27853	2.22579	3.71937	0.000199722	0.000909524
Tb927.10.1890	125.665	9.2184	2.08898	4.41288	1.02007e-05	5.74079e-05
Tb927.10.1970	133.93	23.4346	2.56483	9.13688	6.42773e-20	1.60864e-18
Tb927.10.1990	113.014	7.73643	2.47003	3.13212	0.00173547	0.00641975
Tb927.10.210	13.7698	21.8317	2.96034	7.37475	1.64656e-13	1.49967e-12
Tb927.10.2240	149.921	9.33282	1.93235	4.82977	1.36691e-06	8.55226e-06
Tb927.10.2370	56.5693	10.0294	1.92577	5.20801	1.90875e-07	1.29447e-06
Tb927.10.240	6.86527	21.0314	2.96066	7.10362	1.21529e-12	9.90447e-12
Tb927.10.2490	106.005	7.11705	1.61616	4.40369	1.06425e-05	5.95744e-05
Tb927.10.2540	54.1636	23.8937	2.42928	9.83571	7.90091e-23	3.31019e-21
Tb927.10.2550	25.9572	22.8864	2.76237	8.28506	1.18049e-16	1.72084e-15
Tb927.10.2600	36.3765	23.3577	2.96014	7.89074	3.004e-15	3.45338e-14
Tb927.10.2630	8.08738	21.2605	2.83977	7.4867	7.06288e-14	6.74791e-13
Tb927.10.2640	48.6388	6.60034	2.15403	3.06419	0.00218263	0.00787306
Tb927.10.2760	58.4098	24.0145	2.43488	9.8627	6.04021e-23	2.58814e-21
Tb927.10.2810	91.156	9.0855	2.11596	4.2938	1.75645e-05	9.63575e-05
Tb927.10.2830	64.8801	10.0069	2.52283	3.96655	7.29213e-05	0.000361792
Tb927.10.2880	165.62	10.5131	1.90197	5.52749	3.24845e-08	2.27956e-07
Tb927.10.290	31.6424	23.1611	2.47959	9.34066	9.57319e-21	2.7209e-19
Tb927.10.2920	26.8794	22.9291	2.96018	7.74586	9.49341e-15	1.0112e-13
Tb927.10.2940	69.3253	22.8602	2.09786	10.8969	1.19263e-27	1.02205e-25
Tb927.10.2950	241.964	8.68876	1.6142	5.38272	7.33687e-08	5.10422e-07
Tb927.10.2970	8.73819	21.3691	2.96052	7.21802	5.2749e-13	4.47299e-12
Tb927.10.3110	7.38198	19.2761	2.96061	6.51084	7.47326e-11	5.46814e-10
Tb927.10.3230	18.8929	22.4371	2.56129	8.76006	1.95147e-18	3.76707e-17
Tb927.10.3320	96.3701	24.7129	2.56252	9.64398	5.21271e-22	1.90213e-20
Tb927.10.3470	17.8602	20.9927	2.96026	7.0915	1.32665e-12	1.07655e-11
Tb927.10.3480	9.6962	21.508	2.96047	7.26508	3.72824e-13	3.23916e-12
Tb927.10.3500	119.521	24.9623	2.60048	9.59909	8.06565e-22	2.76481e-20
Tb927.10.3520	13.2539	21.9494	2.96035	7.41447	1.22108e-13	1.13035e-12
Tb927.10.3570	138.822	25.228	2.7383	9.21301	3.17119e-20	8.19007e-19
Tb927.10.3790	149.406	25.3285	1.91832	13.2035	8.37353e-40	4.21244e-37
Tb927.10.4060	69.3802	24.2398	2.96008	8.18891	2.6361e-16	3.65435e-15
Tb927.10.4140	34.8755	9.11049	2.48796	3.66183	0.00025042	0.00111088
Tb927.10.420	42.3269	22.1774	2.96012	7.49208	6.77926e-14	6.4989e-13
Tb927.10.4200	84.7662	8.80378	2.89721	3.0387	0.00237599	0.00845725
Tb927.10.4220	5.51979	20.7276	2.96082	7.00063	2.54814e-12	1.99616e-11
Tb927.10.4260	14.0336	22.0283	2.92343	7.53509	4.87987e-14	4.76694e-13
Tb927.10.460	50.9649	7.68148	2.44458	3.14225	0.00167655	0.00622215
Tb927.10.4640	3.95419	20.2657	2.96113	6.8439	7.70648e-12	5.81171e-11
Tb927.10.4720	68.603	8.61904	2.32873	3.70118	0.000214599	0.000969467
Tb927.10.4760	47.6246	23.731	2.64039	8.98769	2.52487e-19	5.57838e-18
Tb927.10.4810	15.7848	21.8152	2.73687	7.97085	1.57583e-15	1.91264e-14
Tb927.10.4850	27.2155	22.9482	2.60502	8.80922	1.2602e-18	2.50095e-17
Tb927.10.4870	37.718	9.53384	2.14379	4.44718	8.70038e-06	4.9308e-05
Tb927.10.4980	62.1406	24.1057	2.65701	9.07247	1.16346e-19	2.75335e-18
Tb927.10.5100	29.6762	7.21325	1.97082	3.66003	0.000252186	0.00111696
Tb927.10.5110	42.5497	23.5732	2.60642	9.04429	1.50644e-19	3.50635e-18
Tb927.10.520	72.4871	24.1542	2.84266	8.49704	1.94488e-17	3.21645e-16
Tb927.10.5340	36.7696	4.95909	1.21169	4.0927	4.26374e-05	0.000220638
Tb927.10.5470	44.7897	23.5318	2.82757	8.32226	8.62984e-17	1.27375e-15
Tb927.10.5480	52.556	4.05974	1.25643	3.23117	0.00123283	0.00472088
Tb927.10.5530	23.5517	8.2842	2.48792	3.32977	0.000869177	0.00343301
Tb927.10.5580	54.7677	10.1609	2.42501	4.19004	2.78911e-05	0.000149104
Tb927.10.5610	123.813	6.36882	1.04743	6.08044	1.19857e-09	8.60292e-09
Tb927.10.5640	7.1925	21.099	2.68537	7.85701	3.93407e-15	4.43249e-14
Tb927.10.5690	57.8749	9.84201	2.53454	3.88316	0.000103109	0.000497174
Tb927.10.570	35.8844	9.50572	2.63002	3.61432	0.000301137	0.00131108
Tb927.10.5830	62.2561	23.9769	2.96009	8.10006	5.49312e-16	7.17531e-15
Tb927.10.5890	77.4284	24.4115	2.1446	11.3828	5.09637e-30	7.58554e-28
Tb927.10.5930	36.5731	9.79231	1.99728	4.90283	9.44658e-07	5.98319e-06
Tb927.10.5940	93.5319	24.6706	2.70047	9.13565	6.50135e-20	1.6199e-18
Tb927.10.6180	114.24	11.0924	2.60986	4.25018	2.13601e-05	0.000115721
Tb927.10.6210	71.4005	6.8337	1.77134	3.85794	0.000114349	0.000544867
Tb927.10.6220	132.651	10.1106	2.27155	4.45097	8.5485e-06	4.84958e-05
Tb927.10.6230	15.9586	5.76708	1.783	3.23447	0.00121867	0.00467627
Tb927.10.6390	80.3185	8.10584	1.67657	4.83477	1.33299e-06	8.35852e-06
Tb927.10.640	81.9144	8.57927	2.47582	3.46523	0.000529778	0.00218239
Tb927.10.6400	32.3394	4.20283	1.33584	3.1462	0.00165404	0.00615478
Tb927.10.6480	36.5787	23.3532	2.63271	8.8704	7.28844e-19	1.497e-17
Tb927.10.6590	9.82203	21.4616	2.96047	7.24939	4.18646e-13	3.60502e-12
Tb927.10.6640	17.6542	20.998	2.89672	7.24888	4.20232e-13	3.61221e-12
Tb927.10.6710	24.1118	22.7736	2.92535	7.78493	6.97491e-15	7.61585e-14
Tb927.10.6800	35.6572	23.3297	2.78283	8.38343	5.14066e-17	7.94415e-16
Tb927.10.6990	58.969	8.60128	2.32084	3.70611	0.000210468	0.00095434
Tb927.10.7120	113.739	24.9462	2.69409	9.2596	2.05196e-20	5.49024e-19
Tb927.10.7140	220.099	25.8656	2.03366	12.7188	4.65006e-37	1.47799e-34
Tb927.10.720	213.416	8.50153	1.69404	5.0185	5.20769e-07	3.37783e-06
Tb927.10.7230	149.663	6.35736	1.33685	4.75547	1.97982e-06	1.21848e-05
Tb927.10.7250	8.01118	21.2479	2.96057	7.17696	7.12787e-13	5.9462e-12
Tb927.10.7280	147.142	9.03287	1.69035	5.3438	9.10163e-08	6.25502e-07
Tb927.10.7310	5.42756	20.4756	2.96083	6.91551	4.66176e-12	3.60697e-11
Tb927.10.7460	15.4457	22.1628	1.86407	11.8895	1.34257e-32	2.712e-30
Tb927.10.750	27.2266	22.9436	2.44355	9.38944	6.03213e-21	1.78627e-19
Tb927.10.7530	32.8837	23.2144	2.77236	8.3735	5.59306e-17	8.52248e-16
Tb927.10.770	78.2621	10.1419	2.59567	3.90725	9.33517e-05	0.000453996
Tb927.10.7710	65.7499	24.168	1.62804	14.8449	7.50696e-50	1.06148e-46
Tb927.10.7810	65.8372	7.37664	2.36525	3.11876	0.00181615	0.00666329
Tb927.10.7950	34.7355	21.9172	2.6269	8.34336	7.22094e-17	1.08333e-15
Tb927.10.7970	6.04625	20.8496	2.96075	7.04202	1.89475e-12	1.51366e-11
Tb927.10.8020	75.796	10.4983	2.5787	4.07115	4.67808e-05	0.000240102
Tb927.10.8115	28.1073	22.9974	2.96017	7.76895	7.91395e-15	8.52596e-14
Tb927.10.8130	11.6097	21.7585	2.3889	9.10815	8.37952e-20	2.04287e-18
Tb927.10.8200	77.7026	24.0751	2.41341	9.97555	1.95024e-23	9.34793e-22
Tb927.10.8240	100.888	7.79457	2.47525	3.149	0.00163828	0.00610819
Tb927.10.830	99.8775	7.43349	2.13176	3.48702	0.000488438	0.00203133
Tb927.10.8310	59.8793	7.46428	1.9544	3.81921	0.000133878	0.000627872
Tb927.10.8350	30.4668	23.1047	2.34057	9.87139	5.53914e-23	2.40995e-21
Tb927.10.8390	132.953	11.3713	1.86946	6.08264	1.18219e-09	8.49614e-09
Tb927.10.8650	28.1621	8.4689	2.21925	3.8161	0.000135577	0.000634787
Tb927.10.8670	5.11047	20.6237	2.96088	6.9654	3.27466e-12	2.54416e-11
Tb927.10.870	252.88	7.8478	1.55359	5.05138	4.38622e-07	2.87135e-06
Tb927.10.8800	105.428	24.8417	2.01843	12.3074	8.2596e-35	2.12347e-32
Tb927.10.8840	7.53651	21.1589	2.83112	7.47368	7.79844e-14	7.38828e-13
Tb927.10.8850	19.0771	7.08002	2.24378	3.1554	0.00160278	0.0059956
Tb927.10.8910	81.4304	8.05563	2.50115	3.22077	0.00127846	0.00486278
Tb927.10.8930	326.755	9.08595	1.82417	4.98088	6.32955e-07	4.08187e-06
Tb927.10.8960	52.9472	10.0716	2.69209	3.74116	0.00018317	0.000840231
Tb927.10.8970	14.3685	22.0607	2.70408	8.15831	3.39738e-16	4.65269e-15
Tb927.10.9000	59.545	8.7789	2.55696	3.43334	0.000596196	0.00242946
Tb927.10.9010	78.2829	24.4152	2.08592	11.7048	1.20465e-31	2.27116e-29
Tb927.10.9080	266.084	12.2117	1.94235	6.2871	3.23457e-10	2.33948e-09
Tb927.10.9120	55.1667	23.9382	2.65918	9.00212	2.21408e-19	4.93025e-18
Tb927.10.9130	20.6212	22.5662	2.96023	7.62313	2.47594e-14	2.52778e-13
Tb927.10.9140	13.939	22.0162	2.96033	7.43709	1.0293e-13	9.5752e-13
Tb927.10.9200	93.9098	5.65259	1.79038	3.1572	0.00159294	0.00596271
Tb927.10.9290	5.43177	18.7022	2.80163	6.67548	2.4643e-11	1.81249e-10
Tb927.10.930	16.5932	4.54617	1.17927	3.85507	0.000115697	0.000550827
Tb927.10.9310	50.4892	9.09876	2.84748	3.19537	0.00139649	0.00526922
Tb927.10.9340	14.7088	6.98932	1.91795	3.64416	0.000268267	0.00118171
Tb927.10.9350	76.4728	24.3942	2.86267	8.52149	1.57513e-17	2.6436e-16
Tb927.10.9360	80.1761	9.90118	2.96007	3.34491	0.000823078	0.00326232
Tb927.10.9420	5.87277	20.7364	2.96077	7.00373	2.49237e-12	1.96062e-11
Tb927.10.9590	142.052	25.2577	1.96201	12.8734	6.35333e-38	2.39563e-35
Tb927.10.9650	42.1291	23.5505	2.79513	8.42557	3.58996e-17	5.67174e-16
Tb927.10.970	105.291	7.08089	2.03876	3.47313	0.00051442	0.00212998
Tb927.10.9710	26.1603	22.8122	1.98089	11.5162	1.0937e-30	1.8194e-28
Tb927.10.9730	103.687	10.365	2.12703	4.87297	1.09931e-06	6.93168e-06
Tb927.10.9750	58.8977	5.28179	1.46301	3.61022	0.000305941	0.00132903
Tb927.10.9840	40.034	9.02766	2.82107	3.20008	0.00137387	0.0051908
Tb927.10.9850	33.4608	8.35231	2.63052	3.17516	0.00149755	0.00562427
Tb927.10.9930	5.12059	20.6243	2.96088	6.96559	3.2703e-12	2.54416e-11
Tb927.10.9950	22.8836	22.6929	2.92962	7.74601	9.48264e-15	1.0112e-13
Tb927.11.10030	40.178	6.55731	1.38875	4.72175	2.33828e-06	1.42822e-05
Tb927.11.10120	137.021	25.197	2.87414	8.76679	1.83824e-18	3.58125e-17
Tb927.11.10140	112.988	24.9384	2.44143	10.2147	1.70476e-24	1.00439e-22
Tb927.11.10190	118.652	10.8804	2.25379	4.8276	1.38191e-06	8.63653e-06
Tb927.11.1020	99.7791	9.02187	2.45527	3.67448	0.000238331	0.00106393
Tb927.11.10200	91.625	10.8326	2.3286	4.65199	3.28751e-06	1.9739e-05
Tb927.11.10240	43.726	9.84648	2.53112	3.89017	0.000100175	0.000483849
Tb927.11.10320	76.2841	24.3888	2.82875	8.62178	6.59216e-18	1.18112e-16
Tb927.11.10430	7.42071	21.1381	2.96061	7.13976	9.3493e-13	7.71965e-12
Tb927.11.10450	101.557	23.03	2.70385	8.51748	1.63057e-17	2.7205e-16
Tb927.11.10480	17.0544	22.2947	2.56473	8.69283	3.5352e-18	6.6209e-17
Tb927.11.10490	5.91335	20.7556	2.96076	7.01023	2.3792e-12	1.8742e-11
Tb927.11.1050	38.9366	7.09393	1.76016	4.03028	5.57101e-05	0.000281336
Tb927.11.10510	50.9874	9.28966	2.50622	3.70665	0.00021002	0.000953348
Tb927.11.10610	47.9188	23.732	2.96011	8.01728	1.08111e-15	1.33219e-14
Tb927.11.1070	172.256	9.13017	1.73755	5.25463	1.48322e-07	1.00952e-06
Tb927.11.10700	12.4976	21.8679	2.87271	7.61229	2.69277e-14	2.73434e-13
Tb927.11.10770	43.2266	8.80511	2.66937	3.29858	0.000971759	0.00380102
Tb927.11.10860	108.649	23.8362	2.96006	8.05262	8.10414e-16	1.02315e-14
Tb927.11.10900	31.9743	23.1776	2.96015	7.82986	4.88427e-15	5.4274e-14
Tb927.11.10950	35.6851	23.3249	2.81207	8.29458	1.08974e-16	1.59677e-15
Tb927.11.11075	10.0699	21.5658	2.84284	7.586	3.29937e-14	3.30873e-13
Tb927.11.11135	6.51858	20.9566	2.81676	7.43997	1.00709e-13	9.39955e-13
Tb927.11.11220	329.174	10.6906	1.54666	6.91202	4.77804e-12	3.68685e-11
Tb927.11.11230	115.758	4.91669	1.36223	3.60929	0.000307041	0.00133279
Tb927.11.11250	38.0738	23.4197	2.35618	9.93969	2.7971e-23	1.30747e-21
Tb927.11.1130	150.009	6.86717	1.35648	5.06249	4.13817e-07	2.72157e-06
Tb927.11.11340	51.3276	8.05452	2.55923	3.14725	0.00164816	0.00614098
Tb927.11.11370	10.5132	3.14225	0.798437	3.9355	8.30229e-05	0.000407619
Tb927.11.11380	6.41428	20.936	2.9607	7.07129	1.53501e-12	1.235e-11
Tb927.11.11430	47.6507	23.7336	2.83301	8.37753	5.40486e-17	8.28452e-16
Tb927.11.11435	37.8956	23.3909	2.78922	8.38616	5.02276e-17	7.82609e-16
Tb927.11.11460	78.6306	8.73072	2.61131	3.34342	0.000827516	0.00327532
Tb927.11.11510	28.6331	23.0042	2.45434	9.37288	7.05811e-21	2.06035e-19
Tb927.11.11550	79.9745	24.4554	2.24277	10.9041	1.1017e-27	9.58648e-26
Tb927.11.11570	131.487	6.15998	1.92923	3.19298	0.00140814	0.00530962
Tb927.11.11590	173.188	8.30353	2.00334	4.14484	3.40049e-05	0.000178913
Tb927.11.1160	114.696	9.64815	2.39308	4.03169	5.53782e-05	0.00027991
Tb927.11.11600	21.7726	22.634	2.28265	9.91567	3.55845e-23	1.60818e-21
Tb927.11.11690	88.6584	24.5986	1.93773	12.6946	6.33568e-37	1.88603e-34
Tb927.11.11700	5.22628	18.9956	2.96086	6.41555	1.40313e-10	1.02138e-09
Tb927.11.11710	90.3914	9.26838	2.60867	3.55292	0.000380986	0.00163123
Tb927.11.11760	16.2113	21.2857	2.8966	7.3485	2.00446e-13	1.78539e-12
Tb927.11.11810	46.1824	7.95616	2.55387	3.11534	0.00183733	0.00672616
Tb927.11.11930	21.5	22.6216	2.56477	8.82015	1.14306e-18	2.28376e-17
Tb927.11.120	50.8373	23.8227	2.4174	9.85468	6.54241e-23	2.76148e-21
Tb927.11.1210	38.5224	8.17746	2.53095	3.23099	0.00123364	0.00472088
Tb927.11.12100	19.3644	6.27195	2.09419	2.99493	0.00274511	0.00962574
Tb927.11.12230	48.3363	23.7385	2.96011	8.01949	1.06189e-15	1.31137e-14
Tb927.11.12260	102.645	10.7682	2.87175	3.74972	0.000177034	0.000814069
Tb927.11.12340	59.24	8.94124	2.33661	3.82659	0.000129931	0.000612918
Tb927.11.12370	24.4446	21.6047	2.9602	7.29841	2.91199e-13	2.55352e-12
Tb927.11.12380	56.6319	23.9727	2.50383	9.57439	1.02457e-21	3.40879e-20
Tb927.11.1240	78.1016	23.2188	2.96007	7.84399	4.36452e-15	4.87861e-14
Tb927.11.12400	42.9756	6.59214	2.14875	3.0679	0.00215571	0.00779085
Tb927.11.12480	14.0776	22.0336	2.3153	9.51654	1.79033e-21	5.68881e-20
Tb927.11.12500	75.2369	9.84477	2.11572	4.65316	3.26891e-06	1.96482e-05
Tb927.11.12510	115.722	24.9617	2.46495	10.1266	4.20863e-24	2.31107e-22
Tb927.11.12540	81.0632	7.15978	2.3504	3.04619	0.00231759	0.00828067
Tb927.11.12590	85.4016	8.94034	1.92414	4.64642	3.37744e-06	2.02575e-05
Tb927.11.12630	181.234	25.5992	2.77584	9.22212	2.91276e-20	7.59196e-19
Tb927.11.12690	92.7536	23.1956	2.96006	7.8362	4.64388e-15	5.17043e-14
Tb927.11.12710	51.4411	6.17607	1.63286	3.78236	0.000155346	0.000720196
Tb927.11.12830	43.2492	7.60626	2.3028	3.30305	0.000956391	0.00374608
Tb927.11.12930	4.08093	20.3104	2.8003	7.25292	4.07894e-13	3.533e-12
Tb927.11.13000	133.396	8.54081	1.79616	4.75505	1.984e-06	1.21973e-05
Tb927.11.13020	36.1238	23.3461	2.96014	7.88683	3.09972e-15	3.54899e-14
Tb927.11.13130	56.0893	23.9582	2.17017	11.0398	2.45598e-28	2.35441e-26
Tb927.11.13200	28.6125	22.9587	2.78909	8.23161	1.84721e-16	2.62507e-15
Tb927.11.13240	85.5888	10.7806	2.23632	4.82068	1.4307e-06	8.93164e-06
Tb927.11.13260	56.0072	23.9537	2.6734	8.96001	3.24648e-19	6.98179e-18
Tb927.11.13280	15.3534	22.1517	2.72198	8.1381	4.01539e-16	5.47254e-15
Tb927.11.13290	10.3578	21.6003	2.96044	7.29631	2.95762e-13	2.58952e-12
Tb927.11.13300	34.8761	21.6569	2.81292	7.69907	1.37061e-14	1.43559e-13
Tb927.11.13310	83.8528	10.0995	2.74524	3.67893	0.000234219	0.00104888
Tb927.11.13330	88.2283	9.18314	2.10482	4.3629	1.28349e-05	7.12404e-05
Tb927.11.13400	57.8192	9.84114	2.43609	4.03972	5.3515e-05	0.000271706
Tb927.11.13420	71.3185	8.62655	2.31149	3.73203	0.000189939	0.000867769
Tb927.11.13450	11.0372	21.6834	2.96042	7.32444	2.3989e-13	2.12003e-12
Tb927.11.13460	3.2253	19.9773	2.96138	6.74592	1.52058e-11	1.13312e-10
Tb927.11.1350	46.8826	23.6261	2.64689	8.926	4.4171e-19	9.21886e-18
Tb927.11.13550	129.806	9.82657	1.8724	5.24812	1.53659e-07	1.04333e-06
Tb927.11.1360	175.805	9.92314	2.08419	4.76114	1.92501e-06	1.18604e-05
Tb927.11.13690	18.9444	22.4477	1.95892	11.4592	2.11374e-30	3.23117e-28
Tb927.11.1370	25.2989	22.8641	2.74742	8.32202	8.64782e-17	1.27375e-15
Tb927.11.13740	13.8107	7.86329	2.49881	3.14682	0.00165058	0.00614595
Tb927.11.13770	95.9111	10.9697	2.4267	4.52041	6.17193e-06	3.57302e-05
Tb927.11.1380	83.0387	6.81877	1.7822	3.82604	0.00013022	0.000613769
Tb927.11.13800	22.1444	21.5078	2.92327	7.35744	1.87467e-13	1.67506e-12
Tb927.11.13810	18.8854	22.4393	2.96025	7.58021	3.44999e-14	3.44147e-13
Tb927.11.13870	12.2095	21.8329	2.96038	7.37505	1.64286e-13	1.49871e-12
Tb927.11.1390	157.432	9.81719	2.19512	4.47229	7.73859e-06	4.42116e-05
Tb927.11.13990	63.6825	22.1378	2.15831	10.257	1.1004e-24	6.76509e-23
Tb927.11.140	51.1217	9.97275	2.15364	4.63064	3.6453e-06	2.17259e-05
Tb927.11.14040	244.036	23.0988	2.0794	11.1084	1.14221e-28	1.24237e-26
Tb927.11.14090	73.2716	8.87913	2.34805	3.78149	0.000155894	0.000722143
Tb927.11.14140	133.403	25.165	2.13579	11.7826	4.80057e-32	9.36277e-30
Tb927.11.14200	22.5343	22.6855	2.06838	10.9677	5.46237e-28	5.06478e-26
Tb927.11.14290	17.4385	8.86391	2.75977	3.21183	0.00131891	0.00500655
Tb927.11.14340	58.1162	9.60415	2.31904	4.14144	3.45128e-05	0.00018108
Tb927.11.14380	88.3847	24.5948	2.86728	8.57773	9.67634e-18	1.68918e-16
Tb927.11.1440	54.5974	23.6037	2.42935	9.71607	2.5752e-22	9.90837e-21
Tb927.11.14450	105.973	23.9626	2.16385	11.0741	1.67619e-28	1.72373e-26
Tb927.11.14490	33.8127	23.2519	2.77353	8.38349	5.13827e-17	7.94415e-16
Tb927.11.14540	110.348	9.14965	1.88501	4.85391	1.21052e-06	7.61591e-06
Tb927.11.14550	56.8199	10.1626	2.52495	4.02488	5.70048e-05	0.000287617
Tb927.11.14580	10.2141	21.5859	2.67242	8.07729	6.62201e-16	8.53169e-15
Tb927.11.14600	19.3111	21.2081	2.96024	7.16432	7.81743e-13	6.4832e-12
Tb927.11.14620	111.424	8.39735	1.68599	4.98067	6.33643e-07	4.08187e-06
Tb927.11.14640	7.35285	21.1278	2.96062	7.13627	9.58958e-13	7.90651e-12
Tb927.11.14680	245.021	11.7235	1.95778	5.98812	2.12278e-09	1.51981e-08
Tb927.11.14690	56.4593	9.80587	2.69333	3.6408	0.000271788	0.00119536
Tb927.11.1470	46.7235	23.7066	2.35877	10.0504	9.14716e-24	4.7904e-22
Tb927.11.14730	37.1634	8.74157	2.67282	3.27054	0.00107343	0.00416701
Tb927.11.14810	65.9599	24.1717	2.17172	11.1302	8.94234e-29	9.91723e-27
Tb927.11.14820	8.97024	21.4059	2.96051	7.23049	4.81253e-13	4.09935e-12
Tb927.11.14840	214.627	25.8341	2.01578	12.8159	1.33524e-37	4.72007e-35
Tb927.11.14850	11.6725	21.7617	2.88716	7.53741	4.79391e-14	4.69107e-13
Tb927.11.14910	59.787	9.267	2.28839	4.04957	5.13118e-05	0.000261695
Tb927.11.150	12.1946	19.9435	2.69925	7.38854	1.48448e-13	1.36081e-12
Tb927.11.15090	61.0347	9.45653	2.68897	3.51678	0.000436813	0.00184512
Tb927.11.15140	97.8204	10.8511	2.34627	4.62485	3.74875e-06	2.22954e-05
Tb927.11.15180	27.3549	7.65641	2.49042	3.07434	0.00210966	0.00763909
Tb927.11.15230	27.011	7.30083	2.27803	3.20489	0.00135112	0.00511167
Tb927.11.15250	83.7502	24.519	2.83773	8.64036	5.60352e-18	1.01582e-16
Tb927.11.15290	8.79769	7.45248	2.38515	3.12453	0.0017809	0.00655352
Tb927.11.15300	15.5713	21.7948	2.93278	7.43142	1.07434e-13	9.9778e-13
Tb927.11.15375	49.4766	23.784	2.9601	8.03484	9.37019e-16	1.17512e-14
Tb927.11.15390	82.8919	9.43163	2.19964	4.28781	1.80444e-05	9.87986e-05
Tb927.11.1540	146.587	10.3632	2.05292	5.04806	4.46315e-07	2.91496e-06
Tb927.11.15420	33.5137	23.2346	2.46839	9.41285	4.82841e-21	1.43734e-19
Tb927.11.15440	29.0866	23.0394	2.20399	10.4535	1.41214e-25	9.62297e-24
Tb927.11.15520	162.568	11.74	2.51385	4.67013	3.01013e-06	1.82089e-05
Tb927.11.15740	33.8073	23.245	2.79556	8.31497	9.17724e-17	1.34822e-15
Tb927.11.15770	81.4513	23.0798	2.96007	7.79705	6.3369e-15	6.94603e-14
Tb927.11.15820	76.9627	22.9465	2.96007	7.75199	9.04619e-15	9.69039e-14
Tb927.11.15870	62.4249	8.49907	2.573	3.30318	0.000955959	0.00374608
Tb927.11.15940	51.6753	10.0249	2.54261	3.94274	8.05571e-05	0.000396545
Tb927.11.15980	34.0254	8.7234	2.39298	3.64541	0.000266969	0.00117691
Tb927.11.15990	164.94	11.1815	2.16457	5.16569	2.39553e-07	1.60345e-06
Tb927.11.1600	68.9844	24.2413	2.69232	9.00386	2.17909e-19	4.87152e-18
Tb927.11.16050	35.7401	21.8317	2.18782	9.97875	1.88839e-23	9.13585e-22
Tb927.11.16080	77.7458	24.3325	2.54334	9.56713	1.09917e-21	3.61449e-20
Tb927.11.16090	68.5833	6.5293	1.57422	4.14763	3.35938e-05	0.000176915
Tb927.11.1610	78.3619	6.78189	2.25707	3.00474	0.0026581	0.00937037
Tb927.11.16110	7.57396	21.1702	2.69311	7.86089	3.81409e-15	4.30589e-14
Tb927.11.16130	41.2655	9.91293	1.76861	5.60492	2.08348e-08	1.46751e-07
Tb927.11.16150	41.3481	23.5259	2.35212	10.002	1.49379e-23	7.41129e-22
Tb927.11.16240	51.7602	23.8444	2.65941	8.96603	3.07387e-19	6.63581e-18
Tb927.11.16250	101.128	10.4195	2.1705	4.8005	1.58269e-06	9.84788e-06
Tb927.11.1630	79.4929	24.3386	2.96007	8.22232	1.996e-16	2.81531e-15
Tb927.11.16330	9.51571	21.4874	2.86869	7.49031	6.87128e-14	6.57597e-13
Tb927.11.16400	80.0727	24.2775	2.69579	9.00572	2.14246e-19	4.80862e-18
Tb927.11.16410	112.165	24.928	2.68759	9.2752	1.77282e-20	4.79763e-19
Tb927.11.16450	45.5709	23.6594	2.40649	9.83152	8.23639e-23	3.37573e-21
Tb927.11.16490	5.52482	20.7305	2.96081	7.00162	2.53027e-12	1.98491e-11
Tb927.11.16520	10.2898	5.17076	1.69686	3.04724	0.00230951	0.00825699
Tb927.11.16530	102.121	10.9298	2.59927	4.20497	2.61112e-05	0.000139986
Tb927.11.16580	8.23392	21.2874	2.96055	7.19036	6.46201e-13	5.43078e-12
Tb927.11.16660	245.723	10.2935	2.0254	5.08218	3.73121e-07	2.47696e-06
Tb927.11.16670	92.7426	10.8604	2.3169	4.68747	2.76596e-06	1.68218e-05
Tb927.11.16700	14.7029	21.8812	2.12604	10.292	7.65831e-25	4.8669e-23
Tb927.11.16730	5.64132	20.7537	2.62378	7.90987	2.57664e-15	2.98636e-14
Tb927.11.16810	116.286	8.999	2.51014	3.58506	0.000337005	0.00145282
Tb927.11.16890	219.45	25.8649	1.72598	14.9857	9.11038e-51	1.71761e-47
Tb927.11.1690	11.3381	21.717	2.39073	9.08386	1.04788e-19	2.51135e-18
Tb927.11.16900	55.4302	23.9434	2.96009	8.08871	6.02987e-16	7.80433e-15
Tb927.11.16950	43.3132	23.3785	2.96012	7.89785	2.83763e-15	3.26877e-14
Tb927.11.17000	99.3854	7.10465	1.29097	5.50334	3.7267e-08	2.60546e-07
Tb927.11.17010	11.2614	21.7226	2.59547	8.36941	5.79066e-17	8.78069e-16
Tb927.11.17020	44.2836	22.0474	2.96011	7.44817	9.46428e-14	8.84793e-13
Tb927.11.17040	54.8936	5.9992	1.29453	4.63427	3.58196e-06	2.13708e-05
Tb927.11.1710	106.487	9.59501	1.67268	5.73631	9.67609e-09	6.83246e-08
Tb927.11.1730	55.51	23.9458	2.96009	8.08955	5.98857e-16	7.76866e-15
Tb927.11.1750	45.8058	9.86066	2.67567	3.68531	0.000228428	0.00102702
Tb927.11.1880	9.33547	5.15923	1.7172	3.00444	0.00266068	0.00937037
Tb927.11.1890	13.075	21.8972	2.89901	7.55335	4.24207e-14	4.19461e-13
Tb927.11.190	104.403	24.6086	2.43372	10.1115	4.9121e-24	2.67142e-22
Tb927.11.1900	110.429	6.77471	1.82419	3.71383	0.000204147	0.00092818
Tb927.11.19190	11.0514	4.98903	0.621408	8.02859	9.85983e-16	1.22565e-14
Tb927.11.1920	63.3998	5.80031	1.86093	3.11688	0.00182777	0.00669549
Tb927.11.19460	16.3599	2.47222	0.540519	4.57378	4.78999e-06	2.81624e-05
Tb927.11.1970	41.3664	23.5263	2.96012	7.94775	1.89931e-15	2.25682e-14
Tb927.11.1980	7.09822	18.8036	2.96064	6.35121	2.13625e-10	1.54707e-09
Tb927.11.1990	2.72352	19.269	2.96163	6.5062	7.70741e-11	5.63219e-10
Tb927.11.200	73.118	23.4329	2.37767	9.85543	6.49403e-23	2.76148e-21
Tb927.11.20060	14.8925	5.2835	0.633302	8.34277	7.25706e-17	1.08587e-15
Tb927.11.2130	155.648	23.1391	2.04024	11.3414	8.18194e-30	1.18659e-27
Tb927.11.2140	4.93471	20.5739	2.81481	7.30917	2.68788e-13	2.36433e-12
Tb927.11.2210	61.7791	6.18466	1.87025	3.30687	0.000943462	0.00370284
Tb927.11.2230	105.214	11.0654	2.73287	4.04903	5.14312e-05	0.000262067
Tb927.11.2245	4.36203	20.4014	2.96103	6.88996	5.58072e-12	4.25398e-11
Tb927.11.2280	115.446	23.0453	2.47747	9.30194	1.37911e-20	3.82364e-19
Tb927.11.2290	100.513	9.98054	1.58818	6.28425	3.29433e-10	2.37966e-09
Tb927.11.2310	10.8901	21.676	2.68213	8.08164	6.39017e-16	8.25178e-15
Tb927.11.2320	87.0255	10.7701	2.46009	4.37793	1.19814e-05	6.68314e-05
Tb927.11.2330	4.40731	20.4166	2.96102	6.89514	5.3813e-12	4.11863e-11
Tb927.11.2340	132.391	5.5623	1.23202	4.51479	6.338e-06	3.65421e-05
Tb927.11.2360	168.869	6.89577	1.91316	3.60439	0.00031289	0.0013561
Tb927.11.2370	39.5363	5.65047	1.80505	3.13037	0.00174585	0.00643711
Tb927.11.2390	27.9815	8.56321	2.10919	4.05995	4.90836e-05	0.000251465
Tb927.11.2420	83.3961	24.4953	2.45263	9.98739	1.73079e-23	8.51248e-22
Tb927.11.2430	279.82	6.85478	1.32746	5.16385	2.41925e-07	1.61741e-06
Tb927.11.2440	16.2329	3.9373	0.704536	5.58851	2.29028e-08	1.61117e-07
Tb927.11.2570	49.7014	8.2297	1.88486	4.36622	1.26414e-05	7.02355e-05
Tb927.11.260	187.975	24.7538	2.49246	9.93147	3.03737e-23	1.40814e-21
Tb927.11.2600	67.4108	24.2158	2.41745	10.0171	1.28256e-23	6.41962e-22
Tb927.11.2630	4.49025	20.4389	2.961	6.90271	5.10191e-12	3.91008e-11
Tb927.11.2650	139.617	6.55399	1.6769	3.90841	9.2906e-05	0.000452607
Tb927.11.2660	97.9013	10.0288	2.59025	3.87176	0.000108052	0.000519677
Tb927.11.2730	19.503	7.50597	2.46159	3.04924	0.00229422	0.00822314
Tb927.11.2760	44.5692	23.6327	2.96011	7.98371	1.42003e-15	1.73471e-14
Tb927.11.280	83.9988	8.60766	2.37678	3.62156	0.000292834	0.00127799
Tb927.11.2910	122.359	9.68558	2.75085	3.52094	0.000430025	0.00182325
Tb927.11.2940	6.23296	20.8331	2.96072	7.0365	1.97125e-12	1.57034e-11
Tb927.11.3010	138.031	11.4619	2.62215	4.37119	1.23571e-05	6.87912e-05
Tb927.11.3020	116.936	10.6867	2.14742	4.97654	6.47294e-07	4.16034e-06
Tb927.11.3120	187.789	11.8865	2.40216	4.94824	7.48869e-07	4.76982e-06
Tb927.11.3160	19.4038	22.4784	2.73503	8.21871	2.05705e-16	2.89419e-15
Tb927.11.3180	57.7198	24.0016	2.96009	8.1084	5.12902e-16	6.8098e-15
Tb927.11.3200	62.3839	23.9986	2.8329	8.47139	2.42481e-17	3.95237e-16
Tb927.11.3220	5.70411	20.7624	2.96079	7.01247	2.34151e-12	1.84709e-11
Tb927.11.3240	66.5261	22.6791	2.5261	8.97788	2.76025e-19	5.98161e-18
Tb927.11.3330	142.237	9.68108	2.27163	4.26173	2.02849e-05	0.000110212
Tb927.11.3360	19.4746	8.62255	2.62746	3.28171	0.0010318	0.00402473
Tb927.11.3490	127.761	6.8819	2.29812	2.99457	0.00274832	0.00963104
Tb927.11.3500	73.2981	9.15769	2.59059	3.53498	0.0004078	0.00173553
Tb927.11.3580	40.2656	9.59064	2.66819	3.59443	0.000325099	0.0014047
Tb927.11.360	115.488	24.8293	2.58857	9.59191	8.64728e-22	2.92868e-20
Tb927.11.3680	23.3418	22.301	2.91428	7.65234	1.97354e-14	2.03693e-13
Tb927.11.370	29.1139	9.26611	2.64105	3.50849	0.000450655	0.00189651
Tb927.11.3710	144.079	7.1969	2.15883	3.33371	0.000856965	0.00338951
Tb927.11.3780	150.154	6.2522	1.94821	3.2092	0.00133106	0.00504928
Tb927.11.380	10.6183	21.6411	2.85788	7.57244	3.66286e-14	3.64098e-13
Tb927.11.3870	186.431	4.45351	1.40825	3.16243	0.00156457	0.00586041
Tb927.11.3920	24.6629	9.01634	2.49584	3.61254	0.000303209	0.00131818
Tb927.11.3990	91.3799	9.8681	2.05802	4.79494	1.62721e-06	1.01137e-05
Tb927.11.4000	62.1828	8.21222	2.37909	3.45184	0.000556782	0.00228035
Tb927.11.4130	13.5588	21.9799	2.8947	7.59315	3.1223e-14	3.1479e-13
Tb927.11.420	33.8411	23.2537	2.94828	7.88722	3.09003e-15	3.54508e-14
Tb927.11.4470	17.5367	21.139	2.96027	7.14092	9.27084e-13	7.66606e-12
Tb927.11.4480	166.713	25.4833	2.32617	10.955	6.28566e-28	5.73415e-26
Tb927.11.4490	66.5657	8.72812	2.5812	3.38142	0.000721111	0.00290086
Tb927.11.4510	97.2089	10.7805	2.36841	4.55179	5.31905e-06	3.1047e-05
Tb927.11.4550	34.4012	21.9575	2.62081	8.37816	5.37627e-17	8.26309e-16
Tb927.11.4640	72.6127	9.54591	2.72696	3.50057	0.000464272	0.00194369
Tb927.11.4690	95.7409	10.9858	2.61124	4.20711	2.5866e-05	0.000138802
Tb927.11.4710	157.358	25.393	1.55653	16.3138	7.86965e-60	4.45107e-56
Tb927.11.4780	82.8886	24.5059	2.83398	8.64717	5.2792e-18	9.63199e-17
Tb927.11.4840	22.8616	22.7076	2.92173	7.77195	7.7284e-15	8.34195e-14
Tb927.11.4850	104.859	23.8686	2.1569	11.0662	1.83073e-28	1.8166e-26
Tb927.11.4900	15.9177	8.3389	2.57337	3.24045	0.0011934	0.00458863
Tb927.11.4940	11.2822	21.0244	2.42155	8.68221	3.8815e-18	7.19796e-17
Tb927.11.4970	22.0617	8.64624	2.50686	3.44903	0.000562598	0.0023025
Tb927.11.5020	31.2563	8.49264	2.66245	3.18978	0.00142381	0.00536515
Tb927.11.5040	44.7412	8.04506	1.62121	4.96238	6.96342e-07	4.45976e-06
Tb927.11.5070	122.001	9.08911	2.282	3.98295	6.80644e-05	0.000339182
Tb927.11.5180	27.9503	9.54667	2.77087	3.44537	0.000570276	0.00233223
Tb927.11.5230	7.85136	21.2173	2.96058	7.16661	7.68777e-13	6.38502e-12
Tb927.11.5250	8.10209	21.2642	2.96056	7.1825	6.84457e-13	5.73524e-12
Tb927.11.5365	39.7803	23.4753	2.78095	8.44148	3.13346e-17	4.99235e-16
Tb927.11.5370	117.573	24.9823	2.42194	10.315	6.03042e-25	3.92046e-23
Tb927.11.5430	68.1776	9.81327	2.45873	3.99119	6.57421e-05	0.000328769
Tb927.11.5440	57.8152	24.0032	2.96009	8.10893	5.10691e-16	6.7964e-15
Tb927.11.5490	24.7954	22.8224	2.96019	7.70976	1.26053e-14	1.3252e-13
Tb927.11.5510	37.1051	23.3821	2.37076	9.8627	6.04012e-23	2.58814e-21
Tb927.11.5540	42.604	10.0861	2.35979	4.27413	1.91882e-05	0.000104555
Tb927.11.5550	165.149	11.702	2.41141	4.85274	1.21766e-06	7.65232e-06
Tb927.11.5610	87.4622	10.7992	2.72278	3.96624	7.30164e-05	0.000361947
Tb927.11.5620	22.0823	8.82825	2.93825	3.00459	0.00265938	0.00937037
Tb927.11.5650	92.9265	24.6561	2.56046	9.62956	5.9988e-22	2.1611e-20
Tb927.11.5670	29.1795	7.65088	2.17756	3.51351	0.000442229	0.0018666
Tb927.11.5780	210.998	11.132	2.525	4.40869	1.03998e-05	5.84123e-05
Tb927.11.5790	68.0121	8.47276	2.42558	3.49308	0.000477475	0.00199306
Tb927.11.5800	149.556	25.3287	2.61063	9.70215	2.95198e-22	1.12811e-20
Tb927.11.5830	18.8327	7.62115	2.43015	3.13608	0.0017122	0.00634253
Tb927.11.5850	267.046	5.63658	1.8336	3.07405	0.00211171	0.00764161
Tb927.11.5880	82.9525	10.6292	2.58888	4.10569	4.03103e-05	0.00020994
Tb927.11.600	18.3679	21.0292	2.90083	7.24936	4.18759e-13	3.60502e-12
Tb927.11.6080	3.10147	19.9253	2.96144	6.72826	1.71705e-11	1.27282e-10
Tb927.11.610	70.2648	24.1289	2.51242	9.60385	7.70159e-22	2.6724e-20
Tb927.11.6130	71.8311	24.3058	2.55251	9.52232	1.69361e-21	5.41189e-20
Tb927.11.6220	57.2903	10.1456	2.12025	4.7851	1.709e-06	1.05756e-05
Tb927.11.6260	65.2005	10.3321	2.2068	4.68191	2.84214e-06	1.7248e-05
Tb927.11.6340	105.003	23.5073	2.57254	9.13777	6.37557e-20	1.60864e-18
Tb927.11.6370	96.9375	8.8442	2.1157	4.18026	2.91175e-05	0.00015522
Tb927.11.6390	28.3049	9.20178	2.96017	3.10853	0.00188021	0.00686981
Tb927.11.6400	85.4769	10.7588	2.63336	4.0856	4.39636e-05	0.000227201
Tb927.11.6480	20.0563	22.5209	2.96024	7.60782	2.78749e-14	2.8204e-13
Tb927.11.6570	220.714	23.8214	2.33488	10.2024	1.93416e-24	1.11629e-22
Tb927.11.6590	79.4317	24.4471	2.03897	11.9899	4.01166e-33	8.72689e-31
Tb927.11.6610	73.3439	22.6019	2.43263	9.29112	1.52676e-20	4.17501e-19
Tb927.11.6640	48.2309	10.0121	2.82935	3.53864	0.000402197	0.00171555
Tb927.11.6790	95.5855	24.7051	2.56333	9.63792	5.52986e-22	2.00493e-20
Tb927.11.6800	61.5873	24.0832	2.96009	8.13597	4.0864e-16	5.55594e-15
Tb927.11.6820	6.55827	20.9667	2.96069	7.08169	1.42403e-12	1.14897e-11
Tb927.11.6910	185.809	9.45893	2.4489	3.86252	0.000112225	0.000537009
Tb927.11.7045	24.7182	22.8187	2.58721	8.81979	1.14673e-18	2.28376e-17
Tb927.11.7050	116.635	24.9737	2.08789	11.9612	5.67041e-33	1.18785e-30
Tb927.11.7190	46.0466	10.2524	2.67515	3.83244	0.000126878	0.000600518
Tb927.11.7200	17.5889	7.74097	2.59635	2.98148	0.00286862	0.00997229
Tb927.11.730	39.4261	7.16443	1.49699	4.78588	1.70238e-06	1.05462e-05
Tb927.11.7410	98.5377	10.8783	2.59931	4.18507	2.85074e-05	0.000152255
Tb927.11.7470	39.0673	23.4563	2.22521	10.5412	5.57829e-26	3.94385e-24
Tb927.11.7480	33.4126	23.2353	2.62987	8.83513	9.99775e-19	2.01236e-17
Tb927.11.7510	207.358	7.06529	1.83786	3.8443	0.000120895	0.000572772
Tb927.11.7520	119.473	25.0024	2.706	9.23962	2.47376e-20	6.5077e-19
Tb927.11.770	66.8217	8.32384	1.55317	5.35925	8.35694e-08	5.78542e-07
Tb927.11.7880	10.9276	4.97411	1.30529	3.81072	0.000138563	0.000647162
Tb927.11.790	39.131	23.3833	2.96013	7.89943	2.80181e-15	3.23408e-14
Tb927.11.7920	6.07582	4.2753	0.987611	4.32893	1.49834e-05	8.29219e-05
Tb927.11.800	15.8971	22.2004	2.96029	7.49939	6.41147e-14	6.17773e-13
Tb927.11.8060	129.552	25.1263	2.96005	8.48847	2.09382e-17	3.43264e-16
Tb927.11.8160	373.005	8.61583	1.59004	5.41864	6.00533e-08	4.18818e-07
Tb927.11.8180	67.9732	10.422	2.55818	4.07398	4.62164e-05	0.00023742
Tb927.11.8190	38.4026	9.98985	2.67245	3.73808	0.000185431	0.000848542
Tb927.11.820	56.653	8.77249	2.32217	3.77771	0.000158279	0.000731394
Tb927.11.8260	97.9384	24.7384	2.20349	11.227	3.00657e-29	3.61812e-27
Tb927.11.830	89.1391	23.551	2.21036	10.6548	1.65567e-26	1.26547e-24
Tb927.11.8310	110.073	10.4319	2.25301	4.63021	3.65298e-06	2.17487e-05
Tb927.11.8370	124.644	11.2663	2.21824	5.07891	3.79604e-07	2.51704e-06
Tb927.11.8400	51.9533	23.854	2.9601	8.05851	7.72322e-16	9.79429e-15
Tb927.11.8410	107.913	8.22305	2.07569	3.9616	7.44483e-05	0.000368399
Tb927.11.8470	78.3819	3.84514	1.18719	3.23887	0.00120006	0.00461111
Tb927.11.8760	74.2395	24.3497	2.56687	9.48616	2.39704e-21	7.49042e-20
Tb927.11.8800	14.0964	5.62677	1.66517	3.37909	0.000727258	0.00292278
Tb927.11.8820	91.6191	7.96368	1.8159	4.38552	1.15708e-05	6.46682e-05
Tb927.11.8890	44.8516	23.6493	2.79934	8.44817	2.95901e-17	4.74112e-16
Tb927.11.8910	21.5929	22.0989	2.96022	7.46529	8.31176e-14	7.8483e-13
Tb927.11.8970	58.4008	24.0161	2.65329	9.05147	1.41057e-19	3.29677e-18
Tb927.11.9060	34.4391	23.2766	2.27208	10.2446	1.25094e-24	7.60785e-23
Tb927.11.910	97.9789	10.8793	2.74811	3.95884	7.5315e-05	0.000372362
Tb927.11.9140	55.1886	8.25477	1.77342	4.65472	3.24426e-06	1.95208e-05
Tb927.11.9150	122.636	9.69336	2.92481	3.31419	0.000919091	0.0036125
Tb927.11.9190	150.232	8.82959	2.5092	3.51889	0.000433357	0.00183326
Tb927.11.9220	87.1597	24.5766	2.85753	8.60066	7.92603e-18	1.40532e-16
Tb927.11.9240	176.506	8.81702	1.89365	4.6561	3.22254e-06	1.94314e-05
Tb927.11.9280	67.26	24.2059	2.5357	9.54604	1.34755e-21	4.3803e-20
Tb927.11.9400	140.2	10.799	2.13698	5.05338	4.34064e-07	2.84659e-06
Tb927.11.9410	16.781	7.33757	1.9818	3.70249	0.000213498	0.000965263
Tb927.11.9430	18.6652	22.4271	2.26194	9.915	3.58257e-23	1.60818e-21
Tb927.11.9440	5.11206	19.8945	2.96088	6.71912	1.82831e-11	1.35352e-10
Tb927.11.950	27.1749	5.30703	1.77075	2.99706	0.002726	0.00956496
Tb927.11.9520	199.552	10.9706	2.49131	4.40356	1.06488e-05	5.95744e-05
Tb927.11.9530	351.67	5.19805	1.67344	3.10621	0.00189505	0.00691064
Tb927.11.9610	136.468	10.8016	2.62664	4.11233	3.9169e-05	0.000204372
Tb927.11.9630	52.7158	21.5333	2.79699	7.69873	1.37422e-14	1.43628e-13
Tb927.11.9640	103.973	9.22899	2.33928	3.94522	7.97256e-05	0.000392794
Tb927.11.9750	19.4667	22.4859	2.73049	8.23511	1.79391e-16	2.56222e-15
Tb927.11.9810	12.7643	7.05195	2.29566	3.07186	0.00212732	0.00769319
Tb927.11.9860	68.4123	24.2349	2.14507	11.298	1.34316e-29	1.89923e-27
Tb927.11.9870	36.5574	23.3634	2.64254	8.84128	9.46317e-19	1.91841e-17
Tb927.11.9900	30.753	22.8785	2.36243	9.6843	3.51606e-22	1.31701e-20
Tb927.11.9910	49.3453	23.7747	2.65509	8.95438	3.41657e-19	7.29212e-18
Tb927.11.9950	75.3777	24.3717	2.96007	8.23348	1.81847e-16	2.59074e-15
Tb927.2.1530	1.70345	2.49649	0.832064	3.00036	0.00269657	0.00948493
Tb927.2.1720	40.6621	21.5926	2.07606	10.4008	2.45965e-25	1.63668e-23
Tb927.2.1770	19.5139	22.4888	2.96024	7.59693	3.03232e-14	3.06264e-13
Tb927.2.1800	212.35	6.67596	1.86048	3.58829	0.000332851	0.0014371
Tb927.2.1810	23.6816	8.7401	1.49535	5.84485	5.07018e-09	3.60263e-08
Tb927.2.1850	122.441	9.2047	1.93005	4.76916	1.84996e-06	1.14229e-05
Tb927.2.1942	13.7393	2.05253	0.611753	3.35516	0.000793186	0.00315712
Tb927.2.2020	105.037	9.43393	2.46858	3.82161	0.000132585	0.000622326
Tb927.2.2120	25.4882	6.05604	2.03203	2.98029	0.00287975	0.00999039
Tb927.2.220	34.0019	23.2439	1.76109	13.1986	8.93728e-40	4.21244e-37
Tb927.2.2210	39.131	7.44207	2.20572	3.37399	0.000740874	0.0029719
Tb927.2.240	49.5013	3.83475	1.23923	3.09447	0.00197167	0.00717619
Tb927.2.2430	102.796	7.11591	1.72089	4.13503	3.54912e-05	0.000185869
Tb927.2.2440	117.191	6.30958	1.85421	3.40283	0.000666914	0.00269241
Tb927.2.2650	49.0605	4.92347	1.51347	3.2531	0.00114153	0.00441019
Tb927.2.2990	75.395	9.9389	2.71571	3.65978	0.000252433	0.00111719
Tb927.2.3080	150.878	25.1006	2.22252	11.2938	1.40835e-29	1.94284e-27
Tb927.2.3160	94.6102	9.40671	2.599	3.61936	0.00029533	0.00128689
Tb927.2.3180	48.9593	23.7665	2.30985	10.2892	7.88217e-25	4.9535e-23
Tb927.2.3370	107.185	7.82779	1.56348	5.00665	5.53864e-07	3.58427e-06
Tb927.2.3930	71.6278	7.96505	2.27777	3.49687	0.000470755	0.00196646
Tb927.2.4000	141.355	8.72827	2.79871	3.11868	0.00181662	0.00666329
Tb927.2.4050	62.9435	8.38555	1.90237	4.40796	1.0435e-05	5.85522e-05
Tb927.2.4390	81.6615	10.7274	2.33271	4.59871	4.2512e-06	2.51514e-05
Tb927.2.4410	188.782	6.82203	1.49394	4.56646	4.96034e-06	2.90131e-05
Tb927.2.4480	153.388	9.4524	1.8784	5.03216	4.84996e-07	3.15666e-06
Tb927.2.4590	47.4612	4.24666	1.39163	3.05158	0.00227637	0.0081747
Tb927.2.4720	81.7708	5.77341	1.55383	3.71559	0.000202732	0.000922486
Tb927.2.4780	135.865	8.00362	1.96413	4.07488	4.60379e-05	0.000236718
Tb927.2.4810	158.961	25.3355	1.61046	15.7318	9.14988e-56	2.58759e-52
Tb927.2.4830	42.6763	23.512	2.39114	9.83296	8.11928e-23	3.37573e-21
Tb927.2.490	4.41695	3.4903	0.959386	3.63805	0.000274707	0.00120539
Tb927.2.4930	47.1205	7.23658	1.89245	3.82391	0.000131351	0.000617138
Tb927.2.4980	40.3527	23.3236	2.78493	8.37491	5.52641e-17	8.44794e-16
Tb927.2.5030	86.6643	24.5606	2.59491	9.46489	2.9387e-21	9.0333e-20
Tb927.2.5120	96.0592	8.40247	2.27208	3.69815	0.000217181	0.000980347
Tb927.2.5150	54.1866	10.1671	2.69032	3.77913	0.000157375	0.000727809
Tb927.2.5220	119.021	25.0115	2.89078	8.65216	5.05353e-18	9.25009e-17
Tb927.2.5240	111.894	11.1328	2.43612	4.56991	4.87922e-06	2.85978e-05
Tb927.2.5270	294.432	8.00812	1.36759	5.85566	4.75116e-09	3.38872e-08
Tb927.2.5280	83.1228	10.3646	2.96007	3.50148	0.000462685	0.0019392
Tb927.2.5410	10.4724	21.6125	2.69667	8.01449	1.10595e-15	1.35984e-14
Tb927.2.5530	34.5422	7.98818	2.55172	3.13051	0.00174506	0.00643711
Tb927.2.5820	45.3737	23.5692	2.96011	7.96225	1.68938e-15	2.03735e-14
Tb927.2.5830	3.71075	20.1788	2.9612	6.8144	9.46556e-12	7.10985e-11
Tb927.2.5870	39.9988	8.41218	2.30676	3.64674	0.000265586	0.00117173
Tb927.2.5930	203.989	7.41421	1.71488	4.32346	1.53604e-05	8.48421e-05
Tb927.2.5950	144.953	10.8677	2.96004	3.67147	0.000241159	0.00107401
Tb927.2.6080	94.8351	22.9466	2.56899	8.93213	4.17898e-19	8.81952e-18
Tb927.2.6090	17.0595	8.41596	2.42342	3.47276	0.000515129	0.00213136
Tb927.2.6100	85.0621	7.53935	2.10545	3.58087	0.000342451	0.00147517
Tb927.3.1060	187.559	11.8077	1.76348	6.6957	2.14635e-11	1.5869e-10
Tb927.3.1190	125.132	10.3644	2.043	5.07314	3.91311e-07	2.58256e-06
Tb927.3.1210	70.5274	8.89341	2.14678	4.14268	3.4327e-05	0.000180272
Tb927.3.1230	10.684	20.3775	2.96043	6.88329	5.8487e-12	4.44627e-11
Tb927.3.1320	112.41	11.1201	2.13811	5.2009	1.98329e-07	1.3402e-06
Tb927.3.1350	22.3387	7.49326	2.16598	3.45953	0.000541124	0.00222104
Tb927.3.1540	137.491	22.4129	2.29443	9.76841	1.53853e-22	6.1281e-21
Tb927.3.1560	19.5728	6.0361	1.82278	3.31148	0.000928026	0.00364508
Tb927.3.1570	86.5719	9.38971	2.05364	4.57222	4.82581e-06	2.83435e-05
Tb927.3.1580	9.38838	21.4649	2.96049	7.25046	4.15348e-13	3.59206e-12
Tb927.3.1780	50.6095	23.8083	2.51058	9.48318	2.46645e-21	7.66497e-20
Tb927.3.1890	15.7621	22.1917	2.90728	7.63315	2.29093e-14	2.35591e-13
Tb927.3.2010	51.3618	23.8312	2.37753	10.0235	1.20189e-23	6.12423e-22
Tb927.3.2030	60.5665	24.0052	2.39621	10.018	1.27052e-23	6.41613e-22
Tb927.3.2040	42.2657	8.79154	2.31064	3.80481	0.000141914	0.000661173
Tb927.3.2060	17.8842	22.3665	2.89147	7.73533	1.03137e-14	1.09445e-13
Tb927.3.2170	104.696	10.0203	2.05297	4.88087	1.05618e-06	6.67457e-06
Tb927.3.2190	15.8757	22.1992	2.71031	8.19067	2.59776e-16	3.61895e-15
Tb927.3.2280	22.5789	21.9287	2.96021	7.40782	1.28396e-13	1.18661e-12
Tb927.3.2310	117.034	10.6624	2.48281	4.29448	1.75103e-05	9.61537e-05
Tb927.3.2640	27.9466	22.9893	2.92957	7.84732	4.25028e-15	4.76032e-14
Tb927.3.2650	19.334	22.4711	2.56235	8.76971	1.79133e-18	3.50581e-17
Tb927.3.2680	69.491	7.42889	2.40275	3.09183	0.00198924	0.0072308
Tb927.3.2710	70.198	10.3653	2.24901	4.60881	4.04974e-06	2.4035e-05
Tb927.3.2770	52.5991	8.38284	2.0291	4.13131	3.60707e-05	0.000188729
Tb927.3.2810	3.16992	19.9514	2.96141	6.73714	1.61536e-11	1.20059e-10
Tb927.3.2820	140.687	9.86824	2.48139	3.9769	6.98191e-05	0.000347315
Tb927.3.2950	64.9071	7.65545	2.27943	3.3585	0.000783667	0.00312456
Tb927.3.3000	294.911	26.2427	2.01258	13.0393	7.31313e-39	2.95451e-36
Tb927.3.3040	50.7881	8.60619	2.57259	3.34533	0.000821836	0.00325968
Tb927.3.3160	44.4053	22.2439	2.96011	7.51454	5.71108e-14	5.53114e-13
Tb927.3.3190	40.0804	9.31271	2.35004	3.96278	7.40814e-05	0.000366904
Tb927.3.3220	107.702	11.0884	2.58497	4.28956	1.79026e-05	9.81172e-05
Tb927.3.3300	109.701	24.5077	2.55409	9.5955	8.35145e-22	2.84553e-20
Tb927.3.3340	257.274	9.9246	2.47511	4.00976	6.07796e-05	0.000305031
Tb927.3.3370	2.48458	3.11243	0.818769	3.80135	0.000143907	0.00066991
Tb927.3.3454	36.7592	3.15931	0.600844	5.25812	1.45537e-07	9.91753e-07
Tb927.3.3500	64.7692	22.5932	2.96008	7.63264	2.29997e-14	2.36091e-13
Tb927.3.3570	37.5771	23.2759	2.60697	8.92833	4.32502e-19	9.09381e-18
Tb927.3.3650	76.8961	24.4022	2.84761	8.56937	1.04056e-17	1.8109e-16
Tb927.3.3660	12.1548	21.8295	2.96038	7.37388	1.65736e-13	1.50466e-12
Tb927.3.3690	125.576	5.82167	1.77317	3.28321	0.00102633	0.00400618
Tb927.3.3730	37.1012	8.74451	1.75517	4.98215	6.28821e-07	4.06006e-06
Tb927.3.3750	69.71	8.06555	1.58903	5.07576	3.85943e-07	2.55309e-06
Tb927.3.3800	76.1189	7.60449	2.34886	3.23752	0.00120573	0.00462973
Tb927.3.3880	41.7866	7.0699	2.33294	3.03047	0.00244173	0.00867489
Tb927.3.3950	102.756	9.56938	2.75611	3.47206	0.000516472	0.00213535
Tb927.3.4070	98.1461	5.31816	1.05786	5.02727	4.97516e-07	3.23442e-06
Tb927.3.4110	8.97458	4.82496	1.21931	3.95713	7.58572e-05	0.000374714
Tb927.3.4200	5.82901	20.8034	2.65003	7.85024	4.15228e-15	4.65978e-14
Tb927.3.4260	105.646	7.40329	2.06388	3.58708	0.000334403	0.0014427
Tb927.3.4410	5.96625	20.8388	2.96076	7.03835	1.94534e-12	1.55189e-11
Tb927.3.4510	102.409	24.8008	2.24306	11.0567	2.03555e-28	1.98502e-26
Tb927.3.4600	45.2959	9.7011	2.8491	3.40498	0.000661698	0.00267517
Tb927.3.4620	10.6829	21.6498	2.96043	7.31308	2.61092e-13	2.3038e-12
Tb927.3.4820	42.3989	8.63886	2.66429	3.24246	0.00118502	0.00456259
Tb927.3.4950	56.6914	23.9668	2.83203	8.46274	2.61175e-17	4.23269e-16
Tb927.3.5040	5.64926	20.7616	2.81578	7.37331	1.66442e-13	1.50623e-12
Tb927.3.5110	36.9388	23.3768	2.95016	7.92392	2.30145e-15	2.69504e-14
Tb927.3.5120	72.6925	9.69232	2.48375	3.9023	9.52844e-05	0.000462203
Tb927.3.5200	8.71352	21.3639	2.66338	8.02135	1.04592e-15	1.29446e-14
Tb927.3.5230	56.6373	9.16497	2.4463	3.74647	0.000179339	0.000823999
Tb927.3.5350	41.4199	7.83325	2.03022	3.85832	0.000114171	0.000544477
Tb927.3.5370	133.663	25.0136	2.18229	11.4621	2.04534e-30	3.21346e-28
Tb927.3.5380	4.13788	20.3286	2.96108	6.86528	6.63627e-12	5.02473e-11
Tb927.3.5500	122.762	11.3294	2.461	4.60357	4.15317e-06	2.4623e-05
Tb927.3.5510	70.9967	23.7324	2.72717	8.70221	3.25479e-18	6.17754e-17
Tb927.3.5520	86.313	7.24732	2.35667	3.07524	0.00210335	0.00762111
Tb927.3.5540	39.0832	8.64996	1.61377	5.3601	8.31748e-08	5.76516e-07
Tb927.3.5550	55.4687	7.21525	2.41362	2.98939	0.00279532	0.00976549
Tb927.3.5610	20.6678	22.5671	2.96023	7.62342	2.47041e-14	2.52669e-13
Tb927.3.5630	47.619	23.7235	2.67576	8.86606	7.57807e-19	1.54178e-17
Tb927.3.5780	36.5843	6.76016	1.91418	3.53163	0.000413006	0.00175504
Tb927.3.620	44.013	9.7704	1.8269	5.34808	8.88944e-08	6.12408e-07
Tb927.3.780	3.63652	20.1486	2.96123	6.80414	1.01656e-11	7.62557e-11
Tb927.3.980	6.70182	21.0009	2.96067	7.09329	1.30959e-12	1.06576e-11
Tb927.4.1010	11.6816	21.7728	2.22845	9.77039	1.5087e-22	6.05192e-21
Tb927.4.1080	138.744	10.4371	2.4808	4.20717	2.58587e-05	0.000138802
Tb927.4.1090	150.008	5.86528	1.92677	3.04409	0.00233385	0.00832822
Tb927.4.1110	48.4623	10.0343	2.96011	3.38984	0.000699328	0.00281924
Tb927.4.1130	15.1591	22.1251	2.69517	8.20917	2.22722e-16	3.11811e-15
Tb927.4.1170	15.925	21.4272	2.89602	7.39885	1.37372e-13	1.26543e-12
Tb927.4.130	28.4187	5.81304	1.3872	4.19049	2.78351e-05	0.000148946
Tb927.4.1360	8.89562	21.3936	2.96051	7.22632	4.96246e-13	4.22071e-12
Tb927.4.1440	59.9811	24.0523	2.84657	8.44956	2.9241e-17	4.71189e-16
Tb927.4.1450	6.84558	21.0138	2.14902	9.77829	1.39552e-22	5.63792e-21
Tb927.4.1460	120.968	23.5355	2.91756	8.06684	7.21437e-16	9.1902e-15
Tb927.4.1540	20.1876	6.26947	1.99423	3.1438	0.00166771	0.00619749
Tb927.4.1580	23.9064	22.6962	2.60899	8.69925	3.34092e-18	6.31981e-17
Tb927.4.1590	78.4005	24.4281	2.69008	9.0808	1.07781e-19	2.5722e-18
Tb927.4.1630	35.2867	23.3056	2.60403	8.94984	3.55998e-19	7.56964e-18
Tb927.4.1640	150.328	10.947	1.87811	5.82875	5.58448e-09	3.96309e-08
Tb927.4.1680	15.6045	7.94786	2.59582	3.06179	0.0022002	0.00792634
Tb927.4.1690	118.846	24.9995	2.70051	9.25733	2.09612e-20	5.56604e-19
Tb927.4.1770	35.3026	6.67574	1.54894	4.30987	1.63351e-05	9.01381e-05
Tb927.4.1890	46.7453	9.90326	2.82974	3.4997	0.000465782	0.00194857
Tb927.4.1920	98.4018	9.3957	2.36056	3.98029	6.88316e-05	0.000342704
Tb927.4.1950	61.1745	9.66832	2.42709	3.98351	6.79056e-05	0.00033869
Tb927.4.1970	25.9248	22.4378	2.48486	9.02982	1.71958e-19	3.95365e-18
Tb927.4.2000	9.79923	21.5296	2.96047	7.27237	3.5324e-13	3.07846e-12
Tb927.4.2030	126.69	4.91263	1.28473	3.82387	0.000131371	0.000617138
Tb927.4.2170	4.04303	20.2959	2.96111	6.85415	7.17399e-12	5.41737e-11
Tb927.4.2200	4.58426	20.4718	2.96098	6.91386	4.71639e-12	3.64425e-11
Tb927.4.2240	83.8947	10.7276	2.58219	4.15448	3.26035e-05	0.000172503
Tb927.4.2330	26.8339	8.8143	2.05695	4.28514	1.82627e-05	9.98974e-05
Tb927.4.2370	16.261	20.7833	2.89565	7.1774	7.1049e-13	5.93579e-12
Tb927.4.2460	20.5625	5.07754	1.67379	3.03356	0.0024169	0.00859209
Tb927.4.2470	74.7968	8.02812	2.44769	3.27988	0.00103853	0.00404817
Tb927.4.2510	54.1149	8.63181	2.85474	3.02367	0.00249728	0.00885557
Tb927.4.2540	35.7352	23.3238	2.96014	7.8793	3.29232e-15	3.7543e-14
Tb927.4.2610	13.7512	21.9949	2.86125	7.68717	1.50422e-14	1.56395e-13
Tb927.4.2670	88.2628	23.2	2.85635	8.12227	4.57536e-16	6.17318e-15
Tb927.4.2730	13.1618	20.873	2.89157	7.21857	5.25352e-13	4.46155e-12
Tb927.4.2860	49.3645	21.7683	2.35097	9.25929	2.05787e-20	5.49024e-19
Tb927.4.2880	114.504	24.9109	2.72821	9.13089	6.79389e-20	1.67071e-18
Tb927.4.2890	32.3936	9.36082	2.68091	3.49166	0.00048003	0.0019993
Tb927.4.3300	4.34509	20.4031	2.96103	6.89054	5.55812e-12	4.24247e-11
Tb927.4.3350	59.4525	7.18924	2.13284	3.37074	0.000749667	0.00300292
Tb927.4.3460	32.247	23.185	2.47744	9.35844	8.09213e-21	2.31157e-19
Tb927.4.360	235.632	9.17264	1.76362	5.20103	1.98182e-07	1.3402e-06
Tb927.4.3630	9.02108	21.4073	2.65146	8.07379	6.81493e-16	8.72065e-15
Tb927.4.3660	105.835	7.56429	2.40704	3.14258	0.00167469	0.00621932
Tb927.4.3680	13.0668	21.9268	2.96035	7.40682	1.29364e-13	1.19361e-12
Tb927.4.3690	97.6271	24.7333	2.96006	8.35567	6.50637e-17	9.81334e-16
Tb927.4.3730	36.9776	23.3803	2.94637	7.9353	2.09995e-15	2.47444e-14
Tb927.4.3740	100.095	7.22684	1.96158	3.68419	0.000229434	0.00103047
Tb927.4.3840	12.1637	21.8297	2.96038	7.37396	1.65633e-13	1.50466e-12
Tb927.4.3850	28.3199	23.0075	2.75251	8.35873	6.3395e-17	9.58722e-16
Tb927.4.3860	23.5764	6.19571	1.92408	3.22009	0.00128152	0.00486786
Tb927.4.3880	10.4788	21.6217	2.67739	8.07565	6.71173e-16	8.62762e-15
Tb927.4.3890	45.9202	22.6323	2.84356	7.95915	1.7323e-15	2.08023e-14
Tb927.4.3980	40.2181	8.78479	2.29319	3.83082	0.000127719	0.000603996
Tb927.4.4030	83.0354	24.5089	2.55553	9.59055	8.76208e-22	2.9499e-20
Tb927.4.4040	75.7354	8.68454	2.11484	4.10647	4.01754e-05	0.00020943
Tb927.4.4050	102.202	8.98495	2.75183	3.26508	0.00109434	0.00423655
Tb927.4.4060	101.092	24.7755	2.23432	11.0886	1.42518e-28	1.52091e-26
Tb927.4.4130	72.9978	5.26635	1.76662	2.98103	0.00287284	0.00998082
Tb927.4.420	56.6979	10.1502	2.3166	4.38149	1.17868e-05	6.58108e-05
Tb927.4.430	74.74	24.3611	2.8343	8.59509	8.32019e-18	1.46601e-16
Tb927.4.4370	20.9421	8.10382	2.50749	3.23184	0.00122994	0.00471312
Tb927.4.4500	50.0205	23.7994	2.49411	9.54227	1.39734e-21	4.51619e-20
Tb927.4.4530	42.4146	8.72696	2.52689	3.45363	0.000553092	0.00226688
Tb927.4.4540	7.51499	21.1552	2.83115	7.4723	7.88044e-14	7.45348e-13
Tb927.4.4550	96.9951	6.71067	2.00549	3.34614	0.000819442	0.00325247
Tb927.4.4560	77.299	9.23627	2.45758	3.75827	0.000171091	0.000788663
Tb927.4.4570	136.05	7.9745	2.44002	3.26821	0.00108231	0.00419571
Tb927.4.4690	77.0665	9.66219	2.18213	4.42788	9.51655e-06	5.36111e-05
Tb927.4.4810	136.923	23.4331	2.48605	9.42584	4.26667e-21	1.27684e-19
Tb927.4.4880	62.5589	5.6558	1.52666	3.7047	0.000211645	0.000958418
Tb927.4.490	147.245	10.5694	2.06141	5.12725	2.94003e-07	1.95864e-06
Tb927.4.4930	34.0997	23.2624	2.13005	10.921	9.14342e-28	8.20876e-26
Tb927.4.500	9.36268	21.4642	2.96049	7.25024	4.16032e-13	3.59248e-12
Tb927.4.5000	47.7529	5.54557	1.70091	3.26036	0.0011127	0.00430173
Tb927.4.5030	53.6897	9.54723	2.3397	4.08053	4.49334e-05	0.000231528
Tb927.4.5130	40.3016	23.4997	2.96012	7.93877	2.04198e-15	2.41115e-14
Tb927.4.520	92.19	24.6454	2.67405	9.21649	3.06998e-20	7.96504e-19
Tb927.4.5200	47.2394	22.9379	2.96011	7.74901	9.26094e-15	9.90168e-14
Tb927.4.5220	87.1886	24.2198	2.69682	8.98087	2.68624e-19	5.8889e-18
Tb927.4.5240	45.4053	23.6633	2.50388	9.45069	3.36617e-21	1.02361e-19
Tb927.4.5335	90.1252	24.6047	1.75358	14.0312	1.00459e-44	7.10246e-42
Tb927.4.600	8.00218	21.2452	2.96057	7.17605	7.17543e-13	5.97706e-12
Tb927.4.670	111.351	10.1771	2.26578	4.49164	7.06784e-06	4.06257e-05
Tb927.4.750	34.3113	9.08923	2.25054	4.03869	5.375e-05	0.000272655
Tb927.4.770	87.884	10.2097	2.16334	4.71943	2.36508e-06	1.44303e-05
Tb927.4.800	268.287	10.7997	1.67066	6.46434	1.0174e-10	7.42503e-10
Tb927.4.840	57.4457	23.9943	2.56001	9.37275	7.06698e-21	2.06035e-19
Tb927.4.890	52.6878	8.05627	1.72997	4.65689	3.21027e-06	1.93781e-05
Tb927.5.1010	130.631	9.38054	2.21708	4.23104	2.32615e-05	0.000125421
Tb927.5.1090	108.858	23.5023	2.87632	8.17097	3.05914e-16	4.23044e-15
Tb927.5.1130	83.0672	6.65514	1.72243	3.8638	0.000111636	0.00053555
Tb927.5.1200	87.5191	24.5799	2.67617	9.18471	4.12627e-20	1.05127e-18
Tb927.5.1220	43.0301	8.29463	2.41128	3.43993	0.000581863	0.00237276
Tb927.5.1320	127.516	9.98354	2.3691	4.21406	2.50816e-05	0.000134849
Tb927.5.1420	15.9904	22.2101	2.55611	8.68903	3.65562e-18	6.82382e-17
Tb927.5.1440	13.6506	21.9891	2.55191	8.61673	6.88926e-18	1.2292e-16
Tb927.5.1470	80.0874	9.73163	2.59101	3.75593	0.000172701	0.000794791
Tb927.5.1480	42.1298	4.24409	1.23773	3.42894	0.000605953	0.00246744
Tb927.5.1520	25.0296	6.69038	2.16444	3.09104	0.00199454	0.00724544
Tb927.5.1570	39.0167	7.74874	2.22517	3.48232	0.000497088	0.00206427
Tb927.5.1600	64.2125	8.49294	2.14048	3.96778	7.2544e-05	0.000360236
Tb927.5.1630	35.8897	23.3351	2.3411	9.96758	2.11307e-23	1.00433e-21
Tb927.5.1680	185.449	10.5528	1.7502	6.0295	1.64471e-09	1.17903e-08
Tb927.5.1690	26.2325	6.206	1.92146	3.22983	0.00123863	0.00473677
Tb927.5.1720	80.7809	9.80103	2.43038	4.03272	5.51352e-05	0.000278931
Tb927.5.1760	21.7759	6.40736	1.89369	3.38352	0.000715619	0.00288287
Tb927.5.1850	67.9358	8.41515	2.45994	3.42087	0.000624203	0.00253445
Tb927.5.1860	50.2524	23.0173	2.9601	7.77586	7.49356e-15	8.11946e-14
Tb927.5.1870	76.2012	24.3704	2.42149	10.0642	7.95265e-24	4.20375e-22
Tb927.5.1890	151.733	9.09699	2.18985	4.15416	3.26486e-05	0.00017258
Tb927.5.1910	136.685	10.5089	2.29147	4.58612	4.51564e-06	2.66602e-05
Tb927.5.1960	30.826	21.6809	2.93471	7.38775	1.49339e-13	1.36677e-12
Tb927.5.2020	71.1942	4.21051	1.40922	2.98784	0.0028096	0.00980334
Tb927.5.2030	58.196	10.1152	1.7194	5.88294	4.03035e-09	2.87824e-08
Tb927.5.2060	38.6455	22.3148	2.96013	7.53846	4.7554e-14	4.66144e-13
Tb927.5.2090	74.6063	7.22661	1.76057	4.10469	4.04851e-05	0.000210463
Tb927.5.2270	33.67	21.7622	2.96015	7.35174	1.95644e-13	1.74537e-12
Tb927.5.2280	139.809	10.1148	2.14786	4.70924	2.48638e-06	1.51378e-05
Tb927.5.2290	203.472	8.38193	2.16549	3.87069	0.000108528	0.000521524
Tb927.5.2300	59.0271	10.0627	2.41311	4.17001	3.04584e-05	0.000161911
Tb927.5.2320	14.2387	22.04	2.69757	8.17033	3.07536e-16	4.2425e-15
Tb927.5.2370	117.848	24.8453	2.5848	9.61206	7.11101e-22	2.52955e-20
Tb927.5.2430	92.961	24.6518	2.2842	10.7923	3.74206e-27	3.11251e-25
Tb927.5.2510	29.5309	9.65355	2.96016	3.26115	0.00110959	0.00429266
Tb927.5.2590	14.3402	22.0598	2.96032	7.45184	9.2049e-14	8.61969e-13
Tb927.5.2770	46.201	9.84274	2.19454	4.48511	7.28777e-06	4.17625e-05
Tb927.5.2780	10.6134	5.20775	1.63964	3.17615	0.00149243	0.00560875
Tb927.5.2850	83.8902	24.5177	2.69774	9.08825	1.00649e-19	2.42244e-18
Tb927.5.2860	49.654	9.97879	2.68269	3.7197	0.000199458	0.000909524
Tb927.5.2910	26.5537	9.09549	2.94989	3.08333	0.002047	0.00742646
Tb927.5.2930	26.7212	22.9101	2.94419	7.78145	7.16978e-15	7.79852e-14
Tb927.5.2940	115.939	23.4139	2.59466	9.0239	1.81507e-19	4.15628e-18
Tb927.5.2960	75.9031	24.3771	2.96007	8.23529	1.79119e-16	2.56222e-15
Tb927.5.2980	114.587	24.9588	2.34935	10.6237	2.31225e-26	1.74375e-24
Tb927.5.3030	151.889	6.3803	2.03172	3.14035	0.00168747	0.00625858
Tb927.5.3140	8.42537	21.3107	2.96054	7.19826	6.09862e-13	5.14833e-12
Tb927.5.3240	122.329	9.94053	2.46379	4.03464	5.46852e-05	0.000276902
Tb927.5.3320	280.414	12.8166	2.42367	5.28811	1.23589e-07	8.44224e-07
Tb927.5.3370	30.7693	23.1188	2.64126	8.75292	2.07895e-18	3.98595e-17
Tb927.5.3400	64.3642	8.46372	2.44438	3.46253	0.000535132	0.00219964
Tb927.5.3410	12.9833	21.8974	2.15477	10.1623	2.92059e-24	1.63553e-22
Tb927.5.3470	7.14143	21.0886	2.96063	7.123	1.056e-12	8.68129e-12
Tb927.5.3500	39.9577	9.40157	2.65251	3.54441	0.000393496	0.00168098
Tb927.5.3520	9.07218	21.4181	2.38547	8.97858	2.7428e-19	5.96665e-18
Tb927.5.3600	16.5812	20.3083	2.31657	8.76653	1.84255e-18	3.58125e-17
Tb927.5.3650	21.548	22.5355	2.77742	8.11382	4.90514e-16	6.54328e-15
Tb927.5.3660	105.694	5.40573	1.77529	3.04499	0.00232689	0.00830863
Tb927.5.3670	41.0358	9.65602	2.15896	4.47252	7.73017e-06	4.42082e-05
Tb927.5.3710	70.3185	24.2739	2.17815	11.1443	7.63728e-29	8.63929e-27
Tb927.5.3750	12.5259	7.2011	2.41184	2.98572	0.00282907	0.00985905
Tb927.5.3790	40.6233	5.83053	1.66311	3.5058	0.000455239	0.00191153
Tb927.5.3820	76.3572	24.3859	2.82778	8.6237	6.48231e-18	1.16764e-16
Tb927.5.3840	10.3121	21.5991	2.84903	7.58122	3.42314e-14	3.42072e-13
Tb927.5.3860	170.281	10.6595	2.50863	4.24913	2.146e-05	0.000116129
Tb927.5.3870	11.1985	7.46853	2.41672	3.09036	0.00199911	0.00725735
Tb927.5.3880	205.969	25.7752	2.5983	9.92003	3.40671e-23	1.5539e-21
Tb927.5.3930	47.558	23.7205	2.14311	11.0683	1.78816e-28	1.80605e-26
Tb927.5.4080	82.891	9.68071	2.55227	3.79298	0.000148849	0.000691776
Tb927.5.4090	28.8702	23.0354	2.47073	9.32332	1.12753e-20	3.17279e-19
Tb927.5.4100	103.804	23.9831	2.96006	8.10223	5.39619e-16	7.06502e-15
Tb927.5.4130	175.006	25.54	2.42703	10.5231	6.75792e-26	4.66132e-24
Tb927.5.4150	82.9093	24.5063	2.96007	8.27895	1.24264e-16	1.80215e-15
Tb927.5.4440	14.0002	22.0182	2.72152	8.09038	5.94802e-16	7.73379e-15
Tb927.5.450	17.5985	7.14755	2.13521	3.34748	0.000815513	0.00323914
Tb927.5.4570	5.95619	4.51662	1.4992	3.01268	0.0025895	0.00916774
Tb927.5.4580	20.4044	6.29305	1.46023	4.30963	1.63527e-05	9.01468e-05
Tb927.5.530	188.201	11.245	2.02101	5.56403	2.63608e-08	1.85213e-07
Tb927.5.540	21.8401	22.6427	2.11083	10.7269	7.61141e-27	6.0634e-25
Tb927.5.620	5.53181	18.6252	2.63532	7.06753	1.57712e-12	1.26528e-11
Tb927.5.650	67.3544	8.14551	2.18226	3.73261	0.000189509	0.000866503
Tb927.5.730	62.1402	24.0974	2.35799	10.2195	1.62253e-24	9.66006e-23
Tb927.5.740	36.6788	9.61817	2.79407	3.44236	0.000576667	0.00235469
Tb927.5.860	115.293	24.9559	2.0075	12.4313	1.76635e-35	4.99523e-33
Tb927.5.950	15.4559	22.1575	2.30186	9.62592	6.21508e-22	2.22484e-20
Tb927.5.970	45.7205	8.88295	2.27396	3.90637	9.36928e-05	0.000455263
Tb927.5.980	41.4837	23.5414	2.96012	7.95285	1.82262e-15	2.17484e-14
Tb927.6.1110	59.477	24.042	2.96009	8.12204	4.58405e-16	6.17318e-15
Tb927.6.1140	48.7114	21.708	2.17544	9.97867	1.88984e-23	9.13585e-22
Tb927.6.1150	21.1342	22.6004	2.75973	8.18936	2.62627e-16	3.64967e-15
Tb927.6.1220	71.3377	10.0235	2.7047	3.70598	0.000210576	0.00095434
Tb927.6.1290	115.46	25.8464	2.73672	9.44429	3.5783e-21	1.08229e-19
Tb927.6.1430	67.0184	24.2624	2.5009	9.70147	2.97186e-22	1.12811e-20
Tb927.6.1470	44.3014	6.47693	1.83979	3.52047	0.000430788	0.00182512
Tb927.6.1530	44.1723	9.26368	1.82559	5.07434	3.88845e-07	2.56929e-06
Tb927.6.1540	223.872	7.4049	1.61051	4.59787	4.26824e-06	2.52259e-05
Tb927.6.1550	89.9253	8.37076	2.27798	3.67463	0.00023819	0.00106393
Tb927.6.1610	32.8061	22.8992	2.35002	9.74425	1.95207e-22	7.6144e-21
Tb927.6.1630	92.4998	8.33784	2.5061	3.32702	0.00087779	0.00346219
Tb927.6.1660	83.835	24.5188	2.30094	10.656	1.63545e-26	1.26547e-24
Tb927.6.1730	92.291	10.8135	2.03604	5.31101	1.09019e-07	7.47406e-07
Tb927.6.1820	6.71536	20.9984	2.96067	7.09243	1.31775e-12	1.07086e-11
Tb927.6.183	30.3855	3.06167	0.467445	6.5498	5.76154e-11	4.22115e-10
Tb927.6.1830	117.093	24.9893	2.22033	11.2547	2.1947e-29	2.7585e-27
Tb927.6.185	124.809	2.85523	0.338413	8.43711	3.2527e-17	5.1533e-16
Tb927.6.186	15.7547	4.95973	0.682907	7.26267	3.79517e-13	3.29226e-12
Tb927.6.187	215.069	2.28485	0.392844	5.81618	6.02079e-09	4.26737e-08
Tb927.6.1870	30.8644	23.1276	2.7919	8.28383	1.19278e-16	1.73429e-15
Tb927.6.1900	58.7297	24.0203	2.66934	8.99857	2.28673e-19	5.07205e-18
Tb927.6.1920	100.602	10.9661	1.84519	5.94307	2.79734e-09	2.00022e-08
Tb927.6.1940	11.3785	21.7366	2.9604	7.34243	2.09746e-13	1.86236e-12
Tb927.6.1980	185.004	10.275	2.30085	4.46575	7.97902e-06	4.53561e-05
Tb927.6.1990	35.0126	21.8791	2.96014	7.39124	1.45466e-13	1.33564e-12
Tb927.6.2050	30.3409	23.0988	2.75865	8.37324	5.60531e-17	8.52248e-16
Tb927.6.2060	96.6233	10.3291	1.78928	5.77277	7.79774e-09	5.5199e-08
Tb927.6.2080	110.296	11.1627	2.38305	4.68422	2.81032e-06	1.70732e-05
Tb927.6.2090	13.8041	6.74164	2.2008	3.06327	0.00218933	0.00789218
Tb927.6.2150	65.5073	22.6355	2.96008	7.64693	2.05842e-14	2.12066e-13
Tb927.6.2160	17.2041	21.2887	2.90424	7.33019	2.29834e-13	2.03433e-12
Tb927.6.2180	121.573	9.44005	1.61364	5.85017	4.91059e-09	3.49362e-08
Tb927.6.2250	128.436	25.0096	2.42671	10.306	6.62175e-25	4.25598e-23
Tb927.6.2360	11.444	21.7452	2.54116	8.55718	1.1566e-17	1.98836e-16
Tb927.6.2400	7.55717	20.9304	2.9606	7.06965	1.55323e-12	1.24788e-11
Tb927.6.2420	53.0583	23.1619	2.35584	9.83169	8.22248e-23	3.37573e-21
Tb927.6.2690	53.8256	8.98574	2.9601	3.03562	0.00240039	0.00853875
Tb927.6.2700	90.4777	22.535	2.2009	10.239	1.32624e-24	7.98004e-23
Tb927.6.2780	5.72302	20.781	2.96079	7.01875	2.23862e-12	1.77334e-11
Tb927.6.280	33.419	23.21	1.82499	12.7179	4.70364e-37	1.47799e-34
Tb927.6.2830	65.4177	24.1755	2.07839	11.6318	2.83941e-31	5.01866e-29
Tb927.6.2840	60.3985	24.063	2.96009	8.12914	4.32345e-16	5.86414e-15
Tb927.6.2880	84.1887	23.2457	2.87181	8.09445	5.75251e-16	7.49682e-15
Tb927.6.2890	95.6793	24.6828	2.85121	8.65695	4.84536e-18	8.89784e-17
Tb927.6.2960	25.8136	22.2582	2.3775	9.36201	7.82369e-21	2.24623e-19
Tb927.6.3050	67.9826	10.402	2.32996	4.46447	8.02654e-06	4.55805e-05
Tb927.6.310	16.437	5.42384	1.41662	3.82871	0.000128816	0.000608164
Tb927.6.3150	357.524	10.1594	1.33312	7.62074	2.52224e-14	2.56579e-13
Tb927.6.3260	9.26354	21.4518	2.96049	7.24603	4.29152e-13	3.6777e-12
Tb927.6.3290	8.02535	21.2491	2.65193	8.01267	1.12242e-15	1.3771e-14
Tb927.6.330	13.9192	5.3201	1.41634	3.75622	0.000172499	0.000794507
Tb927.6.3670	154.9	10.9211	2.28003	4.7899	1.66867e-06	1.03487e-05
Tb927.6.3870	52.6977	21.9888	2.26746	9.69755	3.08815e-22	1.16444e-20
Tb927.6.3950	39.3767	23.3818	2.39018	9.78246	1.33912e-22	5.44896e-21
Tb927.6.4080	36.5013	23.2326	2.95045	7.87425	3.42799e-15	3.89332e-14
Tb927.6.4120	10.0497	21.5646	2.96045	7.28421	3.23562e-13	2.82418e-12
Tb927.6.4200	8.38102	21.3013	2.96054	7.19506	6.24348e-13	5.26276e-12
Tb927.6.4250	13.6133	21.9782	2.88806	7.61002	2.7406e-14	2.77793e-13
Tb927.6.4390	95.1928	10.8983	2.45895	4.43209	9.33239e-06	5.26787e-05
Tb927.6.4450	8.50125	18.9398	2.83639	6.67744	2.43151e-11	1.7907e-10
Tb927.6.4640	101.618	24.7781	2.46944	10.0339	1.08153e-23	5.61207e-22
Tb927.6.4680	86.1047	24.5599	2.32536	10.5617	4.48314e-26	3.29307e-24
Tb927.6.4710	49.9179	9.99727	2.82012	3.54498	0.000392643	0.0016786
Tb927.6.4770	157.173	8.51885	2.18842	3.89269	9.91378e-05	0.000479661
Tb927.6.4940	5.16609	20.6377	2.96087	6.97013	3.16645e-12	2.47026e-11
Tb927.6.5030	3.8197	20.2172	2.96117	6.82745	8.64394e-12	6.50134e-11
Tb927.6.5060	22.1128	22.653	2.91292	7.77675	7.44121e-15	8.07822e-14
Tb927.6.5090	127.795	25.0235	2.32307	10.7717	4.6822e-27	3.83804e-25
Tb927.6.5095	27.0471	22.9425	2.94038	7.80259	6.0651e-15	6.68698e-14
Tb927.6.5110	182.196	9.99144	1.99245	5.01466	5.31274e-07	3.44203e-06
Tb927.6.610	32.4177	7.88663	2.24162	3.51828	0.000434355	0.00183611
Tb927.6.620	186.95	8.97469	1.73177	5.18238	2.19072e-07	1.47333e-06
Tb927.6.630	72.9006	24.3219	2.5327	9.60316	7.7531e-22	2.67387e-20
Tb927.6.680	19.3414	8.66974	2.58279	3.35673	0.000788699	0.00314147
Tb927.6.730	49.5108	23.7775	2.9601	8.03267	9.53764e-16	1.19084e-14
Tb927.6.740	68.1722	6.76418	0.811106	8.33945	7.46356e-17	1.11382e-15
Tb927.6.870	63.3226	24.1293	2.40626	10.0277	1.15147e-23	5.92063e-22
Tb927.6.880	55.7932	22.9774	2.96009	7.7624	8.33395e-15	8.96138e-14
Tb927.6.890	175.089	11.0498	2.19449	5.03523	4.77275e-07	3.10998e-06
Tb927.6.920	33.5267	21.893	2.96015	7.39592	1.40437e-13	1.29156e-12
Tb927.6.930	19.0441	22.4455	2.41212	9.30534	1.33569e-20	3.73994e-19
Tb927.6.950	21.0707	22.5791	2.96022	7.6275	2.39357e-14	2.45254e-13
Tb927.7.1010	17.857	22.3645	2.72244	8.21488	2.12374e-16	2.98061e-15
Tb927.7.1030	65.3875	24.1673	2.87801	8.39722	4.57184e-17	7.14318e-16
Tb927.7.1060	61.2888	10.1757	2.33899	4.35048	1.35842e-05	7.53259e-05
Tb927.7.1100	8.7907	21.376	2.83067	7.55158	4.30012e-14	4.23719e-13
Tb927.7.1120	12.6601	5.60529	1.80431	3.1066	0.0018925	0.00691025
Tb927.7.1150	61.7358	6.43774	1.76942	3.63833	0.000274407	0.00120501
Tb927.7.1170	21.0962	22.5816	2.74173	8.23627	1.77663e-16	2.5504e-15
Tb927.7.1290	13.7764	8.11665	2.55375	3.17833	0.00148127	0.00557052
Tb927.7.1330	33.5949	21.8508	2.93809	7.43709	1.02929e-13	9.5752e-13
Tb927.7.1360	12.4659	21.8625	2.96037	7.38505	1.52402e-13	1.39254e-12
Tb927.7.1470	60.1833	24.0505	2.24075	10.7332	7.10592e-27	5.74158e-25
Tb927.7.1490	11.7943	21.7868	2.96039	7.35944	1.84682e-13	1.65278e-12
Tb927.7.1530	27.5941	22.9673	2.61805	8.77268	1.7446e-18	3.4262e-17
Tb927.7.1560	48.5012	23.7562	2.96011	8.02545	1.01154e-15	1.25467e-14
Tb927.7.1580	194.075	11.9004	2.21817	5.36494	8.0974e-08	5.6195e-07
Tb927.7.1620	4.4962	20.4427	2.961	6.90399	5.05627e-12	3.88036e-11
Tb927.7.1630	59.6275	9.42306	2.68723	3.5066	0.000453867	0.0019086
Tb927.7.1660	127.212	25.1049	2.35031	10.6815	1.24209e-26	9.75731e-25
Tb927.7.1690	58.2972	24.0075	2.50782	9.57305	1.03802e-21	3.43335e-20
Tb927.7.1700	4.1641	20.2374	2.96107	6.83447	8.2306e-12	6.1987e-11
Tb927.7.1710	57.7241	23.9967	2.96009	8.10673	5.19983e-16	6.87156e-15
Tb927.7.1760	9.04269	5.57287	1.84019	3.02842	0.0024584	0.00872864
Tb927.7.1890	51.2533	23.8336	2.64386	9.01469	1.97421e-19	4.47159e-18
Tb927.7.2030	35.8489	7.25223	2.00085	3.62457	0.000289438	0.00126414
Tb927.7.2050	99.9805	9.1193	2.74381	3.32359	0.000888681	0.0034954
Tb927.7.210	17.2093	4.40923	0.994392	4.4341	9.2457e-06	5.22414e-05
Tb927.7.2150	10.0123	6.51277	2.06566	3.15288	0.00161671	0.00603969
Tb927.7.2170	17.6005	22.3419	1.98099	11.2782	1.68214e-29	2.2126e-27
Tb927.7.220	43.3735	23.5989	2.96012	7.9723	1.55745e-15	1.89439e-14
Tb927.7.2380	7.15855	21.0919	2.96063	7.12412	1.04749e-12	8.62385e-12
Tb927.7.2440	33.4859	23.2405	2.38037	9.7634	1.61642e-22	6.34893e-21
Tb927.7.2470	160.905	11.0947	2.06583	5.3706	7.84733e-08	5.45264e-07
Tb927.7.250	75.5187	4.57177	1.13227	4.03771	5.39759e-05	0.000273555
Tb927.7.260	8.52136	21.3312	2.96053	7.20517	5.79703e-13	4.90839e-12
Tb927.7.2630	24.4072	22.8007	2.9602	7.70243	1.33501e-14	1.40089e-13
Tb927.7.270	15.1985	22.1409	2.96031	7.47927	7.47377e-14	7.11123e-13
Tb927.7.2700	59.6386	24.0464	2.96009	8.12355	4.52746e-16	6.12615e-15
Tb927.7.2710	30.0761	7.77931	2.41066	3.22705	0.00125075	0.00477345
Tb927.7.2720	80.5621	24.4669	2.71549	9.01012	2.05828e-19	4.6381e-18
Tb927.7.2730	6.60143	20.9802	2.96068	7.08626	1.37785e-12	1.1133e-11
Tb927.7.280	52.9643	23.8785	2.80773	8.50456	1.82288e-17	3.02351e-16
Tb927.7.2810	47.0075	23.7149	2.96011	8.01151	1.13309e-15	1.38718e-14
Tb927.7.290	94.6849	6.90858	1.61863	4.26817	1.97086e-05	0.000107287
Tb927.7.2970	60.5317	24.0637	2.31114	10.412	2.18481e-25	1.47111e-23
Tb927.7.3100	145.335	25.2792	2.96004	8.54013	1.3407e-17	2.26357e-16
Tb927.7.3130	77.2981	10.9846	2.58147	4.25519	2.0887e-05	0.000113349
Tb927.7.320	15.0954	22.1275	2.96031	7.47472	7.73688e-14	7.34225e-13
Tb927.7.3210	5.34239	20.6811	2.96084	6.98488	2.85093e-12	2.23027e-11
Tb927.7.3220	53.6662	23.9002	2.9601	8.07414	6.7956e-16	8.71562e-15
Tb927.7.3290	42.1158	23.5632	2.65693	8.86858	7.40853e-19	1.51273e-17
Tb927.7.3330	70.685	9.33458	1.91166	4.88296	1.04506e-06	6.61172e-06
Tb927.7.3340	18.8564	22.4351	2.90848	7.71368	1.22239e-14	1.2899e-13
Tb927.7.3410	48.7542	8.13688	2.66414	3.05422	0.00225644	0.00811343
Tb927.7.3420	79.4015	8.889	1.56505	5.67968	1.34943e-08	9.51669e-08
Tb927.7.3610	87.794	9.90358	2.23654	4.42808	9.50745e-06	5.36111e-05
Tb927.7.3620	215.985	23.8759	2.26715	10.5313	6.20016e-26	4.3294e-24
Tb927.7.3700	23.6569	22.5815	2.59938	8.68725	3.71305e-18	6.90823e-17
Tb927.7.3750	75.9885	24.3856	2.21046	11.0319	2.68178e-28	2.52802e-26
Tb927.7.3780	49.9259	23.795	2.63463	9.03163	1.6914e-19	3.90472e-18
Tb927.7.3790	71.7831	24.3042	2.69497	9.01837	1.90907e-19	4.35392e-18
Tb927.7.3860	81.2628	24.479	2.54747	9.60912	7.3173e-22	2.58667e-20
Tb927.7.3890	85.3846	24.1887	2.44412	9.8967	4.30234e-23	1.88636e-21
Tb927.7.3940	20.0242	21.1034	2.91332	7.24378	4.36336e-13	3.73361e-12
Tb927.7.4050	62.8373	10.3236	2.72	3.79545	0.000147378	0.000685501
Tb927.7.4080	111.445	6.33149	2.07771	3.04734	0.00230873	0.00825699
Tb927.7.4150	107.095	10.1414	1.86205	5.44637	5.14092e-08	3.58976e-07
Tb927.7.4170	77.9347	7.41358	1.5345	4.83128	1.35655e-06	8.49686e-06
Tb927.7.4200	38.9586	8.68568	2.53762	3.42276	0.000619884	0.00251873
Tb927.7.4230	42.4115	23.542	2.68051	8.78264	1.59687e-18	3.158e-17
Tb927.7.4260	74.7729	6.49324	1.60381	4.04865	5.15142e-05	0.000262254
Tb927.7.4400	91.8812	7.71684	2.10229	3.67067	0.000241911	0.00107651
Tb927.7.4410	47.5822	7.90372	2.05055	3.85443	0.000116	0.000551806
Tb927.7.4430	49.5394	23.7873	2.81553	8.4486	2.94811e-17	4.73707e-16
Tb927.7.4440	5.17667	20.6414	2.96087	6.97141	3.13784e-12	2.45133e-11
Tb927.7.4500	5.28835	3.91338	1.30977	2.98783	0.00280962	0.00980334
Tb927.7.500	64.7913	24.1529	2.71546	8.89457	5.86474e-19	1.21952e-17
Tb927.7.5090	6.98655	21.0522	2.96065	7.11068	1.15473e-12	9.42443e-12
Tb927.7.5100	23.7817	22.7636	2.9602	7.68989	1.47258e-14	1.53387e-13
Tb927.7.5230	116.147	9.80198	2.58618	3.79014	0.000150565	0.000699173
Tb927.7.5240	37.626	9.30729	2.28094	4.08046	4.49465e-05	0.000231528
Tb927.7.5260	41.4691	23.5375	2.802	8.40024	4.45553e-17	6.98074e-16
Tb927.7.5390	4.20475	18.0701	2.96107	6.10257	1.04378e-09	7.51098e-09
Tb927.7.5480	68.3007	8.95078	2.44485	3.66107	0.000251161	0.00111329
Tb927.7.5490	44.1081	7.50825	2.29458	3.27216	0.00106729	0.00415173
Tb927.7.5500	110.825	24.489	2.96005	8.27315	1.3047e-16	1.8873e-15
Tb927.7.5520	69.109	23.1798	1.77412	13.0655	5.18338e-39	2.25517e-36
Tb927.7.5890	28.6683	9.20945	2.96017	3.11112	0.00186377	0.00681466
Tb927.7.5910	35.4222	23.1053	2.94845	7.83641	4.63612e-15	5.17043e-14
Tb927.7.6240	159.213	10.6862	2.66987	4.00253	6.26696e-05	0.000314237
Tb927.7.6250	95.3754	23.3274	2.96006	7.88072	3.25491e-15	3.71914e-14
Tb927.7.630	70.9221	24.2807	2.65739	9.13704	6.41864e-20	1.60864e-18
Tb927.7.6360	43.5073	9.82571	2.39912	4.09555	4.21159e-05	0.000218139
Tb927.7.6480	16.2642	20.9829	2.96029	7.08813	1.35931e-12	1.0999e-11
Tb927.7.6620	77.1099	10.5716	2.09367	5.04933	4.43358e-07	2.899e-06
Tb927.7.6670	103.937	9.19039	1.71923	5.34564	9.00968e-08	6.19936e-07
Tb927.7.670	65.3658	5.13556	1.70819	3.00644	0.00264326	0.00933203
Tb927.7.6770	49.201	23.7769	2.65803	8.94531	3.70904e-19	7.85705e-18
Tb927.7.6810	171.694	4.33844	1.3768	3.1511	0.00162658	0.00606857
Tb927.7.6850	64.9115	24.1654	2.08492	11.5906	4.59969e-31	7.88358e-29
Tb927.7.6869	7.61482	2.20386	0.629425	3.50138	0.000462857	0.0019392
Tb927.7.6882	9.56736	3.02973	0.754066	4.01786	5.87302e-05	0.000295799
Tb927.7.6890	83.5197	10.1711	2.55324	3.98361	6.78763e-05	0.00033869
Tb927.7.6970	22.7779	7.35053	2.2673	3.24198	0.00118703	0.00456725
Tb927.7.700	4.30309	20.3826	2.96104	6.88359	5.83611e-12	4.44267e-11
Tb927.7.7160	143.919	8.19472	1.82531	4.4895	7.13901e-06	4.09516e-05
Tb927.7.7200	11.6608	5.35226	1.59367	3.35846	0.000783776	0.00312456
Tb927.7.7250	52.0171	23.848	1.97671	12.0645	1.6265e-33	3.99978e-31
Tb927.7.730	96.8859	7.41414	2.21305	3.35019	0.000807558	0.0032098
Tb927.7.7350	164.447	24.0613	1.7752	13.5541	7.48953e-42	4.70675e-39
Tb927.7.7440	65.0749	24.1617	2.34017	10.3247	5.44647e-25	3.582e-23
Tb927.7.7460	15.4492	22.1558	2.9603	7.48429	7.19336e-14	6.86098e-13
Tb927.7.800	3.34506	18.9946	2.96133	6.41421	1.41556e-10	1.02778e-09
Tb927.7.820	22.4103	8.84958	2.95599	2.99377	0.00275551	0.0096443
Tb927.7.900	115.823	11.1547	2.16228	5.15876	2.48586e-07	1.65998e-06
Tb927.7.910	16.8487	22.2826	2.72827	8.1673	3.15371e-16	4.33999e-15
Tb927.7.970	9.90926	21.5448	2.88622	7.46472	8.34741e-14	7.86882e-13
Tb927.7.980	16.6987	22.2683	2.34383	9.50082	2.08241e-21	6.57996e-20
Tb927.8.1100	192.189	6.72016	1.70668	3.93756	8.23132e-05	0.000404486
Tb927.8.1110	216.082	5.7722	1.07909	5.34916	8.83645e-08	6.095e-07
Tb927.8.1130	34.8106	7.56268	2.11683	3.57265	0.00035339	0.00151882
Tb927.8.1150	149.191	4.28649	1.11433	3.84671	0.000119717	0.000569006
Tb927.8.1230	91.0788	24.1733	2.67556	9.03484	1.64242e-19	3.80718e-18
Tb927.8.1240	39.4351	23.4666	2.96013	7.92758	2.23455e-15	2.62757e-14
Tb927.8.1250	65.4709	24.1299	2.96008	8.15177	3.58648e-16	4.89979e-15
Tb927.8.1270	44.1955	23.6278	2.96011	7.98206	1.43906e-15	1.75416e-14
Tb927.8.1400	20.6192	4.35443	1.45441	2.99394	0.00275396	0.0096443
Tb927.8.1420	116.244	24.978	2.96005	8.43835	3.21839e-17	5.11326e-16
Tb927.8.1440	9.88608	21.5416	2.83791	7.59064	3.18336e-14	3.19806e-13
Tb927.8.1450	22.2527	22.0629	2.96021	7.45316	9.1129e-14	8.54769e-13
Tb927.8.1510	27.723	21.6904	2.7758	7.81412	5.53504e-15	6.12645e-14
Tb927.8.1600	305.039	5.36131	1.66366	3.2226	0.00127032	0.00483508
Tb927.8.1700	19.3177	5.50128	1.63806	3.35842	0.000783901	0.00312456
Tb927.8.1740	118.536	10.5563	2.14748	4.91566	8.84835e-07	5.61057e-06
Tb927.8.1840	252.707	7.38938	1.37212	5.38537	7.22939e-08	5.03564e-07
Tb927.8.1920	7.67556	21.1851	2.24541	9.43485	3.91569e-21	1.17804e-19
Tb927.8.1940	24.2385	22.7892	2.9602	7.69854	1.37635e-14	1.43628e-13
Tb927.8.1980	66.9086	9.75698	2.86616	3.40421	0.000663569	0.00268082
Tb927.8.2120	66.4715	24.1936	2.83019	8.5484	1.24809e-17	2.12626e-16
Tb927.8.2150	55.3309	23.9423	2.41838	9.90015	4.1566e-23	1.8367e-21
Tb927.8.2160	110.729	10.5816	2.49211	4.24605	2.17569e-05	0.000117533
Tb927.8.2185	10.2288	21.589	2.96045	7.29248	3.04296e-13	2.66013e-12
Tb927.8.2310	38.7399	22.1306	2.78361	7.95032	1.8603e-15	2.21513e-14
Tb927.8.2350	66.9935	9.73618	2.11688	4.59931	4.23899e-06	2.51055e-05
Tb927.8.2360	42.5768	23.5745	2.96012	7.96404	1.66508e-15	2.01233e-14
Tb927.8.2380	225.536	10.0894	1.75221	5.75811	8.50591e-09	6.01368e-08
Tb927.8.2390	92.1742	24.6204	2.74172	8.97993	2.70939e-19	5.91671e-18
Tb927.8.2410	66.5667	7.07984	1.8014	3.93019	8.48795e-05	0.000416373
Tb927.8.2420	11.1639	21.0704	2.96041	7.1174	1.09981e-12	9.02833e-12
Tb927.8.2430	5.55707	18.9929	2.96081	6.41478	1.41026e-10	1.02525e-09
Tb927.8.2530	70.6523	7.40416	1.39513	5.30714	1.11357e-07	7.62513e-07
Tb927.8.2570	80.9074	24.4645	2.20794	11.0802	1.56495e-28	1.63914e-26
Tb927.8.2660	146.037	9.93344	1.53736	6.46136	1.03769e-10	7.5634e-10
Tb927.8.2680	77.8932	24.4193	2.70887	9.01457	1.97648e-19	4.47159e-18
Tb927.8.2710	5.70991	20.7773	2.96079	7.01748	2.25907e-12	1.78703e-11
Tb927.8.2830	74.2953	8.47735	1.98751	4.26531	1.99625e-05	0.000108565
Tb927.8.2860	163.372	9.6043	2.06809	4.64404	3.41662e-06	2.04707e-05
Tb927.8.2870	3.37766	20.0458	2.79471	7.17278	7.34874e-13	6.11242e-12
Tb927.8.2960	119.67	8.4257	2.65098	3.17833	0.00148124	0.00557052
Tb927.8.3150	144.258	7.0983	1.83649	3.86515	0.000111021	0.00053305
Tb927.8.3200	90.9414	10.9357	2.87388	3.80522	0.00014168	0.00066063
Tb927.8.3250	188.666	8.23577	1.80893	4.55283	5.29279e-06	3.09257e-05
Tb927.8.3290	67.3753	7.23465	2.0905	3.46072	0.000538734	0.00221284
Tb927.8.3330	9.68524	21.5134	2.71924	7.91153	2.54239e-15	2.95272e-14
Tb927.8.3350	56.6716	9.81141	2.7107	3.61951	0.000295163	0.00128689
Tb927.8.3400	33.203	5.73597	1.90938	3.0041	0.0026637	0.00937517
Tb927.8.3480	124.054	25.07	2.96005	8.46945	2.46554e-17	4.00722e-16
Tb927.8.3550	92.8968	3.87038	1.19965	3.22626	0.0012542	0.0047834
Tb927.8.3590	40.8069	23.5136	2.65009	8.87276	7.13527e-19	1.47828e-17
Tb927.8.3650	9.45586	20.137	2.66487	7.55644	4.14252e-14	4.10334e-13
Tb927.8.3710	108.897	23.1186	2.7004	8.56117	1.11726e-17	1.93841e-16
Tb927.8.3730	71.4252	6.94719	2.19229	3.16892	0.00153008	0.00573883
Tb927.8.3780	21.2135	8.75624	2.75832	3.17449	0.00150103	0.00563358
Tb927.8.3790	31.6471	8.67977	2.79428	3.10626	0.00189467	0.00691064
Tb927.8.3820	40.5848	6.12791	1.89784	3.22888	0.00124277	0.00474618
Tb927.8.3830	58.0482	23.9839	2.96009	8.10244	5.38692e-16	7.06502e-15
Tb927.8.3880	33.3593	23.233	2.50257	9.28366	1.6375e-20	4.45275e-19
Tb927.8.3930	32.0359	9.3374	2.63969	3.53731	0.000404227	0.00172162
Tb927.8.4000	77.1064	10.5662	2.04277	5.1725	2.3098e-07	1.54789e-06
Tb927.8.4140	2.65196	19.7127	2.96168	6.65592	2.81532e-11	2.0653e-10
Tb927.8.4160	134.17	8.47747	2.41489	3.51049	0.000447275	0.00188368
Tb927.8.4170	23.0671	7.99048	2.19588	3.63885	0.000273859	0.00120353
Tb927.8.4175	8.05389	21.2543	2.83643	7.49332	6.71511e-14	6.44833e-13
Tb927.8.4220	77.0591	10.9306	2.30276	4.74672	2.06738e-06	1.26686e-05
Tb927.8.4290	4.08162	20.3082	2.9611	6.85833	6.96706e-12	5.26814e-11
Tb927.8.4330	97.6888	10.831	2.09357	5.17345	2.29811e-07	1.54189e-06
Tb927.8.4400	24.5413	21.6001	2.93968	7.34775	2.0157e-13	1.79258e-12
Tb927.8.4630	60.9975	9.20756	2.70025	3.4099	0.00064987	0.00262923
Tb927.8.4640	51.9112	23.6935	2.81826	8.40713	4.2017e-17	6.61973e-16
Tb927.8.4680	10.3394	7.76482	2.54732	3.04823	0.00230195	0.0082426
Tb927.8.4690	22.1935	6.41443	1.74369	3.67865	0.000234472	0.00104919
Tb927.8.4810	52.9664	9.43108	2.68552	3.51182	0.000445046	0.00187709
Tb927.8.4930	32.2604	23.1865	2.64852	8.75453	2.04964e-18	3.94311e-17
Tb927.8.4940	29.7644	9.24923	2.79712	3.30669	0.000944041	0.00370284
Tb927.8.5010	12.2799	21.8364	2.37098	9.20989	3.26468e-20	8.3932e-19
Tb927.8.5030	83.6536	24.4338	2.96007	8.25446	1.5259e-16	2.19605e-15
Tb927.8.5040	9.22876	21.4394	2.96049	7.24182	4.427e-13	3.78235e-12
Tb927.8.5200	123.173	6.77268	2.2219	3.04815	0.00230257	0.0082426
Tb927.8.5210	61.5708	9.71096	2.04415	4.7506	2.02811e-06	1.24414e-05
Tb927.8.5220	183.835	25.136	2.25419	11.1508	7.09848e-29	8.19368e-27
Tb927.8.5230	69.1208	24.159	2.66638	9.0606	1.29735e-19	3.05743e-18
Tb927.8.5290	22.6946	22.6963	2.96021	7.66714	1.75875e-14	1.82188e-13
Tb927.8.5330	7.98062	21.2377	2.68378	7.91337	2.50509e-15	2.91538e-14
Tb927.8.540	25.0311	9.00976	2.96019	3.04364	0.00233733	0.00833539
Tb927.8.5420	103.887	24.82	2.96006	8.38496	5.0744e-17	7.88483e-16
Tb927.8.5450	88.8345	23.7997	2.31777	10.2684	9.78595e-25	6.08235e-23
Tb927.8.5500	88.6875	24.6013	2.5449	9.66691	4.16785e-22	1.55088e-20
Tb927.8.5510	8.96158	21.4051	2.87005	7.45809	8.77865e-14	8.26157e-13
Tb927.8.5520	33.5055	21.9738	2.76263	7.95396	1.80646e-15	2.16011e-14
Tb927.8.5540	3.1724	19.9603	2.9614	6.74014	1.58236e-11	1.17761e-10
Tb927.8.560	77.0756	24.3928	2.83161	8.61446	7.02715e-18	1.24986e-16
Tb927.8.5620	50.8317	23.2965	2.29923	10.1323	3.97083e-24	2.20186e-22
Tb927.8.570	87.4677	24.5765	2.5698	9.56359	1.1374e-21	3.71857e-20
Tb927.8.5700	12.7951	8.0718	2.57387	3.13606	0.00171235	0.00634253
Tb927.8.5770	80.7749	10.6557	2.43954	4.36791	1.25442e-05	6.97641e-05
Tb927.8.5820	41.761	9.71515	2.51623	3.861	0.000112925	0.000539443
Tb927.8.5830	46.091	23.6241	2.83111	8.34449	7.15235e-17	1.0759e-15
Tb927.8.5850	74.4842	7.96326	2.06383	3.85849	0.000114091	0.000544477
Tb927.8.5870	48.8804	8.72884	2.20947	3.95065	7.79405e-05	0.000384334
Tb927.8.590	176.715	11.8066	2.62956	4.48995	7.1241e-06	4.09075e-05
Tb927.8.5900	5.14639	20.6333	2.66041	7.75565	8.78887e-15	9.43261e-14
Tb927.8.5910	33.5651	23.1506	2.96015	7.82077	5.25008e-15	5.82245e-14
Tb927.8.5970	12.8197	21.9028	2.90031	7.55189	4.28974e-14	4.23434e-13
Tb927.8.5990	60.8117	10.2472	2.39707	4.27489	1.91227e-05	0.000104372
Tb927.8.6070	113.181	11.1298	2.2498	4.947	7.5367e-07	4.79501e-06
Tb927.8.6090	86.6355	4.99264	1.19645	4.17289	3.00757e-05	0.000160027
Tb927.8.620	4.39338	20.4134	2.96102	6.89404	5.42304e-12	4.14496e-11
Tb927.8.6200	80.665	23.2738	2.13181	10.9174	9.51716e-28	8.41079e-26
Tb927.8.6210	247.338	6.26208	1.80683	3.46579	0.000528677	0.00217944
Tb927.8.6230	43.8069	9.78482	2.52428	3.87628	0.000106065	0.000510558
Tb927.8.6330	177.24	6.48071	2.17461	2.98017	0.00288089	0.00999039
Tb927.8.6360	129.427	10.2266	1.85512	5.51265	3.53475e-08	2.47433e-07
Tb927.8.6500	100.176	8.49196	1.9864	4.27504	1.911e-05	0.000104372
Tb927.8.6520	51.1912	9.85541	2.39169	4.12069	3.77735e-05	0.000197273
Tb927.8.6690	136.019	7.61441	2.13064	3.57377	0.000351885	0.00151351
Tb927.8.6710	118.764	10.1639	2.05294	4.95089	7.3875e-07	4.71068e-06
Tb927.8.6770	34.551	23.28	2.96014	7.86449	3.70606e-15	4.19229e-14
Tb927.8.6780	60.4277	9.75356	1.95104	4.99916	5.75793e-07	3.72193e-06
Tb927.8.6790	10.6587	21.6423	2.96043	7.31054	2.66071e-13	2.34408e-12
Tb927.8.6820	49.1575	23.7744	2.9601	8.03161	9.61992e-16	1.19846e-14
Tb927.8.6920	35.6022	6.59905	1.87489	3.51969	0.000432047	0.00182908
Tb927.8.6930	15.7531	20.8744	2.89975	7.1987	6.07912e-13	5.13954e-12
Tb927.8.6940	37.7868	7.49875	2.04214	3.67201	0.000240653	0.00107345
Tb927.8.6950	16.6197	22.2655	2.41095	9.23515	2.57933e-20	6.75402e-19
Tb927.8.6960	17.7697	22.3399	2.96026	7.5466	4.46782e-14	4.39478e-13
Tb927.8.6970	47.9081	7.6464	2.09636	3.64747	0.000264833	0.00116932
Tb927.8.6980	13.3448	5.53406	1.8465	2.99705	0.00272608	0.00956496
Tb927.8.7010	65.2579	24.1246	2.63771	9.14601	5.9075e-20	1.49833e-18
Tb927.8.7050	7.03543	21.0681	2.96064	7.11604	1.11068e-12	9.10437e-12
Tb927.8.7070	56.7651	23.9743	2.35837	10.1656	2.82329e-24	1.61203e-22
Tb927.8.710	516.683	6.30393	1.31216	4.80424	1.55338e-06	9.67609e-06
Tb927.8.7100	124.844	8.51484	1.61522	5.27164	1.35209e-07	9.22485e-07
Tb927.8.7220	26.1015	22.8088	2.61369	8.72666	2.62295e-18	4.99508e-17
Tb927.8.7230	4.51379	20.4501	2.96099	6.9065	4.96744e-12	3.82256e-11
Tb927.8.7260	39.7102	8.12752	2.08202	3.90367	9.47455e-05	0.000459983
Tb927.8.7290	18.9148	22.2566	2.76675	8.04433	8.67169e-16	1.09236e-14
Tb927.8.7360	169.644	9.17042	2.00249	4.5795	4.66095e-06	2.74894e-05
Tb927.8.7370	28.908	7.17852	2.01221	3.56749	0.000360417	0.00154668
Tb927.8.7390	11.2537	21.7183	2.84925	7.62245	2.48909e-14	2.53663e-13
Tb927.8.740	74.4794	24.3497	2.83704	8.58277	9.26136e-18	1.62174e-16
Tb927.8.7450	32.2959	23.1884	2.78141	8.33691	7.62571e-17	1.13205e-15
Tb927.8.7460	36.0925	23.3442	2.6596	8.77733	1.67396e-18	3.29893e-17
Tb927.8.7490	110.918	24.9032	2.20806	11.2783	1.67905e-29	2.2126e-27
Tb927.8.7500	29.7708	21.7708	2.95685	7.36283	1.80054e-13	1.61393e-12
Tb927.8.7590	75.0797	6.38425	1.52101	4.19738	2.70019e-05	0.000144624
Tb927.8.7650	21.3321	22.6055	2.43799	9.27222	1.82308e-20	4.91016e-19
Tb927.8.7680	24.8821	8.03357	2.47254	3.24911	0.00115766	0.00446032
Tb927.8.7690	18.4042	7.60995	2.45035	3.10566	0.00189857	0.00691901
Tb927.8.7720	69.4775	6.71388	1.70379	3.94055	8.12937e-05	0.000399824
Tb927.8.8000	80.494	7.74837	2.48552	3.11741	0.00182449	0.00668782
Tb927.8.8050	40.5137	23.5045	2.96012	7.94036	2.0159e-15	2.38572e-14
Tb927.8.8110	81.3701	24.4685	2.4284	10.076	7.0544e-24	3.76412e-22
Tb927.8.8140	144.274	6.81339	1.85164	3.67965	0.000233558	0.00104759
Tb927.8.8160	32.2624	22.9825	2.67475	8.59239	8.51794e-18	1.49619e-16
Tb927.8.8180	8.20959	21.2817	2.82634	7.52978	5.08251e-14	4.93929e-13
Tb927.8.820	229.579	10.8327	1.62335	6.67305	2.50543e-11	1.84035e-10
Tb927.8.8200	133.749	11.4267	2.25383	5.06992	3.97989e-07	2.62357e-06
Tb927.8.8210	17.0026	22.2931	2.56409	8.69433	3.48877e-18	6.56925e-17
Tb927.8.8220	6.872	4.57589	1.15755	3.95308	7.71508e-05	0.000380772
Tb927.8.8240	31.145	6.90316	1.40248	4.9221	8.56223e-07	5.44135e-06
Tb927.8.8250	85.9897	24.5575	1.66046	14.7896	1.71092e-49	1.9354e-46
Tb927.8.8260	40.3269	7.27537	1.4795	4.91746	8.76757e-07	5.56558e-06
Tb927.8.840	145.893	8.30299	2.11396	3.9277	8.57619e-05	0.000419974
Tb927.8.990	44.7019	22.4394	2.51364	8.92703	4.37596e-19	9.16683e-18
Tb927.9.10050	16.3338	5.9723	1.93101	3.09284	0.00198254	0.00721108
Tb927.9.10150	112.993	24.9378	2.55405	9.76404	1.6063e-22	6.34893e-21
Tb927.9.10370	63.3752	24.0216	2.96008	8.11518	4.85046e-16	6.501e-15
Tb927.9.10400	19.5359	21.8503	2.58435	8.45488	2.79385e-17	4.51486e-16
Tb927.9.10430	17.8663	8.49799	2.59626	3.27316	0.00106351	0.00413986
Tb927.9.10470	5.8003	20.7996	2.62401	7.92664	2.25154e-15	2.64206e-14
Tb927.9.10570	123.855	24.3604	2.41054	10.1058	5.20928e-24	2.80607e-22
Tb927.9.10660	35.1009	23.3059	2.96014	7.87326	3.45526e-15	3.91642e-14
Tb927.9.10670	6.79458	20.0089	2.96066	6.75824	1.39677e-11	1.04499e-10
Tb927.9.10710	27.5649	9.08097	1.69684	5.35169	8.71349e-08	6.01752e-07
Tb927.9.10820	25.4765	22.852	2.61311	8.74514	2.22739e-18	4.25611e-17
Tb927.9.10880	11.1965	19.9362	2.96041	6.73428	1.64744e-11	1.22283e-10
Tb927.9.10920	22.823	8.25805	2.27304	3.63304	0.000280104	0.00122621
Tb927.9.11110	103.825	7.86296	1.65487	4.75141	2.02002e-06	1.24053e-05
Tb927.9.11150	123.222	10.054	2.62858	3.82488	0.000130835	0.000615643
Tb927.9.11250	74.3417	24.3533	2.85059	8.54325	1.30497e-17	2.20986e-16
Tb927.9.11720	15.4571	7.37493	2.09118	3.52669	0.000420785	0.00178676
Tb927.9.11790	22.0371	22.6517	2.56367	8.83564	9.95305e-19	2.01052e-17
Tb927.9.11930	16.34	7.38588	2.05209	3.59919	0.000319204	0.00138134
Tb927.9.12080	3.54036	20.107	2.96126	6.79002	1.12121e-11	8.3994e-11
Tb927.9.12290	67.9719	24.228	2.51002	9.65252	4.79616e-22	1.7615e-20
Tb927.9.12380	37.9625	8.62062	2.6513	3.25146	0.00114812	0.00442959
Tb927.9.12430	38.2846	23.4275	2.96013	7.91434	2.48568e-15	2.89877e-14
Tb927.9.12510	28.6595	7.66208	2.30515	3.3239	0.000887687	0.00349392
Tb927.9.12690	156.93	7.73298	1.98445	3.89678	9.74788e-05	0.000472442
Tb927.9.12700	215.329	9.8996	1.86194	5.3168	1.05605e-07	7.24883e-07
Tb927.9.12740	161.644	10.0175	2.21523	4.5221	6.1229e-06	3.54827e-05
Tb927.9.12800	194.215	24.0288	2.58289	9.30308	1.36432e-20	3.80127e-19
Tb927.9.12810	111.229	8.05915	2.27769	3.5383	0.000402706	0.00171643
Tb927.9.12850	27.9043	20.9337	2.59915	8.05406	8.00891e-16	1.01339e-14
Tb927.9.13050	103.39	24.7756	2.87134	8.62857	6.21234e-18	1.12259e-16
Tb927.9.13100	81.3096	24.2685	2.8454	8.52905	1.47558e-17	2.4839e-16
Tb927.9.13110	28.715	9.20938	2.96017	3.1111	0.00186391	0.00681466
Tb927.9.13310	6.071	20.8626	2.79752	7.45754	8.81513e-14	8.28212e-13
Tb927.9.13320	21.2586	22.6081	2.91884	7.74559	9.5141e-15	1.0115e-13
Tb927.9.13350	4.51616	20.4507	2.96099	6.90671	4.96014e-12	3.82215e-11
Tb927.9.13470	114.855	24.9298	2.44338	10.203	1.92189e-24	1.11629e-22
Tb927.9.13480	24.5049	21.607	2.93283	7.36728	1.7415e-13	1.56597e-12
Tb927.9.13490	143.027	9.35559	1.76374	5.30441	1.1304e-07	7.73103e-07
Tb927.9.13520	60.4857	8.36076	2.14903	3.89048	0.000100045	0.000483635
Tb927.9.13620	64.1294	10.1683	2.13488	4.76292	1.90812e-06	1.17692e-05
Tb927.9.1380	79.5704	24.4477	2.69366	9.07604	1.12597e-19	2.67582e-18
Tb927.9.1400	9.3535	21.4649	2.85941	7.50677	6.06055e-14	5.84957e-13
Tb927.9.14030	29.2459	23.038	2.31708	9.94266	2.71482e-23	1.27958e-21
Tb927.9.14280	20.3763	8.69868	2.76014	3.15154	0.0016241	0.00606332
Tb927.9.14430	11.9908	21.8066	2.71443	8.0336	9.46531e-16	1.18442e-14
Tb927.9.14440	86.9964	23.2173	2.86423	8.10594	5.23375e-16	6.90025e-15
Tb927.9.14470	127.272	23.4001	2.47576	9.45169	3.33418e-21	1.01936e-19
Tb927.9.14480	37.4747	8.47624	2.04836	4.13806	3.50251e-05	0.000183598
Tb927.9.14540	32.4486	6.69506	1.37386	4.87318	1.09818e-06	6.93168e-06
Tb927.9.15040	11.0172	20.6227	2.96042	6.96615	3.25724e-12	2.5376e-11
Tb927.9.15290	61.1557	24.0807	2.81379	8.55811	1.14735e-17	1.97848e-16
Tb927.9.15530	11.3141	5.17146	1.65597	3.12293	0.00179061	0.00658498
Tb927.9.15630	4.89667	4.09746	1.2706	3.22482	0.0012605	0.00480418
Tb927.9.15930	8.68057	21.3594	2.50738	8.51859	1.61503e-17	2.70255e-16
Tb927.9.1710	125.012	8.73298	2.15132	4.05935	4.92087e-05	0.000251877
Tb927.9.1750	82.7983	8.14819	1.84951	4.40561	1.05489e-05	5.91322e-05
Tb927.9.1880	65.9394	24.1848	2.82764	8.55301	1.1992e-17	2.05148e-16
Tb927.9.1970	107.057	9.63656	2.89283	3.33119	0.000864754	0.00341792
Tb927.9.2070	21.3859	8.78042	2.93515	2.99147	0.00277636	0.00971124
Tb927.9.2130	101.964	24.7815	1.69934	14.583	3.60348e-48	3.39688e-45
Tb927.9.2310	6.7836	20.9896	2.96067	7.08947	1.34626e-12	1.0909e-11
Tb927.9.2350	313.19	26.3629	2.135	12.348	4.99603e-35	1.3456e-32
Tb927.9.2560	39.1764	6.53952	1.67342	3.90788	9.31084e-05	0.000453202
Tb927.9.2800	41.3559	9.69952	2.51117	3.86255	0.000112211	0.000537009
Tb927.9.2900	132.934	8.60128	2.14077	4.01785	5.87309e-05	0.000295799
Tb927.9.2990	13.7603	21.8245	2.96034	7.37229	1.67719e-13	1.51537e-12
Tb927.9.3010	4.14537	20.3299	2.96108	6.86572	6.61561e-12	5.0158e-11
Tb927.9.3030	32.8057	23.2128	1.99428	11.6397	2.58865e-31	4.72304e-29
Tb927.9.3080	28.4943	22.8735	2.75824	8.29279	1.10623e-16	1.61675e-15
Tb927.9.3280	81.2032	24.2701	2.30062	10.5494	5.11236e-26	3.70712e-24
Tb927.9.3440	38.8603	23.4448	2.96013	7.92021	2.37103e-15	2.77077e-14
Tb927.9.3530	51.415	23.7428	2.83224	8.38305	5.15731e-17	7.94816e-16
Tb927.9.3800	26.1665	22.8939	2.38321	9.60633	7.51793e-22	2.62478e-20
Tb927.9.3850	51.3423	9.24065	2.42743	3.80676	0.000140801	0.000657072
Tb927.9.4080	132.492	10.0275	2.40886	4.16279	3.14388e-05	0.000166652
Tb927.9.4250	57.3235	23.9876	2.96009	8.10365	5.33335e-16	7.01522e-15
Tb927.9.4290	33.6025	23.2355	2.95032	7.87561	3.39086e-15	3.85889e-14
Tb927.9.4300	11.2491	21.7179	2.86073	7.59175	3.15614e-14	3.17635e-13
Tb927.9.4310	30.9794	7.47229	1.86253	4.01191	6.02288e-05	0.000302804
Tb927.9.4370	10.5483	7.73526	2.46873	3.1333	0.00172853	0.00639828
Tb927.9.4390	8.15462	21.2695	2.96056	7.18429	6.75591e-13	5.66935e-12
Tb927.9.4420	46.4082	9.86232	2.51561	3.92045	8.83838e-05	0.000432065
Tb927.9.4630	71.1136	9.65907	1.86026	5.19233	2.07674e-07	1.40168e-06
Tb927.9.4660	33.7922	6.02177	1.75737	3.42658	0.00061124	0.00248718
Tb927.9.4950	21.6112	9.12622	2.47087	3.69352	0.000221169	0.000995172
Tb927.9.5040	387.402	3.83423	1.18929	3.22397	0.00126425	0.0048152
Tb927.9.5100	104.389	10.9344	2.20096	4.96798	6.76535e-07	4.33841e-06
Tb927.9.5240	23.2703	8.32063	2.63875	3.15324	0.00161466	0.00603604
Tb927.9.5260	25.9331	22.8822	2.50975	9.11732	7.70065e-20	1.88549e-18
Tb927.9.5320	25.0222	9.07565	2.96019	3.0659	0.00217015	0.00783304
Tb927.9.5330	51.3881	8.19412	2.01888	4.05875	4.93361e-05	0.000252301
Tb927.9.5440	107.534	24.8704	2.96006	8.40201	4.38915e-17	6.89584e-16
Tb927.9.5630	52.4872	23.8687	2.9601	8.06349	7.41447e-16	9.42387e-15
Tb927.9.5730	15.5266	21.9994	2.9005	7.58471	3.33238e-14	3.33592e-13
Tb927.9.6110	55.4316	23.9426	1.99208	12.0189	2.82741e-33	6.58841e-31
Tb927.9.6150	54.2137	9.03571	2.45593	3.67914	0.000234019	0.00104882
Tb927.9.6390	29.6662	23.0705	2.96016	7.79366	6.50932e-15	7.12122e-14
Tb927.9.6440	4.96725	20.5819	2.9609	6.95122	3.62131e-12	2.80962e-11
Tb927.9.6510	93.1449	9.99073	2.23251	4.47512	7.63686e-06	4.37187e-05
Tb927.9.6580	8.80007	7.46904	2.42441	3.08077	0.00206466	0.00748573
Tb927.9.6650	109.842	7.83901	2.50375	3.13091	0.00174266	0.00643711
Tb927.9.6670	74.682	8.71096	2.36829	3.67817	0.000234912	0.00105032
Tb927.9.6730	28.5766	9.26751	2.96017	3.13074	0.00174368	0.00643711
Tb927.9.6920	73.9083	24.3385	2.5526	9.53481	1.50166e-21	4.82578e-20
Tb927.9.7000	15.2662	20.7929	2.89065	7.19314	6.33197e-13	5.32941e-12
Tb927.9.7060	7.28316	21.1136	2.81707	7.49488	6.63615e-14	6.38335e-13
Tb927.9.7230	33.7788	23.2499	2.96015	7.85431	4.01974e-15	4.52001e-14
Tb927.9.7285	56.0044	10.2006	2.54319	4.01095	6.04739e-05	0.000303766
Tb927.9.7430	61.5005	24.0892	2.21707	10.8653	1.68593e-27	1.42322e-25
Tb927.9.7740	35.5404	23.323	2.48522	9.38468	6.31107e-21	1.85914e-19
Tb927.9.7830	58.2887	10.222	2.67236	3.8251	0.000130721	0.000615617
Tb927.9.8130	11.1887	20.6335	2.26993	9.08993	9.90989e-20	2.39531e-18
Tb927.9.8250	13.3737	20.2028	2.73995	7.37342	1.66309e-13	1.50623e-12
Tb927.9.8420	31.4674	3.91531	1.25493	3.11994	0.00180889	0.00664354
Tb927.9.8490	112.696	10.8052	2.33722	4.6231	3.78046e-06	2.24604e-05
Tb927.9.8620	45.2331	23.6539	2.78786	8.48461	2.16439e-17	3.53809e-16
Tb927.9.8680	5.55372	20.738	2.51945	8.23115	1.85421e-16	2.62842e-15
Tb927.9.8720	18.2698	8.58613	2.56729	3.34444	0.000824497	0.00326566
Tb927.9.9260	65.5406	5.93506	1.61999	3.66364	0.000248656	0.00110392
Tb927.9.9270	6.46073	20.9426	2.51217	8.33646	7.65463e-17	1.13337e-15
Tb927.9.9280	69.7919	23.6388	2.69749	8.76328	1.89646e-18	3.67342e-17
Tb927.9.9380	8.69719	19.1735	2.64553	7.2475	4.24528e-13	3.6436e-12
Tb927.9.9450	153.938	7.82827	1.93642	4.04266	5.28485e-05	0.000268805
Tb927.9.9580	22.6267	8.34972	1.82674	4.57083	4.85787e-06	2.85022e-05
Tb927.9.9820	97.2553	9.00556	1.80924	4.97754	6.43968e-07	4.14366e-06
Tb927.9.9960	11.1328	21.7017	2.88102	7.53265	4.9722e-14	4.84041e-13
Tb927.9.9970	91.5604	9.87338	2.36809	4.16935	3.05468e-05	0.000162228
Tb927_08_v4.snoRNA.0022	11.8696	21.7831	2.38486	9.1339	6.60778e-20	1.63919e-18
