# Supplementary material for: Vector-borne Trypanosoma brucei parasites develop in artificial human skin and persist as skin tissue forms
Source: Nat Commun. 2023 Nov 23;14:7660. doi: 10.1038/s41467-023-43437-2 (PMC10667367; doi:10.1038/s41467-023-43437-2)
Supplement: Supplementary file 12 — Supplementary Data 6 [file 41467_2023_43437_MOESM12_ESM.xlsx]

## Sheet: GO BSFvsMCF_enrichedMCF
ID	Name	Bgd count	Result count	Result gene list	Pct of bgd	Fold enrichment	Odds ratio	P-value
GO:0006468	protein phosphorylation	208	17	Tb11.02.5050b,Tb11.v5.0556,Tb11.v5.0626,Tb11.v5.0633,Tb11.v5.0671,Tb927.10.13490,Tb927.10.1460,Tb927.10.2390,Tb927.10.9600,Tb927.11.12410,Tb927.2.1820,Tb927.2.2260,Tb927.2.2720,Tb927.5.790,Tb927.6.2030,Tb927.8.870,Tb927.9.12400,	8.2	3.46	3.92	7.80897e-06
GO:0010608	posttranscriptional regulation of gene expression	460	27	Tb927.1.4280,Tb927.1.4650,Tb927.10.10250,Tb927.10.12800,Tb927.10.14900,Tb927.10.14930,Tb927.10.15310,Tb927.10.3140,Tb927.11.12120,Tb927.11.14220,Tb927.11.16550,Tb927.11.6870,Tb927.3.3470,Tb927.3.3940,Tb927.4.3330,Tb927.4.3970,Tb927.5.2620,Tb927.5.810,Tb927.6.5010,Tb927.6.600,Tb927.6.640,Tb927.8.4200,Tb927.8.7820,Tb927.8.910,Tb927.9.12360,Tb927.9.13990,Tb927.9.8100,	5.9	2.49	2.82	9.95053e-06
GO:0016310	phosphorylation	263	18	Tb11.02.5050b,Tb11.v5.0556,Tb11.v5.0626,Tb11.v5.0633,Tb11.v5.0671,Tb927.10.13490,Tb927.10.1460,Tb927.10.2390,Tb927.10.9600,Tb927.11.12410,Tb927.2.1820,Tb927.2.2260,Tb927.2.2720,Tb927.5.790,Tb927.6.2030,Tb927.8.870,Tb927.9.12400,Tb927.9.12570,	6.8	2.9	3.24	4.71292e-05
GO:0006412	translation	315	20	Tb927.10.1090,Tb927.10.1100,Tb927.10.12680,Tb927.10.190,Tb927.10.4570,Tb927.10.560,Tb927.10.8290,Tb927.11.13003,Tb927.11.7685,Tb927.2.5910,Tb927.4.1800,Tb927.4.1860,Tb927.5.1110,Tb927.6.4980,Tb927.6.5130,Tb927.7.1040,Tb927.7.3680,Tb927.9.8070,Tb927.9.8100,Tb927.9.8420,	6.3	2.69	3	5.1636e-05
GO:0043043	peptide biosynthetic process	317	20	Tb927.10.1090,Tb927.10.1100,Tb927.10.12680,Tb927.10.190,Tb927.10.4570,Tb927.10.560,Tb927.10.8290,Tb927.11.13003,Tb927.11.7685,Tb927.2.5910,Tb927.4.1800,Tb927.4.1860,Tb927.5.1110,Tb927.6.4980,Tb927.6.5130,Tb927.7.1040,Tb927.7.3680,Tb927.9.8070,Tb927.9.8100,Tb927.9.8420,	6.3	2.67	2.98	5.64381e-05
GO:0044267	cellular protein metabolic process	1072	45	Tb11.02.5050b,Tb11.v5.0556,Tb11.v5.0626,Tb11.v5.0633,Tb11.v5.0671,Tb927.10.1090,Tb927.10.1100,Tb927.10.12680,Tb927.10.13490,Tb927.10.1460,Tb927.10.190,Tb927.10.2390,Tb927.10.4570,Tb927.10.560,Tb927.10.7500,Tb927.10.8290,Tb927.10.9600,Tb927.11.12410,Tb927.11.13003,Tb927.11.13940,Tb927.11.7685,Tb927.2.1820,Tb927.2.2260,Tb927.2.2720,Tb927.2.3720,Tb927.2.5910,Tb927.4.1800,Tb927.4.1860,Tb927.4.1870,Tb…	4.2	1.78	2.04	6.79658e-05
GO:0065007	biological regulation	1155	47	Tb11.v5.0456,Tb11.v5.0626,Tb11.v5.0646,Tb11.v5.0671,Tb927.1.4280,Tb927.1.4650,Tb927.10.10250,Tb927.10.10920,Tb927.10.12800,Tb927.10.13100,Tb927.10.13490,Tb927.10.1460,Tb927.10.14900,Tb927.10.14930,Tb927.10.15310,Tb927.10.190,Tb927.10.3140,Tb927.10.8710,Tb927.11.12120,Tb927.11.14220,Tb927.11.16550,Tb927.11.6870,Tb927.2.1820,Tb927.2.2260,Tb927.2.2720,Tb927.3.3470,Tb927.3.3940,Tb927.4.1780,Tb927.4.2…	4.1	1.72	1.98	9.71616e-05
GO:0019538	protein metabolic process	1189	48	Tb11.02.5050b,Tb11.v5.0397,Tb11.v5.0556,Tb11.v5.0626,Tb11.v5.0633,Tb11.v5.0671,Tb927.10.1090,Tb927.10.1100,Tb927.10.12680,Tb927.10.13490,Tb927.10.1460,Tb927.10.190,Tb927.10.2390,Tb927.10.4570,Tb927.10.560,Tb927.10.7500,Tb927.10.8290,Tb927.10.9600,Tb927.11.1090,Tb927.11.12410,Tb927.11.13003,Tb927.11.13940,Tb927.11.7685,Tb927.2.1820,Tb927.2.2260,Tb927.2.2720,Tb927.2.3720,Tb927.2.5910,Tb927.4.1800,T…	4	1.71	1.97	9.77336e-05
GO:0006518	peptide metabolic process	332	20	Tb927.10.1090,Tb927.10.1100,Tb927.10.12680,Tb927.10.190,Tb927.10.4570,Tb927.10.560,Tb927.10.8290,Tb927.11.13003,Tb927.11.7685,Tb927.2.5910,Tb927.4.1800,Tb927.4.1860,Tb927.5.1110,Tb927.6.4980,Tb927.6.5130,Tb927.7.1040,Tb927.7.3680,Tb927.9.8070,Tb927.9.8100,Tb927.9.8420,	6	2.55	2.83	0.000107101
GO:0050789	regulation of biological process	1061	44	Tb11.v5.0456,Tb11.v5.0626,Tb11.v5.0646,Tb11.v5.0671,Tb927.1.4280,Tb927.1.4650,Tb927.10.10250,Tb927.10.12800,Tb927.10.13100,Tb927.10.13490,Tb927.10.1460,Tb927.10.14900,Tb927.10.14930,Tb927.10.15310,Tb927.10.190,Tb927.10.3140,Tb927.11.12120,Tb927.11.14220,Tb927.11.16550,Tb927.11.6870,Tb927.2.1820,Tb927.2.2260,Tb927.2.2720,Tb927.3.3470,Tb927.3.3940,Tb927.4.2740,Tb927.4.3330,Tb927.4.3970,Tb927.5.2620…	4.1	1.76	2.01	0.00011121
GO:0043604	amide biosynthetic process	334	20	Tb927.10.1090,Tb927.10.1100,Tb927.10.12680,Tb927.10.190,Tb927.10.4570,Tb927.10.560,Tb927.10.8290,Tb927.11.13003,Tb927.11.7685,Tb927.2.5910,Tb927.4.1800,Tb927.4.1860,Tb927.5.1110,Tb927.6.4980,Tb927.6.5130,Tb927.7.1040,Tb927.7.3680,Tb927.9.8070,Tb927.9.8100,Tb927.9.8420,	6	2.54	2.81	0.000116259
GO:0060255	regulation of macromolecule metabolic process	656	31	Tb11.v5.0626,Tb11.v5.0646,Tb927.1.4280,Tb927.1.4650,Tb927.10.10250,Tb927.10.12800,Tb927.10.14900,Tb927.10.14930,Tb927.10.15310,Tb927.10.3140,Tb927.11.12120,Tb927.11.14220,Tb927.11.16550,Tb927.11.6870,Tb927.3.3470,Tb927.3.3940,Tb927.4.3330,Tb927.4.3970,Tb927.5.2620,Tb927.5.810,Tb927.6.5010,Tb927.6.600,Tb927.6.640,Tb927.8.2450,Tb927.8.4200,Tb927.8.6450,Tb927.8.7820,Tb927.8.910,Tb927.9.12360,Tb927.9…	4.7	2	2.24	0.000143457
GO:0019222	regulation of metabolic process	687	32	Tb11.v5.0626,Tb11.v5.0646,Tb927.1.4280,Tb927.1.4650,Tb927.10.10250,Tb927.10.12800,Tb927.10.14900,Tb927.10.14930,Tb927.10.15310,Tb927.10.3140,Tb927.11.12120,Tb927.11.14220,Tb927.11.16550,Tb927.11.6870,Tb927.3.3470,Tb927.3.3940,Tb927.4.3330,Tb927.4.3970,Tb927.5.2620,Tb927.5.810,Tb927.6.5010,Tb927.6.600,Tb927.6.640,Tb927.8.2450,Tb927.8.3420,Tb927.8.4200,Tb927.8.6450,Tb927.8.7820,Tb927.8.910,Tb927.9.…	4.7	1.97	2.21	0.000144712
GO:0008150	biological process	4645	134	Tb11.02.5050b,Tb11.v5.0356,Tb11.v5.0397,Tb11.v5.0456,Tb11.v5.0498,Tb11.v5.0508,Tb11.v5.0556,Tb11.v5.0626,Tb11.v5.0627,Tb11.v5.0633,Tb11.v5.0646,Tb11.v5.0671,Tb11.v5.0723,Tb11.v5.0756,Tb11.v5.0932,Tb11.v5.0986,Tb927.1.1240,Tb927.1.1730,Tb927.1.2390,Tb927.1.4280,Tb927.1.4650,Tb927.10.10250,Tb927.10.10440,Tb927.10.1090,Tb927.10.10910,Tb927.10.10920,Tb927.10.1100,Tb927.10.12680,Tb927.10.12800,Tb927.1…	2.9	1.22	1.66	0.000320129
GO:0043603	cellular amide metabolic process	365	20	Tb927.10.1090,Tb927.10.1100,Tb927.10.12680,Tb927.10.190,Tb927.10.4570,Tb927.10.560,Tb927.10.8290,Tb927.11.13003,Tb927.11.7685,Tb927.2.5910,Tb927.4.1800,Tb927.4.1860,Tb927.5.1110,Tb927.6.4980,Tb927.6.5130,Tb927.7.1040,Tb927.7.3680,Tb927.9.8070,Tb927.9.8100,Tb927.9.8420,	5.5	2.32	2.55	0.000378267
GO:0010468	regulation of gene expression	600	28	Tb11.v5.0626,Tb927.1.4280,Tb927.1.4650,Tb927.10.10250,Tb927.10.12800,Tb927.10.14900,Tb927.10.14930,Tb927.10.15310,Tb927.10.3140,Tb927.11.12120,Tb927.11.14220,Tb927.11.16550,Tb927.11.6870,Tb927.3.3470,Tb927.3.3940,Tb927.4.3330,Tb927.4.3970,Tb927.5.2620,Tb927.5.810,Tb927.6.5010,Tb927.6.600,Tb927.6.640,Tb927.8.4200,Tb927.8.7820,Tb927.8.910,Tb927.9.12360,Tb927.9.13990,Tb927.9.8100,	4.7	1.98	2.19	0.000381358
GO:0044210	'de novo' CTP biosynthetic process	2	2	Tb11.v5.0356,Tb927.1.1240,	100	42.37	inf	0.000554363
GO:0010467	gene expression	905	37	Tb11.v5.0508,Tb11.v5.0723,Tb927.1.1730,Tb927.10.1090,Tb927.10.1100,Tb927.10.12680,Tb927.10.190,Tb927.10.4570,Tb927.10.560,Tb927.10.6650,Tb927.10.7500,Tb927.10.8290,Tb927.11.12120,Tb927.11.13003,Tb927.11.14310,Tb927.11.510,Tb927.11.7685,Tb927.11.8770,Tb927.11.9760,Tb927.2.5910,Tb927.3.2930,Tb927.3.3940,Tb927.4.1800,Tb927.4.1860,Tb927.5.1110,Tb927.6.4980,Tb927.6.5130,Tb927.7.1040,Tb927.7.1750,Tb927…	4.1	1.73	1.93	0.000573112
GO:1901564	organonitrogen compound metabolic process	1509	54	Tb11.02.5050b,Tb11.v5.0356,Tb11.v5.0397,Tb11.v5.0456,Tb11.v5.0556,Tb11.v5.0626,Tb11.v5.0633,Tb11.v5.0671,Tb927.1.1240,Tb927.10.1090,Tb927.10.1100,Tb927.10.12680,Tb927.10.13490,Tb927.10.1460,Tb927.10.190,Tb927.10.2390,Tb927.10.4570,Tb927.10.560,Tb927.10.7500,Tb927.10.8290,Tb927.10.9600,Tb927.11.1090,Tb927.11.12410,Tb927.11.13003,Tb927.11.13940,Tb927.11.7685,Tb927.2.1820,Tb927.2.2260,Tb927.2.2720,T…	3.6	1.52	1.73	0.000740644
GO:0043170	macromolecule metabolic process	1998	66	Tb11.02.5050b,Tb11.v5.0397,Tb11.v5.0508,Tb11.v5.0556,Tb11.v5.0626,Tb11.v5.0633,Tb11.v5.0671,Tb11.v5.0723,Tb11.v5.0756,Tb927.1.1730,Tb927.10.1090,Tb927.10.1100,Tb927.10.12680,Tb927.10.13490,Tb927.10.1460,Tb927.10.190,Tb927.10.2390,Tb927.10.4570,Tb927.10.560,Tb927.10.6650,Tb927.10.7500,Tb927.10.8290,Tb927.10.9600,Tb927.11.1090,Tb927.11.12120,Tb927.11.12410,Tb927.11.13003,Tb927.11.13940,Tb927.11.143…	3.3	1.4	1.61	0.00144317
GO:0018105	peptidyl-serine phosphorylation	36	5	Tb11.v5.0671,Tb927.10.1460,Tb927.10.2390,Tb927.10.9600,Tb927.5.790,	13.9	5.88	6.81	0.00144906
GO:0018209	peptidyl-serine modification	37	5	Tb11.v5.0671,Tb927.10.1460,Tb927.10.2390,Tb927.10.9600,Tb927.5.790,	13.5	5.73	6.6	0.00164381
GO:0044238	primary metabolic process	2506	78	Tb11.02.5050b,Tb11.v5.0356,Tb11.v5.0397,Tb11.v5.0456,Tb11.v5.0498,Tb11.v5.0508,Tb11.v5.0556,Tb11.v5.0626,Tb11.v5.0627,Tb11.v5.0633,Tb11.v5.0671,Tb11.v5.0723,Tb11.v5.0756,Tb927.1.1240,Tb927.1.1730,Tb927.10.1090,Tb927.10.1100,Tb927.10.12680,Tb927.10.13490,Tb927.10.1460,Tb927.10.190,Tb927.10.2390,Tb927.10.2560,Tb927.10.4570,Tb927.10.560,Tb927.10.6650,Tb927.10.7500,Tb927.10.8290,Tb927.10.9600,Tb927.1…	3.1	1.32	1.53	0.00255078
GO:0044260	cellular macromolecule metabolic process	1453	50	Tb11.02.5050b,Tb11.v5.0508,Tb11.v5.0556,Tb11.v5.0626,Tb11.v5.0633,Tb11.v5.0671,Tb11.v5.0723,Tb11.v5.0756,Tb927.10.1090,Tb927.10.1100,Tb927.10.12680,Tb927.10.13490,Tb927.10.1460,Tb927.10.190,Tb927.10.2390,Tb927.10.4570,Tb927.10.560,Tb927.10.7500,Tb927.10.8290,Tb927.10.9600,Tb927.11.12410,Tb927.11.13003,Tb927.11.13940,Tb927.11.7685,Tb927.2.1820,Tb927.2.2260,Tb927.2.2720,Tb927.2.3720,Tb927.2.5910,Tb…	3.4	1.46	1.63	0.00289442
GO:0046036	CTP metabolic process	4	2	Tb11.v5.0356,Tb927.1.1240,	50	21.19	41.77	0.00322341
GO:0006241	CTP biosynthetic process	4	2	Tb11.v5.0356,Tb927.1.1240,	50	21.19	41.77	0.00322341
GO:0006464	cellular protein modification process	643	26	Tb11.02.5050b,Tb11.v5.0556,Tb11.v5.0626,Tb11.v5.0633,Tb11.v5.0671,Tb927.10.13490,Tb927.10.1460,Tb927.10.2390,Tb927.10.7500,Tb927.10.9600,Tb927.11.12410,Tb927.11.13940,Tb927.2.1820,Tb927.2.2260,Tb927.2.2720,Tb927.2.3720,Tb927.4.1870,Tb927.5.790,Tb927.6.2030,Tb927.6.640,Tb927.7.2360,Tb927.7.3680,Tb927.8.3420,Tb927.8.870,Tb927.9.12400,Tb927.9.4620,	4	1.71	1.85	0.00470174
GO:0036211	protein modification process	643	26	Tb11.02.5050b,Tb11.v5.0556,Tb11.v5.0626,Tb11.v5.0633,Tb11.v5.0671,Tb927.10.13490,Tb927.10.1460,Tb927.10.2390,Tb927.10.7500,Tb927.10.9600,Tb927.11.12410,Tb927.11.13940,Tb927.2.1820,Tb927.2.2260,Tb927.2.2720,Tb927.2.3720,Tb927.4.1870,Tb927.5.790,Tb927.6.2030,Tb927.6.640,Tb927.7.2360,Tb927.7.3680,Tb927.8.3420,Tb927.8.870,Tb927.9.12400,Tb927.9.4620,	4	1.71	1.85	0.00470174
GO:0044271	cellular nitrogen compound biosynthetic process	649	26	Tb11.v5.0356,Tb11.v5.0456,Tb11.v5.0723,Tb927.1.1240,Tb927.10.1090,Tb927.10.1100,Tb927.10.12680,Tb927.10.190,Tb927.10.4570,Tb927.10.560,Tb927.10.8290,Tb927.11.13003,Tb927.11.7685,Tb927.2.5910,Tb927.4.1800,Tb927.4.1860,Tb927.5.1110,Tb927.6.4980,Tb927.6.5130,Tb927.7.1040,Tb927.7.3680,Tb927.7.7530,Tb927.9.12400,Tb927.9.8070,Tb927.9.8100,Tb927.9.8420,	4	1.7	1.83	0.00530696
GO:0008152	metabolic process	2817	84	Tb11.02.5050b,Tb11.v5.0356,Tb11.v5.0397,Tb11.v5.0456,Tb11.v5.0498,Tb11.v5.0508,Tb11.v5.0556,Tb11.v5.0626,Tb11.v5.0627,Tb11.v5.0633,Tb11.v5.0671,Tb11.v5.0723,Tb11.v5.0756,Tb927.1.1240,Tb927.1.1730,Tb927.10.1090,Tb927.10.1100,Tb927.10.12680,Tb927.10.13490,Tb927.10.1460,Tb927.10.190,Tb927.10.2390,Tb927.10.2560,Tb927.10.4570,Tb927.10.560,Tb927.10.5750,Tb927.10.6650,Tb927.10.7500,Tb927.10.8290,Tb927.1…	3	1.26	1.46	0.00570946
GO:0006807	nitrogen compound metabolic process	2352	72	Tb11.02.5050b,Tb11.v5.0356,Tb11.v5.0397,Tb11.v5.0456,Tb11.v5.0508,Tb11.v5.0556,Tb11.v5.0626,Tb11.v5.0633,Tb11.v5.0671,Tb11.v5.0723,Tb11.v5.0756,Tb927.1.1240,Tb927.1.1730,Tb927.10.1090,Tb927.10.1100,Tb927.10.12680,Tb927.10.13490,Tb927.10.1460,Tb927.10.190,Tb927.10.2390,Tb927.10.4570,Tb927.10.560,Tb927.10.6650,Tb927.10.7500,Tb927.10.8290,Tb927.10.9600,Tb927.11.1090,Tb927.11.12120,Tb927.11.12410,Tb9…	3.1	1.3	1.47	0.00639708
GO:1901566	organonitrogen compound biosynthetic process	630	25	Tb11.v5.0356,Tb11.v5.0456,Tb927.1.1240,Tb927.10.1090,Tb927.10.1100,Tb927.10.12680,Tb927.10.190,Tb927.10.4570,Tb927.10.560,Tb927.10.8290,Tb927.11.13003,Tb927.11.7685,Tb927.2.5910,Tb927.4.1800,Tb927.4.1860,Tb927.5.1110,Tb927.6.4980,Tb927.6.5130,Tb927.7.1040,Tb927.7.3680,Tb927.7.7530,Tb927.9.12400,Tb927.9.8070,Tb927.9.8100,Tb927.9.8420,	4	1.68	1.81	0.00702995
GO:0042254	ribosome biogenesis	227	12	Tb927.10.1100,Tb927.10.12680,Tb927.10.7500,Tb927.11.8770,Tb927.4.1800,Tb927.4.1860,Tb927.6.3540,Tb927.6.4980,Tb927.7.1040,Tb927.7.1750,Tb927.9.8070,Tb927.9.8420,	5.3	2.24	2.39	0.00745395
GO:0042255	ribosome assembly	53	5	Tb927.4.1800,Tb927.4.1860,Tb927.6.4980,Tb927.9.8070,Tb927.9.8420,	9.4	4	4.39	0.0079862
GO:0051302	regulation of cell division	18	3	Tb927.1.4650,Tb927.10.13100,Tb927.11.6870,	16.7	7.06	8.38	0.00813762
GO:0032465	regulation of cytokinesis	18	3	Tb927.1.4650,Tb927.10.13100,Tb927.11.6870,	16.7	7.06	8.38	0.00813762
GO:0044237	cellular metabolic process	2539	76	Tb11.02.5050b,Tb11.v5.0356,Tb11.v5.0456,Tb11.v5.0508,Tb11.v5.0556,Tb11.v5.0626,Tb11.v5.0633,Tb11.v5.0671,Tb11.v5.0723,Tb11.v5.0756,Tb927.1.1240,Tb927.1.1730,Tb927.10.1090,Tb927.10.1100,Tb927.10.12680,Tb927.10.13490,Tb927.10.1460,Tb927.10.190,Tb927.10.2390,Tb927.10.2560,Tb927.10.4570,Tb927.10.560,Tb927.10.5750,Tb927.10.6650,Tb927.10.7500,Tb927.10.8290,Tb927.10.9600,Tb927.11.12120,Tb927.11.12410,Tb…	3	1.27	1.44	0.00870164
GO:0006796	phosphate-containing compound metabolic process	643	25	Tb11.02.5050b,Tb11.v5.0356,Tb11.v5.0456,Tb11.v5.0556,Tb11.v5.0626,Tb11.v5.0633,Tb11.v5.0671,Tb927.1.1240,Tb927.10.13490,Tb927.10.1460,Tb927.10.2390,Tb927.10.9600,Tb927.11.12410,Tb927.11.16970,Tb927.2.1820,Tb927.2.2260,Tb927.2.2720,Tb927.4.1870,Tb927.5.790,Tb927.6.2030,Tb927.6.640,Tb927.7.7530,Tb927.8.870,Tb927.9.12400,Tb927.9.12570,	3.9	1.65	1.77	0.00901964
GO:0071704	organic substance metabolic process	2592	77	Tb11.02.5050b,Tb11.v5.0356,Tb11.v5.0397,Tb11.v5.0456,Tb11.v5.0498,Tb11.v5.0508,Tb11.v5.0556,Tb11.v5.0626,Tb11.v5.0627,Tb11.v5.0633,Tb11.v5.0671,Tb11.v5.0723,Tb11.v5.0756,Tb927.1.1240,Tb927.1.1730,Tb927.10.1090,Tb927.10.1100,Tb927.10.12680,Tb927.10.13490,Tb927.10.1460,Tb927.10.190,Tb927.10.2390,Tb927.10.2560,Tb927.10.4570,Tb927.10.560,Tb927.10.6650,Tb927.10.7500,Tb927.10.8290,Tb927.10.9600,Tb927.1…	3	1.26	1.43	0.00994452

## Sheet: GO BSFvsMCF_enrichedBSF
ID	Name	Bgd count	Result count	Result gene list	Pct of bgd	Fold enrichment	Odds ratio	P-value
GO:0043436	oxoacid metabolic process	191	48	Tb11.v5.0732,Tb11.v5.0869,Tb927.1.3830,Tb927.1.700,Tb927.10.12700,Tb927.10.14140,Tb927.10.2550,Tb927.11.10990,Tb927.11.11160,Tb927.11.11250,Tb927.11.14120,Tb927.11.2360,Tb927.11.2910,Tb927.11.3730,Tb927.11.5050,Tb927.11.5440,Tb927.11.5520,Tb927.11.6630,Tb927.11.9640,Tb927.2.4590,Tb927.3.3270,Tb927.3.5580,Tb927.3.5630,Tb927.4.360,Tb927.4.4050,Tb927.5.1090,Tb927.5.3820,Tb927.5.3830,Tb927.6.1530,Tb9…	25.1	1.68	1.94	0.000141207
GO:0006082	organic acid metabolic process	194	48	Tb11.v5.0732,Tb11.v5.0869,Tb927.1.3830,Tb927.1.700,Tb927.10.12700,Tb927.10.14140,Tb927.10.2550,Tb927.11.10990,Tb927.11.11160,Tb927.11.11250,Tb927.11.14120,Tb927.11.2360,Tb927.11.2910,Tb927.11.3730,Tb927.11.5050,Tb927.11.5440,Tb927.11.5520,Tb927.11.6630,Tb927.11.9640,Tb927.2.4590,Tb927.3.3270,Tb927.3.5580,Tb927.3.5630,Tb927.4.360,Tb927.4.4050,Tb927.5.1090,Tb927.5.3820,Tb927.5.3830,Tb927.6.1530,Tb9…	24.7	1.65	1.9	0.000210571
GO:0019752	carboxylic acid metabolic process	188	46	Tb11.v5.0732,Tb11.v5.0869,Tb927.1.3830,Tb927.1.700,Tb927.10.12700,Tb927.10.14140,Tb927.10.2550,Tb927.11.10990,Tb927.11.11250,Tb927.11.14120,Tb927.11.2360,Tb927.11.2910,Tb927.11.3730,Tb927.11.5050,Tb927.11.5440,Tb927.11.5520,Tb927.11.6630,Tb927.11.9640,Tb927.2.4590,Tb927.3.3270,Tb927.3.5580,Tb927.3.5630,Tb927.4.360,Tb927.4.4050,Tb927.5.1090,Tb927.5.3820,Tb927.5.3830,Tb927.6.1530,Tb927.6.2060,Tb927…	24.5	1.63	1.87	0.000370262
GO:1902975	mitotic DNA replication initiation	4	4	Tb927.11.12250,Tb927.11.7860,Tb927.2.3930,Tb927.8.4880,	100	6.68	inf	0.00049979
GO:1902315	nuclear cell cycle DNA replication initiation	4	4	Tb927.11.12250,Tb927.11.7860,Tb927.2.3930,Tb927.8.4880,	100	6.68	inf	0.00049979
GO:1902292	cell cycle DNA replication initiation	4	4	Tb927.11.12250,Tb927.11.7860,Tb927.2.3930,Tb927.8.4880,	100	6.68	inf	0.00049979
GO:0030148	sphingolipid biosynthetic process	16	8	Tb927.4.1020,Tb927.5.3710,Tb927.6.3000,Tb927.7.1240,Tb927.7.4160,Tb927.7.4170,Tb927.7.4180,Tb927.9.9390,	50	3.34	5.71	0.00103018
GO:0030865	cortical cytoskeleton organization	5	4	Tb927.11.10760,Tb927.2.6080,Tb927.3.4470,Tb927.8.560,	80	5.35	22.79	0.00220053
GO:0006508	proteolysis	310	65	Tb11.v5.0162,Tb11.v5.1011,Tb927.1.2100,Tb927.1.4780,Tb927.10.1040,Tb927.10.10750,Tb927.10.13030,Tb927.10.15690,Tb927.10.15720,Tb927.10.1890,Tb927.10.290,Tb927.10.4980,Tb927.10.6610,Tb927.11.10240,Tb927.11.10700,Tb927.11.12340,Tb927.11.12590,Tb927.11.13330,Tb927.11.13420,Tb927.11.14200,Tb927.11.14550,Tb927.11.16240,Tb927.11.2130,Tb927.11.2470,Tb927.11.2500,Tb927.11.3780,Tb927.11.3980,Tb927.11.4640…	21	1.4	1.53	0.00238729
GO:0044281	small molecule metabolic process	487	95	Tb05.5K5.190,Tb11.v5.0732,Tb11.v5.0869,Tb927.1.3830,Tb927.1.700,Tb927.10.11590,Tb927.10.12700,Tb927.10.14140,Tb927.10.16000,Tb927.10.16190,Tb927.10.2540,Tb927.10.2550,Tb927.10.6440,Tb927.10.830,Tb927.10.8780,Tb927.11.10510,Tb927.11.10990,Tb927.11.11160,Tb927.11.11250,Tb927.11.13990,Tb927.11.140,Tb927.11.14120,Tb927.11.1480,Tb927.11.2360,Tb927.11.2730,Tb927.11.2910,Tb927.11.3500,Tb927.11.3730,Tb92…	19.5	1.3	1.41	0.00304727
GO:0006406	mRNA export from nucleus	27	10	Tb927.1.120,Tb927.10.7060,Tb927.11.11090,Tb927.11.5560,Tb927.2.280,Tb927.2.380,Tb927.2.400,Tb927.2.510,Tb927.2.560,Tb927.7.5830,	37	2.47	3.36	0.00402608
GO:0006665	sphingolipid metabolic process	27	10	Tb927.4.1020,Tb927.5.3710,Tb927.6.3000,Tb927.7.1240,Tb927.7.4160,Tb927.7.4170,Tb927.7.4180,Tb927.7.6850,Tb927.7.7480,Tb927.9.9390,	37	2.47	3.36	0.00402608
GO:0006302	double-strand break repair	49	15	Tb927.10.3570,Tb927.10.9170,Tb927.11.12250,Tb927.11.2780,Tb927.11.5430,Tb927.11.7860,Tb927.11.8190,Tb927.11.8210,Tb927.2.3930,Tb927.2.4390,Tb927.3.4810,Tb927.3.5230,Tb927.4.1480,Tb927.7.6900,Tb927.8.6690,	30.6	2.05	2.52	0.00408933
GO:0071850	mitotic cell cycle arrest	12	6	Tb927.1.120,Tb927.2.280,Tb927.2.380,Tb927.2.400,Tb927.2.510,Tb927.2.560,	50	3.34	5.7	0.00455848
GO:0051225	spindle assembly	12	6	Tb927.10.14010,Tb927.10.6790,Tb927.11.14840,Tb927.11.2880,Tb927.11.9050,Tb927.6.2400,	50	3.34	5.7	0.00455848
GO:0000724	double-strand break repair via homologous recombination	32	11	Tb927.10.9170,Tb927.11.12250,Tb927.11.2780,Tb927.11.5430,Tb927.11.7860,Tb927.11.8190,Tb927.2.3930,Tb927.3.4810,Tb927.3.5230,Tb927.7.6900,Tb927.8.6690,	34.4	2.3	2.99	0.0050424
GO:0046939	nucleotide phosphorylation	37	12	Tb11.v5.0732,Tb927.1.3830,Tb927.1.700,Tb927.10.14140,Tb927.10.830,Tb927.10.8780,Tb927.11.2910,Tb927.11.3500,Tb927.11.5520,Tb927.3.3270,Tb927.6.4280,Tb927.8.2250,	32.4	2.17	2.74	0.00589641
GO:0006418	tRNA aminoacylation for protein translation	29	10	Tb927.11.14120,Tb927.11.2360,Tb927.11.3730,Tb927.11.9640,Tb927.3.5580,Tb927.5.1090,Tb927.6.2060,Tb927.6.950,Tb927.7.3620,Tb927.9.6650,	34.5	2.3	3.01	0.00720695
GO:0051641	cellular localization	436	84	Tb11.v5.0636,Tb927.1.120,Tb927.1.1980,Tb927.1.2570,Tb927.10.11030,Tb927.10.13830,Tb927.10.14760,Tb927.10.14990,Tb927.10.1630,Tb927.10.2270,Tb927.10.2940,Tb927.10.4140,Tb927.10.4170,Tb927.10.5850,Tb927.10.6400,Tb927.10.6440,Tb927.10.7060,Tb927.10.8040,Tb927.10.8240,Tb927.10.9420,Tb927.11.10650,Tb927.11.10700,Tb927.11.11090,Tb927.11.11140,Tb927.11.1160,Tb927.11.13230,Tb927.11.14040,Tb927.11.14090,T…	19.3	1.29	1.38	0.00723206
GO:0000725	recombinational repair	34	11	Tb927.10.9170,Tb927.11.12250,Tb927.11.2780,Tb927.11.5430,Tb927.11.7860,Tb927.11.8190,Tb927.2.3930,Tb927.3.4810,Tb927.3.5230,Tb927.7.6900,Tb927.8.6690,	32.4	2.16	2.73	0.00841482
GO:0019637	organophosphate metabolic process	356	70	Tb05.5K5.190,Tb11.v5.0732,Tb927.1.3300,Tb927.1.3830,Tb927.1.4830,Tb927.1.700,Tb927.10.11590,Tb927.10.12700,Tb927.10.13290,Tb927.10.13400,Tb927.10.14140,Tb927.10.16000,Tb927.10.16190,Tb927.10.2540,Tb927.10.4770,Tb927.10.830,Tb927.10.8780,Tb927.11.10450,Tb927.11.140,Tb927.11.1480,Tb927.11.15330,Tb927.11.2910,Tb927.11.3500,Tb927.11.3850,Tb927.11.5070,Tb927.11.5520,Tb927.11.5940,Tb927.11.7380,Tb927.1…	19.7	1.31	1.41	0.00844945
GO:0051168	nuclear export	48	14	Tb927.1.120,Tb927.10.1630,Tb927.10.7060,Tb927.11.11090,Tb927.11.14090,Tb927.11.14340,Tb927.11.5560,Tb927.2.280,Tb927.2.380,Tb927.2.400,Tb927.2.510,Tb927.2.560,Tb927.6.2050,Tb927.7.5830,	29.2	1.95	2.35	0.00870313
GO:0006520	cellular amino acid metabolic process	88	22	Tb11.v5.0869,Tb927.11.10990,Tb927.11.14120,Tb927.11.2360,Tb927.11.3730,Tb927.11.6630,Tb927.11.9640,Tb927.2.4590,Tb927.3.5580,Tb927.4.360,Tb927.5.1090,Tb927.5.3820,Tb927.6.1530,Tb927.6.2060,Tb927.6.950,Tb927.7.1110,Tb927.7.210,Tb927.7.2440,Tb927.7.3620,Tb927.7.7040,Tb927.8.1910,Tb927.9.6650,	25	1.67	1.91	0.00906918
GO:0043038	amino acid activation	30	10	Tb927.11.14120,Tb927.11.2360,Tb927.11.3730,Tb927.11.9640,Tb927.3.5580,Tb927.5.1090,Tb927.6.2060,Tb927.6.950,Tb927.7.3620,Tb927.9.6650,	33.3	2.23	2.86	0.00939068
GO:0043039	tRNA aminoacylation	30	10	Tb927.11.14120,Tb927.11.2360,Tb927.11.3730,Tb927.11.9640,Tb927.3.5580,Tb927.5.1090,Tb927.6.2060,Tb927.6.950,Tb927.7.3620,Tb927.9.6650,	33.3	2.23	2.86	0.00939068
GO:0001578	microtubule bundle formation	30	10	Tb927.10.11250,Tb927.11.11340,Tb927.11.1210,Tb927.11.14300,Tb927.11.5000,Tb927.3.3690,Tb927.4.5380,Tb927.7.3130,Tb927.8.4400,Tb927.8.8200,	33.3	2.23	2.86	0.00939068
GO:0035082	axoneme assembly	30	10	Tb927.10.11250,Tb927.11.11340,Tb927.11.1210,Tb927.11.14300,Tb927.11.5000,Tb927.3.3690,Tb927.4.5380,Tb927.7.3130,Tb927.8.4400,Tb927.8.8200,	33.3	2.23	2.86	0.00939068
GO:0031124	mRNA 3'-end processing	30	10	Tb927.10.10160,Tb927.10.160,Tb927.11.14090,Tb927.11.14380,Tb927.11.7960,Tb927.3.2670,Tb927.4.4930,Tb927.6.1830,Tb927.7.3780,Tb927.8.8210,	33.3	2.23	2.86	0.00939068
GO:1902969	mitotic DNA replication	10	5	Tb927.11.12250,Tb927.11.7860,Tb927.11.8190,Tb927.2.3930,Tb927.8.4880,	50	3.34	5.7	0.00973702

## Sheet: GO BSFvs24h_enriched24h
ID	Name	Bgd count	Result count	Result gene list	Pct of bgd	Fold enrichment	Odds ratio	P-value
GO:0010608	posttranscriptional regulation of gene expression	460	21	Tb11.v5.0265,Tb927.1.4020,Tb927.1.4650,Tb927.1.5000,Tb927.10.12800,Tb927.11.14220,Tb927.11.16550,Tb927.3.3940,Tb927.3.5090,Tb927.5.1580,Tb927.5.1990,Tb927.5.810,Tb927.6.5010,Tb927.6.600,Tb927.6.640,Tb927.7.4520,Tb927.7.5380,Tb927.8.4200,Tb927.8.7820,Tb927.8.910,Tb927.9.10770,	4.6	2.28	2.52	0.000332571
GO:0019222	regulation of metabolic process	687	27	Tb11.v5.0265,Tb11.v5.0626,Tb927.1.1930,Tb927.1.4020,Tb927.1.4650,Tb927.1.5000,Tb927.10.12800,Tb927.11.11530,Tb927.11.14220,Tb927.11.16550,Tb927.3.3940,Tb927.3.5090,Tb927.5.1580,Tb927.5.1990,Tb927.5.810,Tb927.6.5010,Tb927.6.600,Tb927.6.640,Tb927.7.4520,Tb927.7.5380,Tb927.8.2450,Tb927.8.4200,Tb927.8.6340,Tb927.8.6450,Tb927.8.7820,Tb927.8.910,Tb927.9.10770,	3.9	1.96	2.19	0.000515753
GO:0060255	regulation of macromolecule metabolic process	656	26	Tb11.v5.0265,Tb11.v5.0626,Tb927.1.4020,Tb927.1.4650,Tb927.1.5000,Tb927.10.12800,Tb927.11.11530,Tb927.11.14220,Tb927.11.16550,Tb927.3.3940,Tb927.3.5090,Tb927.5.1580,Tb927.5.1990,Tb927.5.810,Tb927.6.5010,Tb927.6.600,Tb927.6.640,Tb927.7.4520,Tb927.7.5380,Tb927.8.2450,Tb927.8.4200,Tb927.8.6340,Tb927.8.6450,Tb927.8.7820,Tb927.8.910,Tb927.9.10770,	4	1.98	2.2	0.000582704
GO:0006796	phosphate-containing compound metabolic process	643	25	Tb08.27P2.110,Tb11.v5.0356,Tb11.v5.0456,Tb11.v5.0556,Tb11.v5.0576,Tb11.v5.0626,Tb11.v5.0633,Tb11.v5.0671,Tb927.1.1930,Tb927.10.2010,Tb927.10.2390,Tb927.11.15750,Tb927.2.2720,Tb927.2.6000,Tb927.4.4510,Tb927.5.2760,Tb927.5.790,Tb927.6.2300,Tb927.6.4280,Tb927.6.4300,Tb927.6.640,Tb927.7.7530,Tb927.8.480,Tb927.8.870,Tb927.9.12570,	3.9	1.94	2.14	0.000988976
GO:0006793	phosphorus metabolic process	654	25	Tb08.27P2.110,Tb11.v5.0356,Tb11.v5.0456,Tb11.v5.0556,Tb11.v5.0576,Tb11.v5.0626,Tb11.v5.0633,Tb11.v5.0671,Tb927.1.1930,Tb927.10.2010,Tb927.10.2390,Tb927.11.15750,Tb927.2.2720,Tb927.2.6000,Tb927.4.4510,Tb927.5.2760,Tb927.5.790,Tb927.6.2300,Tb927.6.4280,Tb927.6.4300,Tb927.6.640,Tb927.7.7530,Tb927.8.480,Tb927.8.870,Tb927.9.12570,	3.8	1.91	2.1	0.00125777
GO:0010468	regulation of gene expression	600	23	Tb11.v5.0265,Tb11.v5.0626,Tb927.1.4020,Tb927.1.4650,Tb927.1.5000,Tb927.10.12800,Tb927.11.11530,Tb927.11.14220,Tb927.11.16550,Tb927.3.3940,Tb927.3.5090,Tb927.5.1580,Tb927.5.1990,Tb927.5.810,Tb927.6.5010,Tb927.6.600,Tb927.6.640,Tb927.7.4520,Tb927.7.5380,Tb927.8.4200,Tb927.8.7820,Tb927.8.910,Tb927.9.10770,	3.8	1.91	2.09	0.00192047
GO:0050789	regulation of biological process	1061	34	Tb11.v5.0265,Tb11.v5.0456,Tb11.v5.0576,Tb11.v5.0626,Tb11.v5.0671,Tb927.1.1930,Tb927.1.4020,Tb927.1.4650,Tb927.1.5000,Tb927.10.12800,Tb927.11.11530,Tb927.11.14220,Tb927.11.16550,Tb927.2.2720,Tb927.3.3940,Tb927.3.5090,Tb927.5.1580,Tb927.5.1990,Tb927.5.810,Tb927.6.5010,Tb927.6.600,Tb927.6.640,Tb927.7.4520,Tb927.7.5380,Tb927.7.7530,Tb927.8.2450,Tb927.8.4200,Tb927.8.5140,Tb927.8.6340,Tb927.8.6450,Tb92…	3.2	1.6	1.77	0.00344246
GO:0030488	tRNA methylation	16	3	Tb11.v5.0508,Tb927.10.12980,Tb927.10.3080,	18.8	9.36	11.47	0.00365139
GO:0019637	organophosphate metabolic process	356	15	Tb08.27P2.110,Tb11.v5.0356,Tb11.v5.0456,Tb11.v5.0576,Tb927.1.1930,Tb927.10.2010,Tb927.11.15750,Tb927.2.6000,Tb927.5.2760,Tb927.6.2300,Tb927.6.4280,Tb927.6.4300,Tb927.7.7530,Tb927.8.480,Tb927.9.12570,	4.2	2.1	2.26	0.00513933
GO:0031324	negative regulation of cellular metabolic process	82	6	Tb927.1.1930,Tb927.1.4650,Tb927.11.11530,Tb927.5.810,Tb927.6.600,Tb927.6.640,	7.3	3.65	3.96	0.00590641
GO:0016310	phosphorylation	263	12	Tb11.v5.0556,Tb11.v5.0626,Tb11.v5.0633,Tb11.v5.0671,Tb927.10.2010,Tb927.10.2390,Tb927.2.2720,Tb927.5.790,Tb927.6.4280,Tb927.6.4300,Tb927.8.870,Tb927.9.12570,	4.6	2.28	2.44	0.00652153
GO:0065007	biological regulation	1155	35	Tb11.v5.0265,Tb11.v5.0456,Tb11.v5.0576,Tb11.v5.0626,Tb11.v5.0671,Tb927.1.1930,Tb927.1.4020,Tb927.1.4650,Tb927.1.5000,Tb927.10.12800,Tb927.10.2010,Tb927.11.11530,Tb927.11.14220,Tb927.11.16550,Tb927.2.2720,Tb927.3.3940,Tb927.3.5090,Tb927.5.1580,Tb927.5.1990,Tb927.5.810,Tb927.6.5010,Tb927.6.600,Tb927.6.640,Tb927.7.4520,Tb927.7.5380,Tb927.7.7530,Tb927.8.2450,Tb927.8.4200,Tb927.8.5140,Tb927.8.6340,Tb9…	3	1.51	1.66	0.00728517

## Sheet: GO BSFvs24h_enrichedBSF
ID	Name	Bgd count	Result count	Result gene list	Pct of bgd	Fold enrichment	Odds ratio	P-value
GO:1902975	mitotic DNA replication initiation	4	4	Tb927.11.12250,Tb927.11.7860,Tb927.2.3930,Tb927.8.4880,	100	6.57	inf	0.000534532
GO:1902292	cell cycle DNA replication initiation	4	4	Tb927.11.12250,Tb927.11.7860,Tb927.2.3930,Tb927.8.4880,	100	6.57	inf	0.000534532
GO:1902315	nuclear cell cycle DNA replication initiation	4	4	Tb927.11.12250,Tb927.11.7860,Tb927.2.3930,Tb927.8.4880,	100	6.57	inf	0.000534532
GO:0051225	spindle assembly	12	7	Tb927.10.14010,Tb927.10.6790,Tb927.11.14840,Tb927.11.16720,Tb927.11.2880,Tb927.11.9050,Tb927.6.2400,	58.3	3.83	7.83	0.000728601
GO:0000910	cytokinesis	72	21	Tb927.1.2670,Tb927.10.10020,Tb927.10.13780,Tb927.10.7570,Tb927.10.8240,Tb927.10.870,Tb927.11.14200,Tb927.11.1430,Tb927.11.14840,Tb927.11.16720,Tb927.11.2420,Tb927.11.2880,Tb927.3.690,Tb927.4.3740,Tb927.6.3100,Tb927.6.5070,Tb927.7.3130,Tb927.7.6220,Tb927.7.920,Tb927.9.5040,Tb927.9.9960,	29.2	1.92	2.31	0.00183937
GO:0006511	ubiquitin-dependent protein catabolic process	152	37	Tb927.1.3910,Tb927.10.15720,Tb927.10.1810,Tb927.10.3520,Tb927.10.4980,Tb927.10.5170,Tb927.11.10700,Tb927.11.11430,Tb927.11.12340,Tb927.11.12590,Tb927.11.13940,Tb927.11.14200,Tb927.11.16240,Tb927.11.2130,Tb927.11.5020,Tb927.11.6130,Tb927.11.770,Tb927.11.8180,Tb927.11.9060,Tb927.11.9220,Tb927.2.2440,Tb927.4.3790,Tb927.5.2400,Tb927.6.1090,Tb927.6.5110,Tb927.8.1250,Tb927.8.2640,Tb927.8.5210,Tb927.8.5…	24.3	1.6	1.82	0.00199875
GO:0006450	regulation of translational fidelity	5	4	Tb927.10.5610,Tb927.11.13250,Tb927.11.8880,Tb927.9.6650,	80	5.26	22.35	0.00234807
GO:0006465	signal peptide processing	5	4	Tb927.3.2420,Tb927.3.4910,Tb927.5.1930,Tb927.5.3220,	80	5.26	22.35	0.00234807
GO:0019941	modification-dependent protein catabolic process	156	37	Tb927.1.3910,Tb927.10.15720,Tb927.10.1810,Tb927.10.3520,Tb927.10.4980,Tb927.10.5170,Tb927.11.10700,Tb927.11.11430,Tb927.11.12340,Tb927.11.12590,Tb927.11.13940,Tb927.11.14200,Tb927.11.16240,Tb927.11.2130,Tb927.11.5020,Tb927.11.6130,Tb927.11.770,Tb927.11.8180,Tb927.11.9060,Tb927.11.9220,Tb927.2.2440,Tb927.4.3790,Tb927.5.2400,Tb927.6.1090,Tb927.6.5110,Tb927.8.1250,Tb927.8.2640,Tb927.8.5210,Tb927.8.5…	23.7	1.56	1.75	0.00322608
GO:0099116	tRNA 5'-end processing	3	3	Tb927.1.2990,Tb927.11.3010,Tb927.9.9220,	100	6.57	inf	0.00351883
GO:0001682	tRNA 5'-leader removal	3	3	Tb927.1.2990,Tb927.11.3010,Tb927.9.9220,	100	6.57	inf	0.00351883
GO:0009372	quorum sensing	31	11	Tb927.10.12100,Tb927.10.5930,Tb927.11.1640,Tb927.11.750,Tb927.11.760,Tb927.2.1810,Tb927.4.3620,Tb927.4.3630,Tb927.4.670,Tb927.8.7100,Tb927.9.4080,	35.5	2.33	3.08	0.00435838
GO:0009595	detection of biotic stimulus	31	11	Tb927.10.12100,Tb927.10.5930,Tb927.11.1640,Tb927.11.750,Tb927.11.760,Tb927.2.1810,Tb927.4.3620,Tb927.4.3630,Tb927.4.670,Tb927.8.7100,Tb927.9.4080,	35.5	2.33	3.08	0.00435838
GO:0044764	multi-organism cellular process	31	11	Tb927.10.12100,Tb927.10.5930,Tb927.11.1640,Tb927.11.750,Tb927.11.760,Tb927.2.1810,Tb927.4.3620,Tb927.4.3630,Tb927.4.670,Tb927.8.7100,Tb927.9.4080,	35.5	2.33	3.08	0.00435838
GO:0060245	detection of cell density	31	11	Tb927.10.12100,Tb927.10.5930,Tb927.11.1640,Tb927.11.750,Tb927.11.760,Tb927.2.1810,Tb927.4.3620,Tb927.4.3630,Tb927.4.670,Tb927.8.7100,Tb927.9.4080,	35.5	2.33	3.08	0.00435838
GO:0043632	modification-dependent macromolecule catabolic process	160	37	Tb927.1.3910,Tb927.10.15720,Tb927.10.1810,Tb927.10.3520,Tb927.10.4980,Tb927.10.5170,Tb927.11.10700,Tb927.11.11430,Tb927.11.12340,Tb927.11.12590,Tb927.11.13940,Tb927.11.14200,Tb927.11.16240,Tb927.11.2130,Tb927.11.5020,Tb927.11.6130,Tb927.11.770,Tb927.11.8180,Tb927.11.9060,Tb927.11.9220,Tb927.2.2440,Tb927.4.3790,Tb927.5.2400,Tb927.6.1090,Tb927.6.5110,Tb927.8.1250,Tb927.8.2640,Tb927.8.5210,Tb927.8.5…	23.1	1.52	1.7	0.00504887
GO:0007267	cell-cell signaling	32	11	Tb927.10.12100,Tb927.10.5930,Tb927.11.1640,Tb927.11.750,Tb927.11.760,Tb927.2.1810,Tb927.4.3620,Tb927.4.3630,Tb927.4.670,Tb927.8.7100,Tb927.9.4080,	34.4	2.26	2.93	0.00574492
GO:0051606	detection of stimulus	32	11	Tb927.10.12100,Tb927.10.5930,Tb927.11.1640,Tb927.11.750,Tb927.11.760,Tb927.2.1810,Tb927.4.3620,Tb927.4.3630,Tb927.4.670,Tb927.8.7100,Tb927.9.4080,	34.4	2.26	2.93	0.00574492
GO:0032940	secretion by cell	28	10	Tb927.10.15200,Tb927.10.4140,Tb927.10.6780,Tb927.10.8400,Tb927.11.1610,Tb927.2.4410,Tb927.3.2280,Tb927.5.2980,Tb927.8.2580,Tb927.9.1970,	35.7	2.35	3.11	0.00614142
GO:0030163	protein catabolic process	178	40	Tb11.v5.0162,Tb927.1.3910,Tb927.10.15720,Tb927.10.1810,Tb927.10.3520,Tb927.10.4980,Tb927.10.5170,Tb927.11.10700,Tb927.11.11430,Tb927.11.12340,Tb927.11.12590,Tb927.11.13940,Tb927.11.14200,Tb927.11.16240,Tb927.11.2130,Tb927.11.5020,Tb927.11.6130,Tb927.11.770,Tb927.11.8180,Tb927.11.9060,Tb927.11.9220,Tb927.2.2440,Tb927.4.3790,Tb927.5.2400,Tb927.6.1090,Tb927.6.5110,Tb927.6.560,Tb927.8.1250,Tb927.8.26…	22.5	1.48	1.63	0.00614611
GO:0000972	transcription-dependent tethering of RNA polymerase II gene DNA at nuclear periphery	6	4	Tb927.10.7550,Tb927.10.8170,Tb927.11.5560,Tb927.11.980,	66.7	4.38	11.17	0.00619357
GO:0007017	microtubule-based process	261	55	Tb11.v5.0469,Tb11.v5.0831,Tb927.1.2670,Tb927.10.13370,Tb927.10.13870,Tb927.10.13960,Tb927.10.14010,Tb927.10.14990,Tb927.10.6790,Tb927.11.11140,Tb927.11.11435,Tb927.11.12260,Tb927.11.13020,Tb927.11.13900,Tb927.11.14180,Tb927.11.1430,Tb927.11.14300,Tb927.11.14840,Tb927.11.16050,Tb927.11.16720,Tb927.11.16810,Tb927.11.2420,Tb927.11.2880,Tb927.11.3280,Tb927.11.4480,Tb927.11.5000,Tb927.11.6400,Tb927.11…	21.1	1.38	1.51	0.00632743
GO:0044257	cellular protein catabolic process	173	39	Tb11.v5.0162,Tb927.1.3910,Tb927.10.15720,Tb927.10.1810,Tb927.10.3520,Tb927.10.4980,Tb927.10.5170,Tb927.11.10700,Tb927.11.11430,Tb927.11.12340,Tb927.11.12590,Tb927.11.13940,Tb927.11.14200,Tb927.11.16240,Tb927.11.2130,Tb927.11.5020,Tb927.11.6130,Tb927.11.770,Tb927.11.8180,Tb927.11.9060,Tb927.11.9220,Tb927.2.2440,Tb927.4.3790,Tb927.5.2400,Tb927.6.1090,Tb927.6.5110,Tb927.6.560,Tb927.8.1250,Tb927.8.26…	22.5	1.48	1.64	0.0064007
GO:0051603	proteolysis involved in cellular protein catabolic process	173	39	Tb11.v5.0162,Tb927.1.3910,Tb927.10.15720,Tb927.10.1810,Tb927.10.3520,Tb927.10.4980,Tb927.10.5170,Tb927.11.10700,Tb927.11.11430,Tb927.11.12340,Tb927.11.12590,Tb927.11.13940,Tb927.11.14200,Tb927.11.16240,Tb927.11.2130,Tb927.11.5020,Tb927.11.6130,Tb927.11.770,Tb927.11.8180,Tb927.11.9060,Tb927.11.9220,Tb927.2.2440,Tb927.4.3790,Tb927.5.2400,Tb927.6.1090,Tb927.6.5110,Tb927.6.560,Tb927.8.1250,Tb927.8.26…	22.5	1.48	1.64	0.0064007
GO:0006865	amino acid transport	51	15	Tb927.10.13120,Tb927.10.9850,Tb927.11.15840,Tb927.11.15860,Tb927.4.4020,Tb927.7.2230,Tb927.8.7650,Tb927.8.7680,Tb927.8.7740,Tb927.8.8220,Tb927.8.8230,Tb927.8.8240,Tb927.8.8250,Tb927.8.8260,Tb927.9.4310,	29.4	1.93	2.34	0.00723879
GO:0000226	microtubule cytoskeleton organization	132	31	Tb11.v5.0469,Tb927.1.2670,Tb927.10.13870,Tb927.10.14010,Tb927.10.6790,Tb927.11.12260,Tb927.11.13020,Tb927.11.13900,Tb927.11.14180,Tb927.11.1430,Tb927.11.14300,Tb927.11.14840,Tb927.11.16720,Tb927.11.2420,Tb927.11.2880,Tb927.11.4480,Tb927.11.5000,Tb927.11.9050,Tb927.2.6080,Tb927.3.2680,Tb927.3.3690,Tb927.4.5380,Tb927.5.1870,Tb927.6.2400,Tb927.6.3570,Tb927.7.3130,Tb927.7.6250,Tb927.8.4400,Tb927.8.62…	23.5	1.54	1.73	0.00772681
GO:0002183	cytoplasmic translational initiation	13	6	Tb927.10.4640,Tb927.11.11590,Tb927.11.11700,Tb927.11.13250,Tb927.5.3120,Tb927.7.6090,	46.2	3.03	4.79	0.00805187
GO:0046903	secretion	29	10	Tb927.10.15200,Tb927.10.4140,Tb927.10.6780,Tb927.10.8400,Tb927.11.1610,Tb927.2.4410,Tb927.3.2280,Tb927.5.2980,Tb927.8.2580,Tb927.9.1970,	34.5	2.27	2.95	0.00812018
GO:0003341	cilium movement	25	9	Tb927.1.2670,Tb927.10.13960,Tb927.11.14300,Tb927.11.16050,Tb927.11.4480,Tb927.11.5000,Tb927.3.3690,Tb927.8.1360,Tb927.8.4400,	36	2.37	3.15	0.00867774

## Sheet: GO BSFvs7d_enriched7d
ID	Name	Bgd count	Result count	Result gene list	Pct of bgd	Fold enrichment	Odds ratio	P-value
GO:0016310	phosphorylation	263	12	Tb11.v5.0556,Tb11.v5.0626,Tb11.v5.0633,Tb11.v5.0671,Tb927.10.2390,Tb927.11.12410,Tb927.2.2720,Tb927.3.5650,Tb927.5.790,Tb927.6.4300,Tb927.8.870,Tb927.9.12570,	4.6	3.81	4.33	6.70068e-05
GO:0006468	protein phosphorylation	208	10	Tb11.v5.0556,Tb11.v5.0626,Tb11.v5.0633,Tb11.v5.0671,Tb927.10.2390,Tb927.11.12410,Tb927.2.2720,Tb927.3.5650,Tb927.5.790,Tb927.8.870,	4.8	4.02	4.5	0.000183535
GO:0006796	phosphate-containing compound metabolic process	643	19	Tb11.v5.0556,Tb11.v5.0576,Tb11.v5.0626,Tb11.v5.0633,Tb11.v5.0671,Tb927.10.2390,Tb927.11.12320,Tb927.11.12410,Tb927.2.2720,Tb927.2.6000,Tb927.3.5650,Tb927.5.3620,Tb927.5.790,Tb927.6.170,Tb927.6.4300,Tb927.6.640,Tb927.7.7530,Tb927.8.870,Tb927.9.12570,	3	2.47	2.85	0.000193278
GO:0006793	phosphorus metabolic process	654	19	Tb11.v5.0556,Tb11.v5.0576,Tb11.v5.0626,Tb11.v5.0633,Tb11.v5.0671,Tb927.10.2390,Tb927.11.12320,Tb927.11.12410,Tb927.2.2720,Tb927.2.6000,Tb927.3.5650,Tb927.5.3620,Tb927.5.790,Tb927.6.170,Tb927.6.4300,Tb927.6.640,Tb927.7.7530,Tb927.8.870,Tb927.9.12570,	2.9	2.43	2.8	0.000240537
GO:1901564	organonitrogen compound metabolic process	1509	30	Tb11.v5.0397,Tb11.v5.0409,Tb11.v5.0556,Tb11.v5.0626,Tb11.v5.0633,Tb11.v5.0671,Tb927.10.2390,Tb927.10.690,Tb927.11.1090,Tb927.11.12320,Tb927.11.12410,Tb927.11.7685,Tb927.2.2720,Tb927.2.3720,Tb927.3.5650,Tb927.4.1800,Tb927.5.3620,Tb927.5.790,Tb927.6.170,Tb927.6.2430,Tb927.6.4300,Tb927.6.640,Tb927.7.1910,Tb927.7.2500,Tb927.7.7530,Tb927.8.870,Tb927.9.11300,Tb927.9.13430,Tb927.9.5900,Tb927.9.7540,	2	1.66	1.95	0.00247958
GO:0009187	cyclic nucleotide metabolic process	84	5	Tb11.v5.0576,Tb927.11.12320,Tb927.3.5650,Tb927.6.170,Tb927.7.7530,	6	4.97	5.44	0.00326299
GO:0009190	cyclic nucleotide biosynthetic process	84	5	Tb11.v5.0576,Tb927.11.12320,Tb927.3.5650,Tb927.6.170,Tb927.7.7530,	6	4.97	5.44	0.00326299
GO:0006464	cellular protein modification process	643	16	Tb11.v5.0556,Tb11.v5.0626,Tb11.v5.0633,Tb11.v5.0671,Tb927.10.2390,Tb927.10.690,Tb927.11.12410,Tb927.2.2720,Tb927.2.3720,Tb927.3.5650,Tb927.5.3620,Tb927.5.790,Tb927.6.2430,Tb927.6.640,Tb927.8.870,Tb927.9.13430,	2.5	2.08	2.31	0.00389548
GO:0036211	protein modification process	643	16	Tb11.v5.0556,Tb11.v5.0626,Tb11.v5.0633,Tb11.v5.0671,Tb927.10.2390,Tb927.10.690,Tb927.11.12410,Tb927.2.2720,Tb927.2.3720,Tb927.3.5650,Tb927.5.3620,Tb927.5.790,Tb927.6.2430,Tb927.6.640,Tb927.8.870,Tb927.9.13430,	2.5	2.08	2.31	0.00389548
GO:0052652	cyclic purine nucleotide metabolic process	61	4	Tb927.11.12320,Tb927.3.5650,Tb927.6.170,Tb927.7.7530,	6.6	5.48	5.98	0.00600064
GO:0046058	cAMP metabolic process	61	4	Tb927.11.12320,Tb927.3.5650,Tb927.6.170,Tb927.7.7530,	6.6	5.48	5.98	0.00600064
GO:0006171	cAMP biosynthetic process	61	4	Tb927.11.12320,Tb927.3.5650,Tb927.6.170,Tb927.7.7530,	6.6	5.48	5.98	0.00600064
GO:0050789	regulation of biological process	1061	22	Tb11.v5.0265,Tb11.v5.0576,Tb11.v5.0626,Tb11.v5.0671,Tb927.1.4650,Tb927.10.12800,Tb927.10.14150,Tb927.10.15530,Tb927.11.16550,Tb927.2.2720,Tb927.3.3940,Tb927.6.170,Tb927.6.640,Tb927.7.2500,Tb927.7.4520,Tb927.7.7530,Tb927.8.2450,Tb927.8.4200,Tb927.8.7820,Tb927.8.870,Tb927.8.910,Tb927.9.9640,	2.1	1.73	1.95	0.00655863
GO:0009056	catabolic process	402	11	Tb11.v5.0409,Tb927.11.5480,Tb927.2.3720,Tb927.6.2430,Tb927.6.4300,Tb927.6.640,Tb927.7.1910,Tb927.7.2500,Tb927.9.12570,Tb927.9.13430,Tb927.9.5900,	2.7	2.29	2.48	0.00846112
GO:0010608	posttranscriptional regulation of gene expression	460	12	Tb11.v5.0265,Tb927.1.4650,Tb927.10.12800,Tb927.10.14150,Tb927.11.16550,Tb927.3.3940,Tb927.6.640,Tb927.7.4520,Tb927.8.4200,Tb927.8.7820,Tb927.8.910,Tb927.9.9640,	2.6	2.18	2.37	0.00866066
GO:0065007	biological regulation	1155	23	Tb11.v5.0265,Tb11.v5.0576,Tb11.v5.0626,Tb11.v5.0671,Tb927.1.4650,Tb927.10.12800,Tb927.10.14150,Tb927.10.15530,Tb927.11.16550,Tb927.2.2720,Tb927.3.3940,Tb927.6.170,Tb927.6.3550,Tb927.6.640,Tb927.7.2500,Tb927.7.4520,Tb927.7.7530,Tb927.8.2450,Tb927.8.4200,Tb927.8.7820,Tb927.8.870,Tb927.8.910,Tb927.9.9640,	2	1.66	1.87	0.00875552
GO:0018105	peptidyl-serine phosphorylation	36	3	Tb11.v5.0671,Tb927.10.2390,Tb927.5.790,	8.3	6.96	7.69	0.00893943
GO:0007154	cell communication	299	9	Tb11.v5.0576,Tb11.v5.0626,Tb11.v5.0671,Tb927.2.2720,Tb927.6.170,Tb927.6.2430,Tb927.7.7530,Tb927.8.2450,Tb927.8.870,	3	2.51	2.71	0.00945146
GO:0018209	peptidyl-serine modification	37	3	Tb11.v5.0671,Tb927.10.2390,Tb927.5.790,	8.1	6.77	7.47	0.00964478

## Sheet: GO BSFvs7d_enrichedBSF
ID	Name	Bgd count	Result count	Result gene list	Pct of bgd	Fold enrichment	Odds ratio	P-value
GO:0043632	modification-dependent macromolecule catabolic process	160	51	Tb927.1.2580,Tb927.1.3910,Tb927.10.10990,Tb927.10.14730,Tb927.10.15690,Tb927.10.15720,Tb927.10.1810,Tb927.10.290,Tb927.10.3520,Tb927.10.4980,Tb927.11.10700,Tb927.11.11430,Tb927.11.12340,Tb927.11.12590,Tb927.11.13330,Tb927.11.14200,Tb927.11.16240,Tb927.11.2130,Tb927.11.4130,Tb927.11.5020,Tb927.11.6130,Tb927.11.7510,Tb927.11.770,Tb927.11.8180,Tb927.11.9060,Tb927.11.9220,Tb927.2.2440,Tb927.3.5520,Tb…	31.9	1.98	2.49	4.63178e-07
GO:0019941	modification-dependent protein catabolic process	156	50	Tb927.1.3910,Tb927.10.10990,Tb927.10.14730,Tb927.10.15690,Tb927.10.15720,Tb927.10.1810,Tb927.10.290,Tb927.10.3520,Tb927.10.4980,Tb927.11.10700,Tb927.11.11430,Tb927.11.12340,Tb927.11.12590,Tb927.11.13330,Tb927.11.14200,Tb927.11.16240,Tb927.11.2130,Tb927.11.4130,Tb927.11.5020,Tb927.11.6130,Tb927.11.7510,Tb927.11.770,Tb927.11.8180,Tb927.11.9060,Tb927.11.9220,Tb927.2.2440,Tb927.3.5520,Tb927.3.780,Tb9…	32.1	1.99	2.51	4.96964e-07
GO:0006511	ubiquitin-dependent protein catabolic process	152	49	Tb927.1.3910,Tb927.10.10990,Tb927.10.14730,Tb927.10.15690,Tb927.10.15720,Tb927.10.1810,Tb927.10.290,Tb927.10.3520,Tb927.10.4980,Tb927.11.10700,Tb927.11.11430,Tb927.11.12340,Tb927.11.12590,Tb927.11.13330,Tb927.11.14200,Tb927.11.16240,Tb927.11.2130,Tb927.11.4130,Tb927.11.5020,Tb927.11.6130,Tb927.11.7510,Tb927.11.770,Tb927.11.8180,Tb927.11.9060,Tb927.11.9220,Tb927.2.2440,Tb927.3.5520,Tb927.3.780,Tb9…	32.2	2	2.53	5.31949e-07
GO:0051603	proteolysis involved in cellular protein catabolic process	173	52	Tb11.v5.0162,Tb927.1.3910,Tb927.10.10990,Tb927.10.14730,Tb927.10.15690,Tb927.10.15720,Tb927.10.1810,Tb927.10.290,Tb927.10.3520,Tb927.10.4980,Tb927.11.10240,Tb927.11.10700,Tb927.11.11430,Tb927.11.12340,Tb927.11.12590,Tb927.11.13330,Tb927.11.14200,Tb927.11.16240,Tb927.11.2130,Tb927.11.4130,Tb927.11.5020,Tb927.11.6130,Tb927.11.7510,Tb927.11.770,Tb927.11.8180,Tb927.11.9060,Tb927.11.9220,Tb927.2.2440,…	30.1	1.87	2.29	2.64183e-06
GO:0044257	cellular protein catabolic process	173	52	Tb11.v5.0162,Tb927.1.3910,Tb927.10.10990,Tb927.10.14730,Tb927.10.15690,Tb927.10.15720,Tb927.10.1810,Tb927.10.290,Tb927.10.3520,Tb927.10.4980,Tb927.11.10240,Tb927.11.10700,Tb927.11.11430,Tb927.11.12340,Tb927.11.12590,Tb927.11.13330,Tb927.11.14200,Tb927.11.16240,Tb927.11.2130,Tb927.11.4130,Tb927.11.5020,Tb927.11.6130,Tb927.11.7510,Tb927.11.770,Tb927.11.8180,Tb927.11.9060,Tb927.11.9220,Tb927.2.2440,…	30.1	1.87	2.29	2.64183e-06
GO:0031503	protein-containing complex localization	37	18	Tb927.10.14470,Tb927.10.1630,Tb927.10.2640,Tb927.11.13300,Tb927.11.14340,Tb927.11.1610,Tb927.11.16810,Tb927.11.2430,Tb927.11.260,Tb927.3.3000,Tb927.3.3950,Tb927.3.5540,Tb927.3.5550,Tb927.5.2980,Tb927.5.3030,Tb927.6.2050,Tb927.6.3290,Tb927.7.970,	48.6	3.02	4.99	3.88003e-06
GO:0030163	protein catabolic process	178	52	Tb11.v5.0162,Tb927.1.3910,Tb927.10.10990,Tb927.10.14730,Tb927.10.15690,Tb927.10.15720,Tb927.10.1810,Tb927.10.290,Tb927.10.3520,Tb927.10.4980,Tb927.11.10240,Tb927.11.10700,Tb927.11.11430,Tb927.11.12340,Tb927.11.12590,Tb927.11.13330,Tb927.11.14200,Tb927.11.16240,Tb927.11.2130,Tb927.11.4130,Tb927.11.5020,Tb927.11.6130,Tb927.11.7510,Tb927.11.770,Tb927.11.8180,Tb927.11.9060,Tb927.11.9220,Tb927.2.2440,…	29.2	1.81	2.19	6.62863e-06
GO:0035721	intraciliary retrograde transport	10	8	Tb927.10.14470,Tb927.10.2640,Tb927.11.16810,Tb927.11.2430,Tb927.11.260,Tb927.3.5540,Tb927.3.5550,Tb927.5.3030,	80	4.97	20.95	1.47407e-05
GO:0043161	proteasome-mediated ubiquitin-dependent protein catabolic process	88	30	Tb927.1.3910,Tb927.10.10990,Tb927.10.14730,Tb927.10.15690,Tb927.10.290,Tb927.10.3520,Tb927.11.10700,Tb927.11.12590,Tb927.11.16240,Tb927.11.5020,Tb927.11.6130,Tb927.11.7510,Tb927.11.9060,Tb927.11.9220,Tb927.3.5520,Tb927.3.780,Tb927.4.2890,Tb927.4.3460,Tb927.4.430,Tb927.6.2150,Tb927.7.7460,Tb927.8.1250,Tb927.8.5290,Tb927.8.570,Tb927.8.6090,Tb927.8.6330,Tb927.8.6360,Tb927.8.6500,Tb927.9.5260,Tb927.9…	34.1	2.12	2.73	2.51868e-05
GO:0010498	proteasomal protein catabolic process	91	30	Tb927.1.3910,Tb927.10.10990,Tb927.10.14730,Tb927.10.15690,Tb927.10.290,Tb927.10.3520,Tb927.11.10700,Tb927.11.12590,Tb927.11.16240,Tb927.11.5020,Tb927.11.6130,Tb927.11.7510,Tb927.11.9060,Tb927.11.9220,Tb927.3.5520,Tb927.3.780,Tb927.4.2890,Tb927.4.3460,Tb927.4.430,Tb927.6.2150,Tb927.7.7460,Tb927.8.1250,Tb927.8.5290,Tb927.8.570,Tb927.8.6090,Tb927.8.6330,Tb927.8.6360,Tb927.8.6500,Tb927.9.5260,Tb927.9…	33	2.05	2.6	5.19179e-05
GO:0044265	cellular macromolecule catabolic process	234	59	Tb11.v5.0162,Tb927.1.2580,Tb927.1.3910,Tb927.10.10990,Tb927.10.14730,Tb927.10.15690,Tb927.10.15720,Tb927.10.1630,Tb927.10.1810,Tb927.10.290,Tb927.10.3520,Tb927.10.4980,Tb927.10.6220,Tb927.11.10240,Tb927.11.10700,Tb927.11.11430,Tb927.11.12340,Tb927.11.12590,Tb927.11.13330,Tb927.11.14200,Tb927.11.14490,Tb927.11.16240,Tb927.11.2130,Tb927.11.4130,Tb927.11.5020,Tb927.11.6130,Tb927.11.7510,Tb927.11.770…	25.2	1.57	1.79	0.000192065
GO:0030433	ubiquitin-dependent ERAD pathway	23	11	Tb927.10.14730,Tb927.10.3520,Tb927.11.10700,Tb927.11.12590,Tb927.11.16240,Tb927.11.7510,Tb927.11.9060,Tb927.4.3460,Tb927.8.1250,Tb927.9.5260,Tb927.9.9270,	47.8	2.97	4.8	0.000374034
GO:0009057	macromolecule catabolic process	240	59	Tb11.v5.0162,Tb927.1.2580,Tb927.1.3910,Tb927.10.10990,Tb927.10.14730,Tb927.10.15690,Tb927.10.15720,Tb927.10.1630,Tb927.10.1810,Tb927.10.290,Tb927.10.3520,Tb927.10.4980,Tb927.10.6220,Tb927.11.10240,Tb927.11.10700,Tb927.11.11430,Tb927.11.12340,Tb927.11.12590,Tb927.11.13330,Tb927.11.14200,Tb927.11.14490,Tb927.11.16240,Tb927.11.2130,Tb927.11.4130,Tb927.11.5020,Tb927.11.6130,Tb927.11.7510,Tb927.11.770…	24.6	1.53	1.73	0.000393463
GO:1901565	organonitrogen compound catabolic process	230	57	Tb11.v5.0162,Tb927.1.3910,Tb927.10.10990,Tb927.10.14730,Tb927.10.15690,Tb927.10.15720,Tb927.10.1810,Tb927.10.290,Tb927.10.3520,Tb927.10.4980,Tb927.11.10240,Tb927.11.10700,Tb927.11.11430,Tb927.11.12340,Tb927.11.12590,Tb927.11.13330,Tb927.11.14200,Tb927.11.16240,Tb927.11.2130,Tb927.11.4130,Tb927.11.5020,Tb927.11.6130,Tb927.11.7510,Tb927.11.770,Tb927.11.8180,Tb927.11.9060,Tb927.11.9220,Tb927.2.2440,…	24.8	1.54	1.75	0.000394351
GO:0006508	proteolysis	310	72	Tb11.v5.0162,Tb927.1.3910,Tb927.1.4780,Tb927.10.10750,Tb927.10.10990,Tb927.10.14730,Tb927.10.15690,Tb927.10.15720,Tb927.10.1810,Tb927.10.1890,Tb927.10.290,Tb927.10.3520,Tb927.10.4980,Tb927.10.8020,Tb927.11.10240,Tb927.11.10700,Tb927.11.1130,Tb927.11.11430,Tb927.11.12340,Tb927.11.12590,Tb927.11.13330,Tb927.11.13420,Tb927.11.14200,Tb927.11.14550,Tb927.11.14730,Tb927.11.16240,Tb927.11.2130,Tb927.11.…	23.2	1.44	1.61	0.000578373
GO:0042073	intraciliary transport	24	11	Tb927.10.14470,Tb927.10.2640,Tb927.11.13300,Tb927.11.16810,Tb927.11.2430,Tb927.11.260,Tb927.3.3000,Tb927.3.5540,Tb927.3.5550,Tb927.5.3030,Tb927.6.3290,	45.8	2.85	4.43	0.000590778
GO:0036503	ERAD pathway	25	11	Tb927.10.14730,Tb927.10.3520,Tb927.11.10700,Tb927.11.12590,Tb927.11.16240,Tb927.11.7510,Tb927.11.9060,Tb927.4.3460,Tb927.8.1250,Tb927.9.5260,Tb927.9.9270,	44	2.73	4.12	0.000902801
GO:0006378	mRNA polyadenylation	22	10	Tb927.10.160,Tb927.11.14090,Tb927.11.14380,Tb927.2.3180,Tb927.3.3160,Tb927.4.4930,Tb927.6.1830,Tb927.7.1620,Tb927.7.3780,Tb927.8.7490,	45.5	2.82	4.36	0.0011381
GO:0010970	transport along microtubule	26	11	Tb927.10.14470,Tb927.10.2640,Tb927.11.13300,Tb927.11.16810,Tb927.11.2430,Tb927.11.260,Tb927.3.3000,Tb927.3.5540,Tb927.3.5550,Tb927.5.3030,Tb927.6.3290,	42.3	2.63	3.84	0.0013395
GO:0099111	microtubule-based transport	26	11	Tb927.10.14470,Tb927.10.2640,Tb927.11.13300,Tb927.11.16810,Tb927.11.2430,Tb927.11.260,Tb927.3.3000,Tb927.3.5540,Tb927.3.5550,Tb927.5.3030,Tb927.6.3290,	42.3	2.63	3.84	0.0013395
GO:0009987	cellular process	3879	676	Tb05.5K5.150,Tb05.5K5.190,Tb05.5K5.70,Tb11.0880,Tb11.v5.0162,Tb11.v5.0190,Tb11.v5.0431,Tb11.v5.0469,Tb11.v5.0470,Tb11.v5.0480,Tb11.v5.0538,Tb11.v5.0636,Tb11.v5.0831,Tb11.v5.0869,Tb11.v5.0886,Tb927.1.1220,Tb927.1.1530,Tb927.1.2570,Tb927.1.2580,Tb927.1.2820,Tb927.1.2880,Tb927.1.3910,Tb927.1.600,Tb927.1.650,Tb927.1.730,Tb927.1.750,Tb927.10.10090,Tb927.10.10590,Tb927.10.1060,Tb927.10.10750,Tb927.10.1…	17.4	1.08	1.19	0.00146846
GO:0043038	amino acid activation	30	12	Tb927.10.12890,Tb927.10.1500,Tb927.11.1990,Tb927.11.2360,Tb927.11.9640,Tb927.5.1090,Tb927.6.2060,Tb927.6.950,Tb927.7.3620,Tb927.8.1600,Tb927.8.5330,Tb927.9.6650,	40	2.48	3.49	0.00147027
GO:0043039	tRNA aminoacylation	30	12	Tb927.10.12890,Tb927.10.1500,Tb927.11.1990,Tb927.11.2360,Tb927.11.9640,Tb927.5.1090,Tb927.6.2060,Tb927.6.950,Tb927.7.3620,Tb927.8.1600,Tb927.8.5330,Tb927.9.6650,	40	2.48	3.49	0.00147027
GO:1901698	response to nitrogen compound	35	13	Tb927.10.14730,Tb927.10.3520,Tb927.11.10700,Tb927.11.12590,Tb927.11.14680,Tb927.11.16240,Tb927.11.7510,Tb927.11.9060,Tb927.4.3460,Tb927.8.1250,Tb927.8.3650,Tb927.9.5260,Tb927.9.9270,	37.1	2.31	3.1	0.0020951
GO:0016567	protein ubiquitination	72	21	Tb927.1.3910,Tb927.10.12940,Tb927.10.15690,Tb927.10.1810,Tb927.11.11430,Tb927.11.14200,Tb927.11.6130,Tb927.11.910,Tb927.2.5240,Tb927.4.2890,Tb927.4.3460,Tb927.4.4880,Tb927.6.2150,Tb927.6.5110,Tb927.8.1250,Tb927.8.5210,Tb927.8.5290,Tb927.8.5970,Tb927.8.6090,Tb927.9.11250,Tb927.9.9450,	29.2	1.81	2.16	0.00372012
GO:0034976	response to endoplasmic reticulum stress	29	11	Tb927.10.14730,Tb927.10.3520,Tb927.11.10700,Tb927.11.12590,Tb927.11.16240,Tb927.11.7510,Tb927.11.9060,Tb927.4.3460,Tb927.8.1250,Tb927.9.5260,Tb927.9.9270,	37.9	2.36	3.2	0.00376815
GO:0006418	tRNA aminoacylation for protein translation	29	11	Tb927.10.12890,Tb927.10.1500,Tb927.11.1990,Tb927.11.2360,Tb927.11.9640,Tb927.5.1090,Tb927.6.2060,Tb927.6.950,Tb927.7.3620,Tb927.8.1600,Tb927.9.6650,	37.9	2.36	3.2	0.00376815
GO:0010243	response to organonitrogen compound	33	12	Tb927.10.14730,Tb927.10.3520,Tb927.11.10700,Tb927.11.12590,Tb927.11.16240,Tb927.11.7510,Tb927.11.9060,Tb927.4.3460,Tb927.8.1250,Tb927.8.3650,Tb927.9.5260,Tb927.9.9270,	36.4	2.26	2.99	0.00377831
GO:0018200	peptidyl-glutamic acid modification	11	6	Tb927.10.10750,Tb927.10.13870,Tb927.11.2420,Tb927.3.5380,Tb927.5.3860,Tb927.9.9580,	54.5	3.39	6.27	0.00383413
GO:0018095	protein polyglutamylation	8	5	Tb927.10.13870,Tb927.11.2420,Tb927.3.5380,Tb927.5.3860,Tb927.9.9580,	62.5	3.88	8.71	0.00392895
GO:0044237	cellular metabolic process	2539	451	Tb05.5K5.190,Tb05.5K5.70,Tb11.0880,Tb11.v5.0162,Tb11.v5.0190,Tb11.v5.0431,Tb11.v5.0470,Tb11.v5.0480,Tb11.v5.0869,Tb11.v5.0886,Tb927.1.1220,Tb927.1.1530,Tb927.1.2580,Tb927.1.2820,Tb927.1.2880,Tb927.1.3910,Tb927.10.10750,Tb927.10.10870,Tb927.10.10990,Tb927.10.11160,Tb927.10.12090,Tb927.10.12100,Tb927.10.12600,Tb927.10.12660,Tb927.10.12890,Tb927.10.12940,Tb927.10.13130,Tb927.10.13290,Tb927.10.13300,…	17.8	1.1	1.18	0.00402561
GO:0006928	movement of cell or subcellular component	196	46	Tb11.v5.0538,Tb11.v5.0636,Tb11.v5.0831,Tb927.10.10090,Tb927.10.13960,Tb927.10.14470,Tb927.10.2640,Tb927.11.10900,Tb927.11.11220,Tb927.11.12260,Tb927.11.13300,Tb927.11.16050,Tb927.11.16810,Tb927.11.2420,Tb927.11.2430,Tb927.11.260,Tb927.11.3360,Tb927.11.4480,Tb927.11.6400,Tb927.11.8160,Tb927.11.9190,Tb927.11.9440,Tb927.2.4810,Tb927.2.5270,Tb927.3.2040,Tb927.3.2310,Tb927.3.3000,Tb927.3.3690,Tb927.3.…	23.5	1.46	1.62	0.00434048
GO:0008152	metabolic process	2817	496	Tb05.5K5.190,Tb05.5K5.70,Tb11.02.5420b,Tb11.0880,Tb11.v5.0162,Tb11.v5.0190,Tb11.v5.0222,Tb11.v5.0431,Tb11.v5.0470,Tb11.v5.0480,Tb11.v5.0613,Tb11.v5.0649,Tb11.v5.0869,Tb11.v5.0886,Tb927.1.1220,Tb927.1.1530,Tb927.1.2580,Tb927.1.2740,Tb927.1.2820,Tb927.1.2880,Tb927.1.3910,Tb927.1.4780,Tb927.10.10750,Tb927.10.10870,Tb927.10.10990,Tb927.10.11160,Tb927.10.12090,Tb927.10.12100,Tb927.10.12600,Tb927.10.12…	17.6	1.09	1.18	0.00477094
GO:0032502	developmental process	38	13	Tb927.1.750,Tb927.10.14010,Tb927.10.15290,Tb927.11.2370,Tb927.11.2440,Tb927.11.3780,Tb927.11.9190,Tb927.5.2940,Tb927.5.4090,Tb927.7.210,Tb927.7.3330,Tb927.8.7260,Tb927.9.5040,	34.2	2.12	2.72	0.00480501
GO:0065007	biological regulation	1155	217	Tb05.5K5.150,Tb05.5K5.190,Tb11.v5.0431,Tb11.v5.0470,Tb927.1.2580,Tb927.1.3910,Tb927.10.1060,Tb927.10.10870,Tb927.10.10890,Tb927.10.10990,Tb927.10.11160,Tb927.10.12090,Tb927.10.12100,Tb927.10.12600,Tb927.10.12660,Tb927.10.13280,Tb927.10.13320,Tb927.10.13370,Tb927.10.13540,Tb927.10.13720,Tb927.10.13800,Tb927.10.15690,Tb927.10.16190,Tb927.10.1630,Tb927.10.1860,Tb927.10.2240,Tb927.10.240,Tb927.10.323…	18.8	1.17	1.24	0.00492684
GO:0031124	mRNA 3'-end processing	30	11	Tb927.10.160,Tb927.11.14090,Tb927.11.14380,Tb927.2.3180,Tb927.3.3160,Tb927.4.4930,Tb927.6.1830,Tb927.7.1620,Tb927.7.3780,Tb927.8.7490,Tb927.8.8210,	36.7	2.28	3.03	0.0050985
GO:0007017	microtubule-based process	261	58	Tb11.v5.0469,Tb11.v5.0636,Tb11.v5.0831,Tb927.10.13370,Tb927.10.13870,Tb927.10.13960,Tb927.10.14010,Tb927.10.14470,Tb927.10.2640,Tb927.11.11220,Tb927.11.11340,Tb927.11.11435,Tb927.11.1210,Tb927.11.12260,Tb927.11.13020,Tb927.11.13300,Tb927.11.14840,Tb927.11.16050,Tb927.11.16090,Tb927.11.16810,Tb927.11.2420,Tb927.11.2430,Tb927.11.260,Tb927.11.3870,Tb927.11.4480,Tb927.11.6400,Tb927.11.8160,Tb927.2.52…	22.2	1.38	1.51	0.0053652
GO:0044248	cellular catabolic process	358	76	Tb11.v5.0162,Tb927.1.2580,Tb927.1.3910,Tb927.10.10990,Tb927.10.14730,Tb927.10.15690,Tb927.10.15720,Tb927.10.1630,Tb927.10.1810,Tb927.10.290,Tb927.10.3520,Tb927.10.4980,Tb927.10.6220,Tb927.11.10240,Tb927.11.1070,Tb927.11.10700,Tb927.11.11430,Tb927.11.12340,Tb927.11.12590,Tb927.11.13330,Tb927.11.14200,Tb927.11.14490,Tb927.11.16240,Tb927.11.17010,Tb927.11.2130,Tb927.11.4130,Tb927.11.5020,Tb927.11.61…	21.2	1.32	1.43	0.00551327
GO:0031145	anaphase-promoting complex-dependent catabolic process	12	6	Tb927.1.3910,Tb927.10.10990,Tb927.10.15690,Tb927.6.2150,Tb927.8.6090,Tb927.8.6500,	50	3.1	5.23	0.00663149
GO:0042176	regulation of protein catabolic process	12	6	Tb927.10.10990,Tb927.11.2130,Tb927.11.9220,Tb927.3.5520,Tb927.8.5290,Tb927.8.6500,	50	3.1	5.23	0.00663149
GO:0044764	multi-organism cellular process	31	11	Tb927.10.12090,Tb927.10.12100,Tb927.10.5930,Tb927.10.5940,Tb927.2.1810,Tb927.4.3630,Tb927.4.670,Tb927.7.7160,Tb927.8.2860,Tb927.8.7100,Tb927.9.4080,	35.5	2.2	2.88	0.00677404
GO:0009372	quorum sensing	31	11	Tb927.10.12090,Tb927.10.12100,Tb927.10.5930,Tb927.10.5940,Tb927.2.1810,Tb927.4.3630,Tb927.4.670,Tb927.7.7160,Tb927.8.2860,Tb927.8.7100,Tb927.9.4080,	35.5	2.2	2.88	0.00677404
GO:0060245	detection of cell density	31	11	Tb927.10.12090,Tb927.10.12100,Tb927.10.5930,Tb927.10.5940,Tb927.2.1810,Tb927.4.3630,Tb927.4.670,Tb927.7.7160,Tb927.8.2860,Tb927.8.7100,Tb927.9.4080,	35.5	2.2	2.88	0.00677404
GO:0009595	detection of biotic stimulus	31	11	Tb927.10.12090,Tb927.10.12100,Tb927.10.5930,Tb927.10.5940,Tb927.2.1810,Tb927.4.3630,Tb927.4.670,Tb927.7.7160,Tb927.8.2860,Tb927.8.7100,Tb927.9.4080,	35.5	2.2	2.88	0.00677404
GO:0007018	microtubule-based movement	134	33	Tb11.v5.0636,Tb11.v5.0831,Tb927.10.13960,Tb927.10.14470,Tb927.10.2640,Tb927.11.11220,Tb927.11.12260,Tb927.11.13300,Tb927.11.16050,Tb927.11.16810,Tb927.11.2430,Tb927.11.260,Tb927.11.4480,Tb927.11.6400,Tb927.11.8160,Tb927.2.5270,Tb927.3.2040,Tb927.3.3000,Tb927.3.3690,Tb927.3.5540,Tb927.3.5550,Tb927.4.2730,Tb927.4.4130,Tb927.5.2090,Tb927.5.3030,Tb927.6.2880,Tb927.6.3290,Tb927.6.4390,Tb927.8.3250,Tb9…	24.6	1.53	1.72	0.00681042
GO:0051641	cellular localization	436	89	Tb05.5K5.150,Tb11.v5.0636,Tb927.1.2570,Tb927.10.11030,Tb927.10.14470,Tb927.10.14760,Tb927.10.14910,Tb927.10.15520,Tb927.10.1630,Tb927.10.240,Tb927.10.2640,Tb927.10.2940,Tb927.10.4140,Tb927.10.570,Tb927.10.6400,Tb927.10.6640,Tb927.10.8240,Tb927.10.8650,Tb927.10.8910,Tb927.10.9420,Tb927.11.1070,Tb927.11.10700,Tb927.11.10770,Tb927.11.11460,Tb927.11.1160,Tb927.11.13290,Tb927.11.13300,Tb927.11.14040,T…	20.4	1.27	1.36	0.00857726
GO:0007267	cell-cell signaling	32	11	Tb927.10.12090,Tb927.10.12100,Tb927.10.5930,Tb927.10.5940,Tb927.2.1810,Tb927.4.3630,Tb927.4.670,Tb927.7.7160,Tb927.8.2860,Tb927.8.7100,Tb927.9.4080,	34.4	2.13	2.74	0.00885079
GO:0051606	detection of stimulus	32	11	Tb927.10.12090,Tb927.10.12100,Tb927.10.5930,Tb927.10.5940,Tb927.2.1810,Tb927.4.3630,Tb927.4.670,Tb927.7.7160,Tb927.8.2860,Tb927.8.7100,Tb927.9.4080,	34.4	2.13	2.74	0.00885079
GO:0050789	regulation of biological process	1061	198	Tb05.5K5.150,Tb05.5K5.190,Tb11.v5.0431,Tb11.v5.0470,Tb927.1.2580,Tb927.1.3910,Tb927.10.1060,Tb927.10.10870,Tb927.10.10990,Tb927.10.12090,Tb927.10.12100,Tb927.10.12600,Tb927.10.12660,Tb927.10.13280,Tb927.10.13320,Tb927.10.13370,Tb927.10.13540,Tb927.10.13720,Tb927.10.13800,Tb927.10.15690,Tb927.10.16190,Tb927.10.1630,Tb927.10.1860,Tb927.10.2240,Tb927.10.240,Tb927.10.3230,Tb927.10.3520,Tb927.10.4060,…	18.7	1.16	1.23	0.00965483
GO:0060285	cilium-dependent cell motility	73	20	Tb11.v5.0538,Tb927.10.10090,Tb927.10.13960,Tb927.11.10900,Tb927.11.2420,Tb927.11.3360,Tb927.11.4480,Tb927.11.9190,Tb927.11.9440,Tb927.2.4810,Tb927.3.2310,Tb927.3.3690,Tb927.3.5380,Tb927.3.5540,Tb927.4.4130,Tb927.5.2090,Tb927.6.5030,Tb927.7.730,Tb927.8.5010,Tb927.8.8200,	27.4	1.7	1.98	0.00970882
GO:0001539	cilium or flagellum-dependent cell motility	73	20	Tb11.v5.0538,Tb927.10.10090,Tb927.10.13960,Tb927.11.10900,Tb927.11.2420,Tb927.11.3360,Tb927.11.4480,Tb927.11.9190,Tb927.11.9440,Tb927.2.4810,Tb927.3.2310,Tb927.3.3690,Tb927.3.5380,Tb927.3.5540,Tb927.4.4130,Tb927.5.2090,Tb927.6.5030,Tb927.7.730,Tb927.8.5010,Tb927.8.8200,	27.4	1.7	1.98	0.00970882
