# Supplementary material for: Vector-borne Trypanosoma brucei parasites develop in artificial human skin and persist as skin tissue forms
Source: Nat Commun. 2023 Nov 23;14:7660. doi: 10.1038/s41467-023-43437-2 (PMC10667367; doi:10.1038/s41467-023-43437-2)
Supplement: Supplementary file 13 — Supplementary Data 7 [file 41467_2023_43437_MOESM13_ESM.xlsx]

## Sheet: Top20VSG_expressedMCF
	exp
Tbb1125VSG-4862.path1	1.90916e+06
Tbb1125VSG-4564.path1	580584
mVSG4.path1	285056
Tbb1125VSG-385.path1	248995
Tbb1125VSG-393.path1	151501
mVSG5.path1	99485.4
Tbb1125VSG-466.path1	42622.8
Tbb1125VSG-7633.path1	27174.7
Tbb1125VSG-4293.path1	22868.5
Tbb1125VSG-7626.path1	18870.1
Tbb1125VSG-65.path1	14970.9
Tbb1125VSG-1415.path1	14324
Tbb1125VSG-7201.path1	13395.5
Tbb1125VSG-7367.path1	11647.8
Tbb1125VSG-4321.path1	11517.9
Tbb1125VSG-1454.path1	10022.4
Tbb1125VSG-59.path1	9883.49
Tbb1125VSG-7672.path1	9731.29
Tbb1125VSG-1476.path1	9019.79
Tbb1125VSG-4703.path1	8927.19

## Sheet: Top20VSG_expressed4h
	exp
Tbb1125VSG-4862.path1	682169
Tbb1125VSG-4564.path1	338844
Tbb1125VSG-393.path1	65201.7
mVSG4.path1	35738.7
Tbb1125VSG-7672.path1	12295.2
Tbb1125VSG-65.path1	10544.5
Tbb1125VSG-260.path1	9988.7
Tbb1125VSG-1401.path1	8924.98
Tbb1125VSG-1421.path1	7649
Tbb1125VSG-59.path1	6060.33
Tbb1125VSG-5782.path1	5779.04
Tbb1125VSG-5318.path1	4821.59
Tbb1125VSG-7125.path1	4703.6
Tbb1125VSG-7201.path1	4685.25
Tbb1125VSG-2884.path1	4672.68
Tbb1125VSG-5249.path1	4374.74
Tbb1125VSG-5238.path1	4242.68
Tbb1125VSG-471.path1	4052.58
Tbb1125VSG-1585.path1	3862.52
Tbb1125VSG-7422.path1	3459.77

## Sheet: Top20VSG_expressed12h
	exp
Tbb1125VSG-4862.path1	434812
Tbb1125VSG-4959.path1	166167
mVSG4.path1	151393
Tbb1125VSG-4564.path1	78664.2
Tbb1125VSG-393.path1	76902.6
Tbb1125VSG-7672.path1	13777.6
Tbb1125VSG-466.path1	6717.58
Tbb1125VSG-1585.path1	5719.27
Tbb1125VSG-5249.path1	5706.65
Tbb1125VSG-4293.path1	5283.55
Tbb1125VSG-1476.path1	5089.22
Tbb1125VSG-1401.path1	5032.42
Tbb1125VSG-7633.path1	4474.73
Tbb1125VSG-4259.path1	4305.1
Tbb1125VSG-7422.path1	3787.66
Tbb1125VSG-6555.path1	3356.17
Tbb1125VSG-1421.path1	3001.79
Tbb1125VSG-65.path1	2656.36
Tbb1125VSG-3124.path1	2435.04
Tbb1125VSG-4703.path1	2343.81

## Sheet: Top20VSG_expressed24h
	exp
Tbb1125VSG-4862.path1	695819
mVSG4.path1	284210
Tbb1125VSG-4564.path1	118791
Tbb1125VSG-393.path1	33209.6
Tbb1125VSG-1401.path1	15664.1
Tbb1125VSG-7672.path1	11929.2
Tbb1125VSG-1293.path1	11835.8
Tbb1125VSG-7198.path1	11245.7
Tbb1125VSG-5238.path1	9103.17
Tbb1125VSG-7422.path1	8576.2
Tbb1125VSG-6555.path1	7054.46
Tbb1125VSG-4001.path1	7043.38
Tbb1125VSG-7125.path1	6707.53
Tbb1125VSG-1439.path1	4888.11
Tbb1125VSG-4321.path1	4434.01
Tbb1125VSG-4880.1.path1	3410.6
Tbb1125VSG-5249.path1	3188.38
Tbb1125VSG-1321.path1	3070.05
Tbb1125VSG-5709.path1	2747.77
Tbb1125VSG-5318.path1	2713.89

## Sheet: Top20VSG_expressed7d
	exp
Tbb1125VSG-421.path1	208152
Tbb1125VSG-276.path1	79619.4
Tbb1125VSG-393.path1	79278.8
Tbb1125VSG-4862.path1	73844.6
Tbb1125VSG-313.path1	23290.1
AnTat1.1.path1	21460.7
Tbb1125VSG-7672.path1	19268
Tbb1125VSG-2039.path1	18768.5
Tbb1125VSG-466.path1	3618.7
Tbb1125VSG-1401.path1	3367.15
Tbb1125VSG-6625.path1	3277.56
Tbb1125VSG-4293.path1	3257.14
Tbb1125VSG-1585.path1	3210.22
Tbb1125VSG-5238.path1	3016.05
Tbb1125VSG-7367.path1	2836.57
Tbb1125VSG-1476.path1	2795.05
Tbb1125VSG-2712.path1	2777.08
Tbb1125VSG-4703.path1	2647.76
Tbb1125VSG-6555.path1	2595.81
Tbb1125VSG-4259.path1	2590.88
