# Supplementary material for: Vector-borne Trypanosoma brucei parasites develop in artificial human skin and persist as skin tissue forms
Source: Nat Commun. 2023 Nov 23;14:7660. doi: 10.1038/s41467-023-43437-2 (PMC10667367; doi:10.1038/s41467-023-43437-2)
Supplement: Supplementary file 15 — Source Data [file 41467_2023_43437_MOESM15_ESM.xlsx]

## Sheet: Figure 1B
	low-density cell-free (n = 3 models)						high-density cell-free (n = 3 models)						high-density + NHDF (n = 6 models)									skin biopsie (n = 7 models)
Strain (values in viscoelastic region)	individual measurements				average		individual measurements				average		individual measurements							average		individual measurements								average
0.0264	357	292	292		313.667		1080	936	940		985.333		1219.4	1095.8	1221.3	1283.4	975.4	1349		1190.72
0.035533																						4491.1	3773.3	2704.5	2644.1	4057.4	4603.9	5701.6		3996.56
0.0428	347	289	292		309.333		1080	929	933		980.667		1324.5	980.85	1240.3	1270.7	991.26	1296.1		1183.95
0.048767																						4544.2	3936.6	2670.6	2646.8	3918.7	4682.1	5622.8		4003.11
0.06715																						4399.5	3993.4	2560.4	2794.1	3910.6	5004.6	5686.3		4049.84
0.0695	312	289	295		298.667		1070	925	927		974		1284.3	979.07	1223	1301	1019.9	1368.1		1195.89
0.09245																						4407.9	3850.9	2543.8	2611.4	3854.5	4737.4	5684.1		3955.71
0.113	336	289	296		307		1060	924	923		969		1208.9	1012.7	1313.1	1246.2	1054.5	1342		1196.23
0.127																						4281.9	3794	2532	2552.6	3757	4554.9	5612.1		3869.21
0.183	333	288	295		305.333		1050	925	921		965.333		1169.2	1031.2	1343.5	1231.8	1083.6	1377.1		1206.07
0.2395																						4173.9	3510.5	2636.9	2455.5	3574.1	4345.9	5513		3744.26
0.298	332	289	294		305		1040	927	921		962.667		1077.4	1097.6	1467.7	1136.9	1157.1	1394.2		1221.82
0.3285																						4071.8	3383.7	2654.9	2370.2	3437.6	4210.8	5408.6		3648.23
0.483	331	289	292		304		1030	928	921		959.667		1072.4	1099.5	1477.4	1127.1	1172.6	1364.5		1218.92
0.619333																						3672.2	3116.5	2312.5	2151.4	3137	3908.5	4940.8		3319.84
0.785	333	288	288		303		1020	933	924		959		1073.5	1065.5	1494.1	1098.1	1166.3	1299.7		1199.53
0.853333																						3478.8	2940.3	2218.1	2037.9	2983.4	3634.1	4734.8		3146.77
1.27	333	286	282		300.333		999	929	922		950		1061.6	1052.4	1484.7	1071.6	1148.4	1265.4		1180.68

## Sheet: Figure 2C
parasites in each layer of the stack [%]	infection 1	infection 2	infection 3	infection 4	infection 5	infection 6	infection 7	infection 8	infection 9	infection 10	infection 11	infection 12
bottom (0-1 mm)	8.88	15.27	35.99	21.08	14.41	19.81	43.13	28	15.73	39.92	20.67	8.09
middle (1-2 mm)	42.05	49.19	30.71	60.23	61.11	73.23	40.67	53.07	55.59	41.06	23.4	53.26
top (2-3 mm)	49.07	35.54	33.3	18.68	24.48	6.96	15.96	18.93	28.68	19.02	55.93	38.65

## Sheet: Figure 2D
		0 dpi	1 dpi	2d	3d	4 dpi	5d	7 dpi	7 dpi monomorph
number of parasites per skin equivalent	number/model	11500	17500	42000	140000	67000	64000	89000	662000
		5500	27000	50250	104000	64250	132000	114250	540000
		15000	34750	41250	84000	59000	59000	129000	710000
		10500	20000	47000	43000	45750	77500	60250	530000
		7500	16000	61750	42750	43000	105000	55500	610000
		6750	14500	43250	52500	50250	72000	206000	390000
		8500	20000	77000	44000	46000	62500	121000	260000
		11500	25500	61000	25500	60250	55000	88250	290000
		7000	22250	36500	27500	50000	36750	223000	380000
	average	9305.56	21944.4	51111.1	62583.3	53944.4	73750	120694	485778

## Sheet: Figure 2E
		0 hpi		6 hpi		12 hpi		18 hpi		24 hpi		4 dpi		7 dpi
		live	dead	live	dead	live	dead	live	dead	live	dead	live	dead	live	dead
percentage of cells		98.95	1.05	98.78	1.22	98.58	1.42	98.26	1.74	95.75	4.25	96.98	3.02	98.74	1.26
		99.08	0.92	99.1	0.9	98.4	1.6	94.48	5.52	97.14	2.86	98.45	1.55	98.76	1.24
		98.9	1.1	99.3	0.7	98.35	1.65	97.2	2.8	95.35	4.65	98.31	1.69	98.87	1.13
		98.88	1.12	98.81	1.19	96.69	3.31	98.85	1.15	98.74	1.26	98.44	1.56	99.41	0.59
		97.38	2.62	98.12	1.88	97.54	2.46	98.17	1.83	97.55	2.45	98.16	1.84	99.49	0.51
		97.84	2.16	98.74	1.26	96.94	3.06	97.74	2.26	98.81	1.19	98.63	1.37	99.29	0.71
		99.43	0.57	98.76	1.24	96.12	3.88	97.13	2.87	94.09	5.91	98.13	1.87	99.48	0.52
		98.59	1.41	98.12	1.88	97.22	2.78	95.62	4.38	96.25	3.75	98.6	1.4	99.29	0.71
		98.93	1.07	99.12	0.88	96.86	3.14	94.07	5.93	95.78	4.22	99.18	0.82	99.22	0.78
	average	98.6644	1.33556	98.7611	1.23889	97.4111	2.58889	96.8356	3.16444	96.6067	3.39333	98.32	1.68	99.1722	0.827778

## Sheet: Figure 3A
		0 h				6 h				12 h				18 h				24 h				4 d				7 d				BSF
		G1	S	G2	other	G1	S	G2	other	G1	S	G2	other	G1	S	G2	other	G1	S	G2	other	G1	S	G2	other	G1	S	G2	other	G1	S	G2	other
Percentage of cells		93.17	1.82	0.78	4.23	91.38	3.01	0.94	4.67	80.95	6.08	7.98	4.99	69.64	10.7	17.25	2.41	71.17	5.57	16.55	6.71	69.28	9.37	13.22	8.13	71.85	11.12	14.38	2.65	53.67	9.61	36.36	0.36
		93.55	1.4	0.76	4.29	92.82	2.41	1.34	3.43	79.84	6.19	9.06	4.91	75.62	9.68	11.48	3.22	64.95	8.17	20.39	6.49	64.8	12.25	15.16	7.79	70.08	9.95	15	4.97	54.32	9.09	36.18	0.41
		94.58	1.07	0.56	3.79	93.97	2.42	0.95	2.66	79.91	6.58	8.37	5.14	81.76	6.88	8.67	2.69	71.02	6.08	15	7.9	69.91	10.63	14.61	4.85	75.95	7.74	11.8	4.51	52.46	8.61	38.52	0.4
		93.99	1.35	0.69	3.97	88.54	2.03	1.59	7.84	74.61	10.59	10.38	4.42	80.44	9.65	7.26	2.65	65.85	11.24	19.03	3.88	67.01	11.59	14.36	7.04	70.24	10.01	12.1	7.65	56.96	9.69	32.96	0.39
		92.4	2.37	0.97	4.26	84.8	3.35	2.53	9.32	83.23	7	5.81	3.96	84.1	4.72	6.36	4.82	65.39	10.93	19.6	4.08	64.05	10.98	15.65	9.32	67.12	8.11	16.67	8.1	59.68	10.74	29.37	0.21
		93.13	2.67	1.32	2.88	89.89	2.9	1.92	5.29	77.09	8.95	9.41	4.55	82.07	7.12	7.58	3.23	64.72	12.43	19.73	3.12	65.2	11.4	13.47	9.93	65.15	10.22	16.24	8.39	66.26	11.6	21.97	0.17
		91.34	1.14	0.53	6.99	91.12	2.23	0.71	5.94	77.53	7.85	6.96	7.66	69.22	9.23	13.64	7.91	70.3	9.25	11.65	8.8	64.17	11.5	14.7	9.63	64.76	9.66	15.13	10.45	56.43	9.91	33.47	0.18
		93.12	2.42	0.58	3.88	87.08	2.82	1	9.1	80.61	6.34	7.74	5.31	70.92	9.69	12.98	6.41	59.79	10.93	19.73	9.55	60.43	7.8	14.67	17.1	62.81	11.45	17.29	8.45	48.93	8.59	41.9	0.57
		91.83	2.12	1	5.05	89.06	3.92	1.24	5.78	83.74	5.24	4.89	6.13	68.3	11.15	12.92	7.63	63.79	12.75	15.2	8.26	58.19	14.92	17.08	9.81	63.93	9.26	15.04	11.77	50.65	11.88	37.39	0.08
	average	93.0122	1.81778	0.798889	4.37111	89.8511	2.78778	1.35778	6.00333	79.7233	7.20222	7.84444	5.23	75.7856	8.75778	10.9044	4.55222	66.3311	9.70556	17.4311	6.53222	64.7822	11.16	14.7689	9.28889	67.9878	9.72444	14.85	7.43778	55.4844	9.96889	34.2356	0.307778

## Sheet: Figure 3B
		MCF	6 hpi	12 hpi	24 hpi	BSF	stumpy
peak cell volume [µm^3]		12.61	11.99	31.25	24.28	30.47	33.7
		13.26	13.26	27.55	30.47	32.86	32.05
		12.93	13.26	28.25	26.86	30.47	31.25
	mean	12.9333	12.8367	29.0167	27.2033	31.2667	32.3333
	SD	0.325013	0.733235	1.96554	3.10925	1.37987	1.24933

## Sheet: Figure 3D
	mean parasite speed [µm/s]				max parasite speed [µm/s]
	1 hpi	24 hpi	72 hpi	BSF	1 hpi	24 hpi	72 hpi	BSF
	0.68998	2.37958	4.544	5.11	2.80152	13.7447	15.725	28.33
	1.68501	3.60031	3.38667	1.48	5.98363	13.5965	22.0987	5.62
	0.947787	2.88402	3.81218	4.22	13.3166	16.7485	23.8885	22.74
	1.94234	1.91281	3.9067	4.46	10.9862	10.5031	16.5367	18.93
	3.90987	1.87974	4.20679	4.08	19.994	7.15189	17.4272	14.9
	1.1198	2.63611	2.4954	3.19	4.72629	11.3926	17.8662	14.69
	2.65785	2.57869	4.59911	3.45	11.4125	19.158	21.884	12.21
	2.486	3.60221	4.06627	2.13	11.7982	21.0728	22.5486	9.94
	1.02526	2.52474	3.67727	1.57	4.61435	16.513	13.4535	4.96
	2.7789	3.68225	4.29055	1.44	11.1407	19.7035	17.119	8.98
	2.3218	2.2091	1.30435	3.57	9.54861	15.0328	5.91659	16.02
	1.86581	3.03147	3.8524	4.1	8.43653	9.94966	17.1117	21.21
	1.75461	4.13399	3.58798	2.56	10.6676	21.3018	18.8034	11.11
	5.21594	1.99103	2.2152	3.65	25.571	9.63555	13.1831	15.73
	1.7211	4.33185	4.4933	2.8	7.71635	25.3327	19.0344	11.55
	4.21791	3.18024	4.59866	4.65	17.6782	25.9836	17.6376	18.86
	2.16629	2.32805	4.95621	3.94	9.21481	9.87347	19.681	22.03
	1.38329	2.75417	2.33687	4.49	8.10364	13.3623	8.01885	20.13
	4.163	4.88748	7.54674	3.78	21.8007	21.018	29.9221	17.32
	2.03771	3.49809	3.02147	3.01	7.08225	16.8709	16.8977	9.76
	2.26614	3.47898	2.02479	3.87	9.30127	11.9057	14.3165	23.39
	3.45582	7.0382	3.18994	3.76	14.1477	34.315	15.5866	18.23
	1.5519	6.03065	5.31513	4.55	16.8657	27.5038	24.0827	23.35
	3.24673	4.66942	4.41701	4.3	13.4662	16.9508	30.8693	16.89
	0.652343	1.92127	3.19299	2.47	2.36284	8.8038	18.7639	9.14
	3.37534	5.86117	2.99674	4.35	16.7997	37.0784	14.7471	15.27
	1.01323	3.02401	4.55597	5.01	3.49316	35.2118	20.3403	23.59
	0.912442	3.57839	4.39475	3.3	3.28829	13.0414	18.3149	15.06
	0.420958	3.18317	5.70525	3.64	1.83073	13.3535	20.1486	11.8
	4.11451	3.49816	4.92501	0.45	18.6455	16.074	16.1571	1.95
	3.28385	3.10473	4.56451	5.2	11.5602	20.6397	22.1156	18.21
	2.47181	2.67095	3.3639	4.55	9.51963	14.991	33.4802	17.68
	1.68341	2.92069	3.56816	2.84	5.8122	25.3842	25.2028	9.3
	1.72139	7.11087	3.6953	5.01	6.32287	38.0061	20.505	24.36
	2.49275	2.60481	4.49845	3.71	11.5276	28.3767	29.8018	16.42
	2.2664	2.54282	3.48833	1.21	13.6789	12.0371	15.0576	4.93
	3.45023	4.21451	3.162	2.5	15.6752	37.3509	11.2547	12.86
	3.71914	4.03453	1.58383	2.6	15.8357	24.2673	11.4285	21.21
	1.33808	2.1819	1.75803	1.08	5.62906	12.3891	16.7717	2.88
	0.44345	3.98162	3.41428	5.91	6.46332	31.8348	17.8727	23.14
	4.12135	6.01818	2.70799	3	16.3508	30.575	14.1572	13.43
	4.78494	2.12902	3.0993	3.68	14.3095	12.0254	20.2409	15.78
	3.11703	2.78427	4.48204	4.22	21.2752	18.8663	20.2653	17.65
	4.00116	1.27622	3.10252	4.29	14.3561	9.3963	16.3047	16.75
	0.702334	2.70575	4.79012	2.06	11.5793	11.7795	27.9536	13.84
	3.23857	4.21413	2.14593	3.92	14.6835	19.8169	10.9182	14.04
	1.30119	3.44526	2.6128	4.21	6.51268	13.2436	14.7176	19.97
	4.10036	3.5304	1.46552	3.98	13.8221	19.9646	10.7028	21.4
	2.27264	5.85842	4.29488	1.3	11.7964	29.2053	20.0901	4.77
	1.6716	4.57689	3.617	4.86	4.98822	21.3101	16.7162	16.19
	3.17662	2.25868	4.28503	3.99	10.4545	8.35109	19.4714	18.76
	2.75766	2.68667	2.21313	6.16	13.3043	12.3774	13.6313	29.06
	4.02163	3.13229	5.76069	3.12	19.446	11.8062	24.2881	12.08
	4.05567	5.50966	3.01225	3.86	24.4347	23.0076	26.4004	15.84
	5.44111	3.11416	4.20668	2.57	22.1821	15.8691	21.8485	10.69
	3.58041	2.41456	3.79056	3.97	16.77	10.2806	18.6211	17.77
	3.81929	3.64666	2.98394	4.53	10.1184	19.6622	15.441	15.37
	4.08797	1.33591	4.07235	4.51	18.5363	6.06297	15.7083	14.39
	2.01417	3.46194	4.61989	3.2	13.4833	11.5695	17.7513	17.67
	2.15053	5.02286	1.98309	4.99	6.49642	26.0075	20.2445	19.51
	4.13273	3.00282	4.10709	4.19	17.6641	20.0893	14.4763	15.61
	3.22032	3.36268	1.38418	3.84	15.8027	28.1981	9.40744	15.01
	1.35947	2.66991	0.689738	4.73	16.2968	15.1931	2.06472	15.76
	2.16806	3.36501	2.02817	3	18.9962	19.0847	12.2871	11.88
	3.08393	4.59939	3.76499	3.62	14.101	23.9615	29.4104	18.94
	4.5512	1.50952	3.24994	3.71	16.2842	9.08724	21.8713	21.13
	4.90812	1.99887	4.22153	3.59	21.3471	11.0886	28.6293	14.23
	1.75429	1.54152	4.24003	5.2	6.9737	7.89491	23.3332	18.86
	4.89499	3.61031	3.77141	4.39	18.7645	18.8042	30.6059	18.83
	5.86933	3.30195	2.34964	3.7	16.0572	16.6042	14.4916	15.02
	4.32079	2.39361	4.66313	3.43	13.8592	12.2816	20.4262	14.79
	2.37534	2.69779	2.93728	3.45	15.3435	13.7359	18.7683	17.47
	3.0463	7.49901	2.57421	3.81	15.8794	37.658	13.0947	19.24
	2.44333	2.37652	4.33961	4.53	8.91607	16.4446	26.1053	15.41
	2.11756	5.8432	7.67248	3.42	7.71648	25.2794	32.4	14.39
	0.873031	5.58795	3.71012	3.99	5.31782	27.2676	28.0969	19.48
	1.71533	4.03698	5.08795	4.11	6.2737	21.0651	18.7556	17.25
	1.91421	3.50777	3.96257	2.7	7.17752	20.979	19.0889	22.85
	1.44792	2.72939	2.4648	4.33	6.44258	16.0436	12.9524	17.71
	1.42705	4.74462	5.92853	3.43	9.63734	23.4229	31.3086	14.24
	2.37146	2.34208	4.84904	5.65	8.51687	8.84815	23.9484	27.1
	1.42423	3.10996	6.39296	2.71	5.02331	14.7657	29.2967	22.56
	1.16617	5.07533	2.83252	2.8	4.08212	24.7825	13.2	14.59
	1.70875	1.83823	2.46121	3.87	7.28313	11.4481	10.106	13.81
	1.888	1.82351	2.13773	4.08	6.83833	9.17287	12.6786	14.82
	1.08527	4.37093	2.09195	5.18	4.29155	21.2174	9.63316	21.15
	1.78604	2.98344	0.620263	2.86	10.5485	22.024	2.88709	8.53
	1.30168	3.51105	3.96983	4.65	4.34535	26.7213	22.8006	16.13
	0.599461	2.64492	2.34418	1.79	1.81629	12.2438	10.6244	6.07
	0.746296	3.40992	2.79132	3.6	1.9808	20.1901	17.367	11.58
	0.917076	3.77038	3.57095	1.62	4.09237	24.5506	15.1643	7.74
	1.25503	3.1363	2.77965	1.32	11.5394	14.4684	11.2441	7.97
	0.838025	3.11286	3.73448	3.69	2.82247	14.7577	21.3617	13.6
	0.96784	3.17006	2.57009	4.11	5.03414	15.9334	12.3804	11.87
	1.48546	2.10684	3.13978	3.3	6.34391	17.6445	16.0258	14.44
	1.45511	3.90479	5.65489	3.22	5.91783	22.2271	16.2109	15.51
	0.830544	2.96402	3.12175	2.28	2.56516	18.8648	19.1011	6.32
	2.05937	2.83242	2.51148	2.05	8.58882	12.193	9.38196	6.6
	3.25514	5.00225	1.6626	2.26	17.0816	20.0032	6.1232	24.59
	2.1873	2.83484	1.98782	1.86	9.57604	14.8654	11.1859	18.45
	1.56882	6.12539	3.78982	2.76	11.054	24.7292	14.581	14.82
	0.534885	4.77144	1.2708	2.78	1.56847	23.9996	4.14598	16.38
	1.58861	4.33183	3.71667	3.26	5.0875	16.1739	18.6127	12.56
	2.16375	3.66299	2.59821	2.42	7.71965	15.4773	11.8041	9.66
	2.91895	4.92578	4.57402	2.91	11.528	17.4112	24.4225	12.93
	4.71143	2.18257	4.54837	3.74	17.8443	11.4795	23.2172	26.59
	2.09966	1.94962	4.00245	2.47	6.11142	7.75925	19.0032	11.45
	3.87041	1.22876	2.74196	3.17	15.0474	6.22366	23.5415	11.85
	3.15055	1.74404	3.7544	2.74	13.017	9.82018	22.0078	16.06
	3.03835	1.63938	3.7224	2.67	11.3503	8.57254	15.1886	11.67
	1.57035	2.41453	3.80012	2.56	5.77752	9.45189	15.6712	12.43
	2.43865	1.8478	3.24405	2.12	6.04395	8.97098	15.4418	7.44
	1.86991	1.38988	3.98942	1.98	6.11506	5.15339	23.9183	6.86
	1.58532	1.27148	0.441776	2.05	7.47748	8.43067	3.12282	7.58
	0.530522	1.767	4.92358	2.59	2.61109	6.09787	18.2738	11.07
	0.963451	2.59117	0.562479	2.2	3.56236	32.7059	3.61799	9.68
	1.88559	1.38911	3.81323	1.67	10.3345	5.04725	17.4213	8.36
	2.39269	1.48123	3.59412	3.4	11.8819	5.4494	22.3287	13.85
	2.09294	1.29804	3.26369	3.71	7.31668	8.07123	21.2175	13.8
	3.30605	2.05432	3.99468	2.47	13.8921	8.88024	21.5298	8.36
	2.42019	2.83156	2.80898	2.23	14.8199	10.1703	7.10763	9.61
	0.591238	0.795423	3.47886	2.9	1.71833	4.28111	21.722	11.35
	0.529818	1.57667	3.74565	2.8	1.93299	8.28201	18.8715	13.36
	0.577531	3.09884	4.67036	2.04	3.28798	12.4193	41.4639	7.86
	0.700198	1.16997	5.45158	2.87	2.01898	4.55843	21.617	14.15
	1.34604	2.98058	3.37166	2.64	8.91405	12.5473	16.898	10.28
	2.20028	1.46105	5.237	3.66	8.62217	6.90642	22.9595	17.82
	0.984135	2.25208	3.19388	2.08	5.31558	13.6573	16.9857	8.2
	1.70381	2.79951	5.71379	2.82	7.56354	14.035	24.0429	11.75
	0.949126	3.0007	3.81968	2.47	5.98009	16.5373	21.285	9.97
	1.46628	1.35458	6.11873	3.05	6.35255	5.20022	21.9928	13.45
	1.43079	2.30239	4.03666	3.29	4.75358	13.6869	16.0788	17.89
	1.29137	1.88603	4.35282	1.55	6.49627	9.75295	19.0449	5.78
	1.5515	2.34817	5.31495	2.94	5.82468	13.0256	30.57	19.08
	1.41388	2.79105	4.87176	2.36	6.82792	13.0991	20.4543	9.99
	3.1151	2.7368	3.88568	3.33	14.3475	11.3476	15.1579	20.11
	4.95108	1.49132	3.0243	2.23	20.6757	6.71944	24.0044	9.21
	4.47633	3.23515	4.27626	3.2	17.092	21.826	19.5756	18.45
	2.46932	3.98711	4.18422	2.45	9.36226	14.5911	18.2481	11.46
	2.29447	1.87796	3.49027	2.55	9.18249	17.769	26.0759	10.08
	2.5386	2.47423	2.95205	2.91	9.74447	12.2471	23.8845	13.59
	2.89373	2.72873	3.1109	2.93	10.3202	12.8082	17.2878	11.66
	1.47839	1.64911	2.0781	3.33	6.12099	7.77653	13.8053	11.36
	2.06725	2.70824	4.57696	3	8.83269	11.4273	19.8807	10.05
	2.63052	2.68603	4.3327	3.07	8.64594	14.9293	18.3974	9.6
	3.3379	5.07115	4.69563	3.36	11.2983	21.6329	17.7122	16.57
	1.7113	5.90516	2.6584	2.98	5.74394	26.9283	13.0333	15.31
	0.762523	3.20079	2.10278	3.1	2.88171	16.9088	25.2289	11.06
	3.6107	2.9752	3.34852	2.9	19.7226	16.665	19.6599	14.88
	2.34814	3.46601	6.02489	3.14	8.06822	21.6994	25.9631	12.71
	3.08222	3.44352	5.28016	3.31	12.6302	21.5925	21.4872	13.16
	3.5634	3.44732	2.96217	3.48	14.1485	18.8384	16.9642	20.55
	0.853561	3.0469	6.14379	3.37	3.83528	21.4447	24.0599	14.69
	1.01094	1.54854	6.14915	3.69	3.10089	5.36087	27.9415	17.31
	2.13886	2.01169	3.75842	3.83	11.2879	12.2811	13.3766	15.45
	0.956498	3.33595	5.1556	2.67	3.19433	16.0443	27.9199	13.5
	1.86394	3.0412	3.88958	2.79	7.54925	27.1417	21.5233	15.54
	1.55142	2.29417	5.48569	3.3	6.17122	9.68978	22.926	13.22
	1.70731	1.6626	4.85072	3.61	6.91429	24.8523	28.0602	11.76
	2.57985	2.33718	3.39888	2.82	12.2086	10.4342	21.2567	8.72
	1.96346	3.05578	4.68178	2.38	10.4468	13.1702	28.8872	10.46
	2.89983	2.06711	5.00532	3.22	12.055	18.261	24.0304	14.14
	2.68061	2.33318	3.66611	3.08	19.6262	10.4846	25.7485	13.05
	2.6588	2.65095	4.9005	3.6	18.0936	12.6034	17.2211	10.61
	3.14857	2.97012	2.69888	3.11	20.2767	15.082	12.9282	12.12
	2.06379	2.17839	0.839058	2.27	9.38763	10.5143	9.59801	9.92
	2.34278	4.52741	1.15246	1.78	12.2968	21.8195	9.42729	12.25
	2.94882	2.44723	2.69628	3.31	12.2386	19.0801	8.71481	10.87
	2.40146	3.50616	0.219463	3.64	20.4628	31.7112	2.25667	14.21
	2.74848	2.68683	2.97487	3.07	18.2325	18.9702	16.2842	10.31
	2.51984	3.58342	3.50532	3.69	10.5241	19.8571	17.2501	19.97
	1.58313	4.0062	0.768882	2.49	12.4621	13.3104	10.9104	12.61
	2.6168	1.42402	0.398324	2.54	9.57247	5.51297	2.16142	8.73
	2.97048	1.73642	3.94966	3.91	12.4394	8.03818	19.1122	14.84
	2.71635	1.89395	2.84025	2.87	10.8053	9.88325	11.9519	13.66
	4.00372	3.02476	3.68681	2.97	15.1111	22.0294	19.9976	12.22
	2.55933	2.27245	0.740906	3.46	7.18217	10.1695	2.83157	14.38
	1.61801	3.1648	3.17629	1.91	7.0485	17.9565	12.3003	7.97
	1.82351	2.17722	3.17978	2.87	8.52575	11.094	16.6935	12.81
	1.17975	2.34822	3.33446	2.73	4.72704	10.8603	14.9052	10.51
	1.71829	1.52903	5.09251	3.76	8.11913	9.07195	24.8296	14.94
	2.01557	1.82962	3.8551	2.46	7.3393	13.9288	21.7404	10.73
	2.23941	2.11579	0.848711	2.25	10.3346	16.1731	3.49053	10.55
	1.30345	1.90019	3.13158	2.68	5.54958	6.46633	13.1202	17.68
	2.19545	3.71291	3.92969	2.7	7.9313	24.3013	28.8691	10.22
	1.70851	2.26407	2.90992	2.62	7.05054	16.3766	21.8746	10.34
	2.05927	1.82625	3.60826	2.21	10.8168	15.7336	27.8388	9.32
	2.02127	2.86922	5.17607	3.92	7.89666	13.697	27.2642	19.6
	3.42702	2.3761	3.20369	3.24	11.4936	18.4159	14.5884	12.76
	1.8076	3.36818	2.30235	2.2	4.95328	13.6032	19.5516	11.5
	2.29963	1.8086	2.55661	3.89	11.0025	18.9947	20.0826	16.9
	2.16213	2.27352	1.5572	1.98	7.3755	17.3094	6.10173	7.6
	2.1583	1.76906	3.83419	2.56	8.10145	9.54238	15.926	11.77
	1.66325	2.76142	3.4795	2.38	17.6329	12.3139	13.8746	7.39
	5.3015	2.67215	2.6704	3.53	20.2145	21.5145	14.7677	11.52
	1.93221	1.76361	1.85329	2.67	7.43199	22.7997	9.7778	9.3
	1.48604	2.2459	4.27529	1.62	6.95515	6.36511	18.6798	10.66
	1.64731	3.2245	4.15544	1.93	5.56486	15.0352	21.94	7.66
	2.21905	2.4989	4.70276	2.72	10.2342	17.0116	23.2688	9.72
	2.10509	2.47044	3.48877	2.49	9.66608	11.1285	14.1752	8.75
	1.99199	2.011	2.75108	2.58	8.93241	9.92718	13.3446	11.11
	2.56268	0.783643	3.12779	2.69	8.38465	3.35237	18.0598	9.19
	5.02995	2.04379	2.16462	2.21	15.381	8.58257	7.75705	8.79
	4.57386	2.21874	4.04846	2.3	17.9863	9.02435	17.9037	6.87
	1.37302	2.3589	3.412	2.53	9.06741	10.0332	15.8674	9.2
	0.973773	2.69179	3.19614	1.75	11.9871	11.2791	19.7334	6.38
	2.167	2.54342	1.0467	2.52	9.24447	11.7635	15.4591	8.41
	2.70965	2.4707	3.65443	2.75	10.7663	14.7723	18.9812	13.55
	2.82454	2.93338	3.55605	2.21	10.5312	11.9785	24.8005	10.13
	2.47868	2.57855	3.96299	2.07	14.8774	18.3786	24.4257	6.96
	2.72759	1.69801	2.85019	2.48	10.7348	6.54903	20.1792	11.25
	2.99312	2.4346	2.35495	2.84	22.8394	16.7781	19.7614	13.17
	2.8449	2.4466	4.54402	1.96	11.1944	14.9215	25.0316	8.63
	2.18621	3.81221	4.18408	2.6	14.9152	26.244	24.6741	17.17
	3.45687	2.46385	2.88582	2.6	15.073	25.0327	12.1302	14.9
	0.168731	3.53873	6.02016	2.28	1.3026	15.1597	22.7312	11.53
	1.58086	1.46573	5.91988	2.6	6.07263	15.4401	20.6976	12.68
	0.81474	3.25006	0.728642	2.6	4.0732	14.7568	8.90876	8.92
	2.7067	3.32193	3.63862	2.39	11.2929	16.5885	18.175	8.35
	1.7057	1.20933	4.80397	2.92	11.0053	4.18307	18.5316	10.58
	1.82106	4.86973	4.48123	2.6	9.24805	27.397	18.5381	12.06
	2.43902	2.22806	3.94417	2.29	10.2234	6.2179	15.1051	8.69
	0.733955	1.90234	2.79372	3.39	3.14678	22.4058	13.0519	16.7
	1.16486	6.66213	4.15824	3.17	5.42829	29.0448	15.219	15.39
	1.59847	2.48773	5.34228	2.62	6.21779	16.8741	17.5491	12.19
	2.35353	3.30703	3.15669	1.96	9.51938	15.0353	16.0111	8.2
	1.63591	2.66059	3.8375	2.76	11.6066	12.9984	15.8335	10.74
	2.57772	1.96148	2.95392	2.48	11.6364	13.165	9.88401	11.91
	1.20856	2.05684	2.41433	2.06	6.47138	12.6328	15.5476	11.39
	3.36053	1.55997	2.85621	3.32	11.1816	13.3309	14.005	12.1
	3.19252	2.1363	2.95642	1.83	11.1918	9.59717	12.7087	9.68
	2.85856	4.05858	2.87919	2.28	10.0487	18.2808	17.71	13.94
	2.12532	1.87058	2.25894	2.64	10.4177	7.85354	15.4316	9.38
	1.14068	1.73757	3.32754	2.67	9.85703	15.4263	17.2079	8.26
	5.09073	1.9768	1.84986	3.6	26.885	7.01042	14.1291	10.5
	0.397014	6.83174	3.3595	2.97	2.20486	21.4883	20.1093	19.53
	2.02988	1.88991	3.83139	3.02	13.3797	18.967	15.8771	16.94
	2.36527	2.14883	2.40335	2.75	7.67622	17.5991	12.9961	24.67
	3.35998	1.54297	2.15158	3.09	13.9895	5.60144	13.336	12.95
	2.14338	4.14295	3.53006	2.18	7.71226	17.2776	18.9268	7.91
	2.55301	2.34659	3.21258	2.44	10.3957	8.01098	13.7919	9.4
	3.35151	1.86444	1.8126	2.47	12.6563	10.6191	11.5948	10.77
	4.0583	0.806369	2.4132	3.78	19.1981	13.0187	15.9672	14.19
	3.37621	2.94312	4.11204	4.07	15.8372	13.1005	32.8727	17.88
	1.79756	2.55857	3.75086	3.74	9.46216	20.405	19.3309	14.47
	1.73489	3.17217	1.38913	2.49	6.78951	11.1983	7.09437	12.92
	2.82256	2.4953	3.7941	2.82	20.96	14.959	19.8538	10.21
	3.5696	2.93626	2.74353	2.8	11.2599	18.4998	10.9241	13.26
	1.06555	2.65335	4.48132	2.34	5.00058	10.7626	32.3261	9.53
	2.80735	3.22919	3.90004	3.98	11.7762	24.143	22.0715	12.23
	2.63873	3.72525	2.61075	3.25	10.9847	12.7922	13.5773	17.28
	3.38509	4.02172	4.0569	3.03	19.415	32.6602	17.9522	11.27
	2.17627	2.47499	0.687167	3.13	10.6687	18.8077	4.18397	13.55
	2.75663	3.30234	3.65024	2.76	10.3816	17.8828	24.4982	11.5
	3.90501	4.25719	5.32101	3.19	15.9186	21.5924	25.2344	11.14
	4.21277	1.64245	2.64842	3.91	23.1842	11.5961	14.8086	13.75
	4.08629	2.73683	4.88792	2.43	16.3868	12.233	26.1698	14.51
	2.50855	3.86155	4.89343	2.81	9.44499	15.4875	40.179	9.79
	1.47834	3.27958	3.41744	2.38	6.27457	21.74	15.6848	7.44
	2.28271	1.64995	3.59592	2.11	16.8456	8.07228	17.3469	10.07
	2.01422	3.98754	4.66007	4.25	7.5565	17.4268	21.3272	11.36
	0.73441	3.93545	3.66471	3.06	4.05251	21.3037	26.1209	16.58
	2.99717	3.71823	2.37732	3.11	15.0832	18.8742	10.7334	17.6
	2.1789	4.02359	1.30397	2.93	10.2854	17.1073	22.4581	18.41
	3.33993	3.27539	4.03288	2.83	14.5576	16.3781	34.6139	21.81
	0.81703	3.75001	2.72022	2.84	3.00734	15.3253	20.8994	16.24
	2.8117	3.56733	5.01946	3.02	15.482	28.9811	34.9662	11.54
	0.752486	3.53772	4.76238	2.74	2.95257	12.3456	26.2889	22.04
	3.85047	3.94792	2.72522	2.79	17.356	18.1899	12.0139	17.85
	0.242243	3.04941	4.54768	2.84	2.68797	12.5389	23.5741	10.13
	4.02787	2.10483	5.70702	4.82	18.9461	12.1283	37.0891	14.14
	0.918685	3.98493	4.04402	2.74	3.55011	19.7016	28.1424	11.9
	2.61822	4.37597	4.41931	2.66	11.817	25.4174	18.1711	10.32
	1.96246	5.07553	4.41334	2.34	6.89536	22.0241	22.1013	22.19
	1.09497	1.55606	2.48077	2.3	15.8824	11.6469	14.0164	10.34
	5.54147	5.36448	3.83582	4.09	23.9968	28.3183	19.7778	10.62
	2.49277	4.84288	3.10895	4.48	14.2591	23.0734	15.7331	15.68
	2.01375	2.4071	4.02998	3.13	8.07829	16.1534	24.7743	14.28
	3.8793	2.08679	4.2787	2.49	15.5106	7.44244	17.0735	9.15
	2.32581	3.34793	3.12324	3.83	8.48476	14.1814	18.6444	17.96
	2.08228	2.36201	4.50828	3.38	11.3196	18.4505	23.6745	12.8
	2.45884	4.51837	2.45148	2.52	25.4662	24.7865	30.4119	10.26
	2.33336	2.79897	3.83428	3.56	8.36434	13.9358	26.7333	15.1
	0.9049	2.86659	3.92593	2.57	7.23925	17.1967	19.2554	8.55
	2.0995	2.38662	3.82704	2.86	10.2171	11.1602	15.3104	21.56
	2.09332	2.97819	1.86231	3.48	9.31298	20.3589	21.2847	14.99
	2.37323	4.52809	5.55309	2.11	10.2952	29.8664	18.285	5.5
	1.81094	4.88167	2.96703	2.79	8.0581	23.4631	13.3596	8.48
	3.61974	3.33404	5.12908	3.2	20.6234	18.0513	17.159	15.47
	3.29648	1.78126	1.77813	2.39	16.0664	6.86886	5.20849	13.13
	2.29159	3.04539	3.92475	2.33	10.0673	14.8401	14.9338	9.62
	3.59997	3.20701	3.35951	3.75	15.1601	16.8606	12.7084	12.33
	2.76495	5.27091	5.35172	3.35	13.0326	33.0794	16.0041	15.39
	0.378367	3.19406	4.77756	3.28	2.40794	9.90854	18.4685	17.54
	3.7634	2.97839	5.05262	4.37	17.6625	29.8933	18.4158	18.06
	1.34197	2.8096	4.99527	2.99	10.0369	20.4364	22.9416	10.69
	0.519025	2.36183	2.46324	3.58	13.1715	6.99303	12.4302	26.35
	7.38627	2.46087	1.71934	3.38	27.5569	8.70128	15.2394	14.12
	5.10555	3.10065	2.84602	3.4	20.068	11.4875	11.0359	14.06
	1.92031	4.63715	4.05252	3.01	10.5771	34.1365	17.1739	9.47
	2.36713	3.03233	2.6843	2.68	16.9105	17.7836	12.1353	17.85
	5.52933	4.3327	1.0993	2.29	27.2152	20.8125	8.6828	10.06
	0.189346	3.71452	2.75323	2.78	2.19288	16.2478	15.0539	10.56
	1.32743	3.11781	1.86117	4.75	4.08176	20.5223	15.2992	13.35
	4.37312	4.01959	2.39931	3.7	15.7636	24.2812	14.2739	12.43
	5.3436	4.4414	1.23234	3.73	26.1477	22.674	9.76614	16.07
	4.51867	3.21775	2.44235	3.95	25.9648	15.8789	11.4251	15.26
	5.11716	4.80342	3.26022	2.16	29.8373	28.2046	20.7602	12.1
	2.91534	4.30041	2.55782	2.91	24.5939	20.82	31.312	14.16
	2.1188	2.15048	2.6317	2.25	10.1863	8.21298	16.4933	10.7
	1.00947	5.9925	3.06641	3.78	28.5017	30.2726	13.19	14.44
	4.19951	1.74061	2.79782	2.44	25.4196	13.9901	13.9475	10.63
	4.89634	4.69812	3.1156	1.67	18.9629	17.6065	18.1042	6.11
	2.94626	5.07504	5.58651	3.92	10.7996	22.28	29.2354	22.59
	8.51569	3.86511	2.77245	2.36	35.0299	14.446	21.1487	18.2
	4.44866	3.37201	1.77586	3.19	23.3287	15.9179	7.70544	11.26
	2.39823	4.68417	2.082	4	12.5739	31.3913	13.1283	16.14
	3.14666	3.86515	3.63009	2.66	19.5364	22.8296	18.094	21.69
	6.41725	6.18191	1.49731	2.82	22.1645	26.8477	8.60995	10.55
		4.79274	5.42382	2.68		27.5942	19.2729	13.38
		3.98603	5.34449	2.05		30.3868	17.424	8.48
		3.92972	2.45746	4.25		17.2669	19.3556	13.73
		2.86892	2.73447	3.52		12.5871	14.8845	16.74
		2.16107	5.14021	2.72		15.2022	20.3219	11.13
		5.0331	4.33855	2.54		24.7836	25.207	13.54
		4.09079	0.125386	2.89		16.9739	4.65246	13.29
		3.1502	0.618117	3.62		13.1636	4.3386	15.21
		2.18732	0.66852	4.11		13.6319	4.01501	14.74
			0.248427	2.4			3.29156	10.61
			2.86494	2.99			17.2873	9.64
			0.21145	4.29			3.33346	20.29
			1.83329	2.16			8.34698	8.15
			1.50702	3.28			6.66073	14.54
			0.319846	2.37			3.50634	16.93
			0.919922	2.69			4.59095	14.53
			2.25674	2.83			8.82737	10.63
			0.756541	3.65			4.49224	16.23
			4.46433	3.38			15.0568	12.12
			4.13915	3.23			12.4037	14.08
			2.38841	1.51			6.58717	7.58
			2.28154	2.99			16.6519	19.45
			0.978563	2.14			4.94332	8.31
			1.36273	2.57			9.86203	14.71
			1.09819	2.26			8.31991	11.77
			1.35848	3.47			6.51879	13.56
			3.56283	3.72			13.594	14.76
			1.462	3.2			8.15043	22.3
			1.18339	3.5			4.5306	16.41
			0.405725	3.94			4.69278	16.74
			0.492324	3.16			5.30644	18
			3.13991	4.13			14.2609	13.98
			2.29768	3.31			11.3408	22.63
			1.53719	4.26			8.468	20.14
			0.489876	3.4			4.70632	14.35
			2.09268	2.3			10.619	10.06
			3.99515	2.44			19.1062	8.35
			1.91015	4.03			10.1996	18.97
			2.33448	2.36			10.2541	10.56
			1.83952	3.73			13.8544	12.71
			2.97307	4.36			16.1398	18.22
			3.52312	2.61			13.6064	12.58
			1.42225	3.66			5.44745	13.16
			3.15082	4.2			17.9064	14.8
			2.53977	3.47			18.8195	16.66
			3.64088	3.12			20.2644	17.83
			0.826084	2.63			3.98972	7.86
			1.52566	3.35			11.6707	11.81
			4.07862	3.78			20.789	14.49
			1.09797	2.53			6.78485	18.67
			2.12603	3.5			15.5432	14.25
			2.29442	2.76			10.5479	15.29
			0.950445	2.48			11.9816	11.56
			3.26464	3.65			17.5776	15.14
			1.79522	2.6			21.138	10.89
			2.22371	3.84			10.1134	18.36
			3.202	2.82			12.8786	15.39
			3.17973	3.74			19.1953	21.87
			1.75077	2.63			18.3732	15.18
			1.72556	3.38			27.9493	20.04
			3.00165	3.45			17.0221	23.18
			4.29934	3.48			20.902	19.82
			1.82398	3.26			21.6725	14.37
			2.34343	3.72			10.1948	19.41
			2.23994	3.82			12.4432	15.91
			2.41436	2.36			9.71436	7.83
			2.26184	3.67			15.8888	16.89
			1.76174	2.69			8.01916	10.99
			2.85253	3.08			19.775	15.8
			1.40073	3.98			10.0766	15.46
			2.03972	3.14			11.3213	13.93
			3.91361	3.44			17.3848	18.95
			1.58013	2.93			6.64346	15.21
			3.87006	2.9			14.1043	13.36
			4.48105	3.9			24.636	15.19
			1.98254	3.92			9.00387	19.98
			1.43634	3.08			9.01897	12.61
			2.69336	3.87			15.115	17.8
			0.573896	2.13			5.58759	6.11
			1.48231	3.18			7.44969	11.41
			0.902353	3.83			6.7461	19.82
			2.76007	3.17			17.3495	12.28
			0.920252	1.85			14.0023	7.02
			0.165644	2.89			3.27149	11.56
			3.04285	3.37			22.3472	16.81
			3.17353	4.13			26.4992	25.32
			3.26968	4.18			24.1016	25.04
			2.56768	2.83			18.7055	21.84
			3.63072	3.69			17.1172	18.43
			1.798	2.68			8.91138	17.42
			2.3531	4.04			8.58045	21.46
			5.0939	3.94			19.2248	18.21
			1.1091	3.72			8.79786	15.77
			1.81671	3.73			18.398	20.24
			1.80173	3			11.0529	11.02
			1.36219	1.31			7.42523	9.69
			2.03922	2.74			9.41112	14.14
			3.27263	3.83			21.7438	16.88
			3.78802	3.22			14.2243	17.62
			2.70479	3.21			15.2469	17.03
			2.81107	2.4			15.8897	16.73
			2.45139	3.36			14.0343	16.82
			3.40746	0.94			14.4539	20.58
			0.750577	4.25			5.90184	16.74
			1.59722	3.23			17.5942	13.37
			2.60584	3.59			21.7313	12.33
			3.23818	2.58			23.6651	8.79
			3.59664	2.88			17.2654	19.6
			1.71731	2.49			10.0063	9.61
			1.68857	0.94			9.295	4.07
			1.24045	3.39			12.216	13.94
			2.20561	4.71			11.2289	22.38
			2.41645	3.34			16.2512	14.27
			1.87157	3.8			12.4428	26.1
			3.74859	4.53			17.5776	19.86
			2.75674	3.83			14.9924	26.92
			3.18367	2.8			26.0204	10.68
			2.69536	3.79			31.2046	14.09
			3.05473	3.37			16.1177	14.05
			3.03785	3.7			13.3014	11.7
			4.86506	3.23			18.4388	13.76
			3.92922	3.79			21.0401	17.8
			1.64823	2.49			12.4476	16.65
			2.77924	3.22			14.3281	13.56
			2.28734	2.86			21.8141	13.28
			3.0107	3.61			18.0978	13.4
			4.10508	3.81			13.8225	19.57
			1.5285	2.73			13.8647	24.37
			2.21476	2.93			15.5607	17.11
			3.21145	3.15			22.9936	12.75
			3.6581	4.31			23.837	20.72
			3.36621	2.73			11.312	12.05
			2.63529	2.69			18.039	14.93
			2.22335	2.94			10.5978	16.65
			2.66024	3.45			17.9713	20.04
			2.9256	2.61			15.9713	12.54
			0.77975	3.06			9.42982	14.79
			4.82639	2.95			17.0164	13.55
			2.83057	0.57			18.0987	10.74
			1.91074	4.76			6.24104	17.46
			3.3511	2.3			18.3055	8.91
			3.6721	2.38			12.9478	9.54
			5.19201	3.2			20.0749	12.13
			2.53753	2.96			14.4131	17.5
			1.32043	2.45			10.3036	11.89
			1.15767	3.16			12.4459	22.98
			2.01853	3.44			8.80248	14.43
			3.21924	2.45			16.2397	9.21
			2.90884	3.43			10.3859	16.9
			2.29113	3.1			11.8665	18.32
			3.03428	2.88			12.8522	16.32
			3.09147	2.41			21.9347	9.54
			2.0844	3.91			18.4633	16.83
			2.2231	3.5			16.6045	30.02
			0.894261	4.01			15.8369	16.24
			1.03646	3.51			38.4883	22.37
			1.61434	3.33			19.9149	11.76
			1.94273	3.85			13.3694	13.78
			1.20611	2.92			16.298	17.27
			1.15059	3.19			14.0217	21.11
			2.69216	3.08			12.7237	13.58
			1.03772	3.44			18.4843	13.98
			1.52223	2.73			12	15.47
			2.33226	3.71			12.7737	22.25
			2.29305	3.79			16.4865	21.74
			1.98079	2.47			10.1197	12.88
			1.24804	2.1			7.30228	7.87
			1.85307	3.43			9.14594	15.8
			1.55627	3.37			13.3732	15.45
			0.999467	4.53			9.09949	20.68
			0.525315	2.78			4.70211	13.63
			0.606437	4.46			4.59279	19.99
			0.328141	2.78			2.16748	15.72
			1.46153	2.9			16.6126	13.46
			1.60021	2.61			13.1208	16.55
			2.70299	3.02			8.41976	11.35
			1.24155	2.83			9.95985	13.56
			1.91578	4.39			9.21082	19.31
			0.145437	4.52			4.47634	15.36
			2.04753	2.05			18.7745	8.79
			1.91788	4.4			11.4655	14.78
			2.8303	3.91			16.5701	14.1
			3.73033	3.17			18.8938	15.82
			3.52097	4.48			19.0727	16.42
			2.48909	3.06			12.0227	17.17
			2.21878	2.2			23.815	16.7
			2.84754	3.38			13.4993	14.46
			1.49966	3.07			14.4434	10.45
			4.30898	2.21			19.1738	11.76
			3.28355	3.87			11.7409	17.05
			2.51568	4.41			13.3759	14.47
			1.51219	3.68			8.08387	15.46
			1.91213	3.51			10.748	14.61
			1.47794	3.46			13.0543	29.75
			3.00169	3.81			16.2494	17.94
			3.2011	3.06			19.7741	16.94
			3.47187	3.27			20.4506	16.87
			1.50599	2.2			11.0646	13.14
			1.32511	2.49			5.80787	11.33
			2.19434	2.95			16.5069	10.32
			3.3008	3.2			16.0882	9.84
			1.88673	3.11			17.4051	10.24
			1.48897	2.96			11.6524	12.95
				3.5				12.16
				2.85				14.06
				2.58				11.11
				3.54				12.7
				2.83				9.66
				3.7				18.42
				3.3				13.34
				5.2				22.67
				4.6				14.37
				3.32				14.4

## Sheet: Figure 3F
	BSF flask	MCF tsetse fly	1 hpi skin	4 hpi skin	12 hpi skin	24 hpi skin	4 dpi skin	7 dpi skin	(7 dpi skin) + 24 hpi rescue
average corrected total cell fluorescence (CTCF)	22735.9	4207.29	6556.11	14763.4	15434.3	22342.3	8275.7	6131.71	25115.1
	8798.4	3.26316	430.278	3029.47	5077.74	3051.54	888.796	362.09	2395.53
	10833.3	94.6702	944.952	4919.42	5111.48	3502.44	1363.95	561.213	2735.44
	10983.6	108.067	1255.83	5732.54	5285.05	7515.87	1699.55	1337.27	6026.84
	11944.7	464.125	1584.29	5935.16	6524.31	8342.13	2304.53	1514.69	6234.37
	12739.5	544.562	1691.78	6249.69	7111.72	12174.9	2470.12	2041.22	6687.17
	13033	739.992	1832.62	6356.03	7409.68	12496.8	2638.16	2060.69	7308.49
	14259.9	741.784	2246.93	7299.08	7744.68	12581.6	2750.75	2413.76	8689.54
	14301.6	831.857	2378.57	7977.75	8892.36	13318.8	2895.74	2634.18	8882.51
	14320	949.618	2465.75	8148.52	10228.1	13863.6	3488.93	2722.75	9518.57
	14600.1	1019.85	2504.93	8218.09	10373.4	14184.4	3493.9	3406.82	10364.8
	17032.7	1029.1	2749.37	8390.66	10462.2	14280.8	3678.7	3531.37	10727.1
	17103.8	1285.56	2782.46	8815.48	10920.1	15449.9	3694.49	4422.03	12378.4
	17172.6	1299.88	2782.86	9658.38	11982.9	16637.5	4023	4659.11	13104.2
	18002.6	1308.69	2852.9	10392.5	12589	16823.5	4167.64	4805.88	13840.3
	18969.7	1384.67	2896.13	10666.9	12778.7	17047.9	4352.81	4830.3	13958
	22016.5	1398.39	3285.56	11083.4	13066.9	17260.7	4390.32	4993.85	14244.7
	22587	1595.73	3371.45	11487	13069.1	17574.4	4397.98	5000	15190.7
	23477.9	1689.95	3418.05	12000.4	13371.8	17706.1	4546.47	5314.92	16457.1
	23520.5	1704.07	3435.14	12520.7	13795.9	19148.9	4794.39	5323.39	16948
	23598.8	1725.89	3650.77	12820	13966.3	19583.8	4885.81	5503.46	16966
	23853.5	1732.83	4041.93	12968.8	14592.4	19972.3	4985.37	5628.57	17850
	24695.6	1779.08	4186.24	13022.4	14635.3	20469.2	5031.17	5786.94	17936
	25221.2	1803.24	4195.81	13866.5	14752.2	21379.9	5043.14	5821.93	18753.9
	25803.7	1803.37	4199.41	13952.9	14902.5	21436.9	5154.89	5908.14	19148.2
	26077.3	1926.29	4410.6	14570.9	14926.8	21917.4	5204.88	5919.27	19251.2
	26863.8	1943.52	4536.59	15032.4	16455.9	22493	5235.87	5980.07	19544.9
	27228.2	2330.05	5028.88	15283.6	16896.7	22571.7	5285.24	6075.8	20023.9
	27373.6	2633.03	5918.37	15752.1	17637.5	23460.2	5581.58	6288.14	20523.5
	31960.1	2684.17	6386.81	16656.5	17991	23539.3	5599.89	6503.68	22910.2
	33226.9	2882.03	6431.96	16757.2	18544	25359	5872.75	6514.16	23501.8
	33232.8	3302.7	6660.5	17179.2	18819.9	25364.6	5880.57	6792.5	24137.8
	33423.3	3385.82	6867.44	17190.3	19716.6	25397.8	6427.29	6871.89	24764.6
	34807.1	3850.43	6878.46	17574.9	19803.4	25735.9	6452.85	7132.51	25196.3
	35041.9	3878.48	6927.98	20583.4	19871.6	26812.4	6724.49	7232.34	25238.9
	37733.6	3879.58	6984.94	20785	20246.4	28888.5	6855.47	7445.92	26364.8
	38754	3893.88	7133.49	21807.8	20405	29437.5	6933.77	7810.5	27706.3
	41916	3989.03	7147.65	21830.2	22094.3	30453.7	7116.25	7940.15	27880.7
	14000.5	4000.93	7609.92	21956.8	22287.4	31007.4	7526.19	8021.14	28069.2
	14669.7	4299.82	7681.76	22907.8	22663.3	32020.5	7639.63	8160.11	28442.9
	15096.6	4418.62	8019.69	22989	25831.5	32199	7813.22	8665.74	29539.3
	16531.3	4490.28	8020.87	23212.5	26006	33297.6	8550.85	8704.73	29559.3
	16710.2	4624.95	8153.86	23862	26026.4	33455.8	8690.05	8823.69	29806.8
	17253.6	4734.6	8396.55	35688.3	26046.6	34050.8	8883.05	8904.94	30468.7
	17646.5	4855.51	8559.75	1374.6	26104.2	34305.6	8944.81	9556.73	30995
	17812.8	5043.84	8839.98	2146.75	26801.7	38152.3	8957.14	9866.4	31067.6
	18406.8	5067.7	9240.31	5551.6	27037.6	39354.3	9429.81	10711.5	31962.5
	18726.7	5350.46	10065.4	6310.88	27050.5	44966.7	9850.12	11166.7	32110.6
	18860.8	5485.26	10232.2	7305.87	27617.3	3945.41	10013.7	11256.2	33694.5
	18966.3	5510.48	10300.2	7434.36	30749	4093.58	10024.6	11592.8	34644.6
	18991.3	5865.95	10493.3	9505.53	31607	4878.31	10209.7	11784.7	34655.2
	19367.2	5936.31	13578.9	9809.92	33536.9	7213.81	10331.3	11823.5	35667.4
	19534.6	6106.08	2584.41	10775.8	40866.2	7766.15	11691.8	11998.5	36030.9
	19554.9	6145.91	2915.26	12539.9	46399	9134.44	12323.2	12061.2	38566.3
	20273.2	6369.47	3870.3	13224.9	46581	9236.99	12439.4	12314.8	40075.1
	20509.4	6546.39	4101.52	13289.5	2269.09	9366.8	13321.9	12468.7	40748.3
	22453.1	6990.08	4611.98	13563.7	3695.54	9543.67	13545.5	12769	41056.8
	22535.5	7084.5	4637.98	13644.6	4375.68	9730.95	14059.1	12844	41299.8
	22669.9	7821.43	4655.99	13923.2	4658.11	9965.52	16246	14110.4	43767.8
	23435	8034.24	4660.84	14516.9	4662.83	10392.8	16642.3	14226.2	45308.9
	23509	8237.4	4690.08	14545.7	5201.56	11506.3	2160.57	14903.3	45892.4
	23706.2	9329.23	4778.25	14546.3	5329.91	12175	2851.9	15379.2	46002.3
	23985.5	10084.9	4847.32	14653.4	5492.61	12703.9	3371.21	16496.7	57906.4
	24008.2	181.448	4848.94	15000.4	6034.74	13810	3445.64	17212.7	261.349
	24133.4	257.173	5078.77	15388	6094.58	13875.9	3536.45	25381.6	905.517
	24428.2	592.209	5397.93	15431.5	6103.57	13897.4	3720.7	174.428	2842.78
	25301.3	901.392	5423.15	15594	6129.76	14340.6	4281.9	231.601	4707.74
	25901.8	1053.51	5745.96	15956.4	6246.28	14592.8	4459.81	323.245	8754.35
	26314.8	1053.61	6175.33	16074.7	6259.89	14968.6	4518.64	361.587	11276.6
	27164.3	1272.12	6239.35	16972.8	6584.23	15202	4556.51	625.967	12490.3
	27522.8	1346.54	6586.35	17568.2	6681.43	16536.6	4685.59	667.74	12961.1
	28210.9	1350.36	6639.17	17813.9	7063.28	17684.7	4794.01	1149.26	14409.1
	28378.2	1451.19	6747.7	18504.8	7451.86	17977.9	4878.93	1223.55	14545.5
	28623.1	1558.94	6872.84	18889.1	8208.39	18291	5173.34	1322.33	15422.3
	31637.3	1721.97	6991.06	20666	8547.21	18660.1	5392.56	1349.79	15472.5
	31792.5	1778.38	6992.77	21099.9	9489.35	18965.5	5484.84	1778.49	16093.7
	32338.5	1781.66	7028.08	21283.9	9596.34	19066.5	5510.8	1809.51	16522.9
	32417.4	1870.51	7102.96	22063.6	10071.8	19098.3	5521.17	1883.99	17381.4
	32905	1927.37	7112.56	22526.5	10190.2	19442.7	5551.82	1927.09	17919.1
	33351.9	2037.43	7258.65	22635.9	10313.5	22105.2	5568.38	2157.21	18150.5
	34037.5	2084.33	7538.02	22647.2	10385.1	22784.8	5615.37	2195.78	18774.1
	35923.6	2154.75	7553.4	22679.1	10512.5	28018.1	5675.44	2261.24	19267.7
	36887.8	2415.15	7841.77	22969.9	10680.4	28467.5	5748.74	2391.2	20130.4
	37255	2430.42	8028.49	22973.1	10691.5	28869.8	6162.09	2649.04	21526.5
	38488.1	2457.72	8288.16	23371.1	11321.6	32069.7	6176.98	2656.94	21796.2
	38516.2	2487.01	8622.86	25294.6	11348.9	33945.5	6332.67	2723.41	22852.7
	38777.9	2911.62	8798.51	25326.4	12169.7	34183	6404.68	2783.24	23139
	41168.5	3050.18	8803.1	25403.7	12329.9	35008.3	6477.41	2884.29	23407.6
	41879.8	3232.32	8804.63	25525.2	12748.7	39085.9	6608.95	3083.57	23491.1
	43338.7	3380.31	8898.9	26209	12783.3	40855.7	6652.16	3186.69	24534
	44075.1	3847.01	9148.87	27261.9	14377	411.797	6718.14	3289.28	25425.7
	44742.2	3915.59	9280.44	27271.7	14603.8	5688.14	6990.66	3315.56	25936.2
	47045.9	3936.66	9307.74	28526.6	14710.6	7773.55	7560.3	3345.44	26299.3
	11247.8	4063.55	9874.46	31471.7	14842.5	7918.31	7599.36	3368.73	27185.6
	12249.5	4193.86	10338.7	32477.5	15294.3	8997.73	7638.86	3386.71	28590.1
	12562.1	4370.04	10534	659.03	15994.5	10121.1	7713.19	3402.7	29187.2
	13082.1	4428.18	10841.2	1943.1	17077.8	10157.3	7764.09	3487.68	29310.9
	13638.8	4697.05	10920.7	2253.6	17366.6	11539.3	7854.2	4020.09	29649.3
	14640.8	5326.23	11261.7	2284.53	17849.3	12793.3	8120.59	4043.13	31352.7
	14788.3	5413.38	11512.1	3471.75	17947.5	14761.8	8369.79	4075.49	32103.9
	14943.8	5735.98	11873.9	4039.08	19036	15625.9	8569.79	4078.19	32785.3
	15545.7	5835.01	12046.1	4631.26	19204.6	18205.4	8725.16	4116.05	33235.4
	15929.1	7349.44	12996.8	5573.59	19285.2	18438.4	8856	4234.45	33680.2
	16385.3	7381.84	13605.6	5653.55	19927.1	18722	8982.74	4289.75	34253.9
	16581	9751.93	14226.7	5793.06	20465.2	19425.6	11031	4462.85	34272
	17266.5	9930.47	16388.4	6017	21479.2	20882.3	11393.9	4617.21	35029.9
	17463.6	10927.4	446.547	7201.7	21796.6	21772.6	12414.7	4632.21	35301.3
	17679.6	11155.4	1000.57	7216.58	22179.3	21944.4	13111.4	4670.76	35616.1
	17883.2	11873.4	1168.94	7755.51	23214.2	22618.9	13276.1	4850	36019.4
	17955.9	12179.7	1817.15	8837.65	23345.9	23096.8	14387.1	4940.71	36743.7
	18655.5	150.501	1990.27	9599.25	24601.3	23184.7	3866.2	5005.23	36821.6
	18778.1	417.853	2171.6	10125	27631.5	23473	4286.84	5092.44	38006
	18964.4	740	2281.55	10586.5	30182.5	24166	4541.1	5250.28	38188.7
	19110.7	1174.26	2536.66	10662	35335.1	25727.9	4848.16	5423.02	38497
	19338.9	1201.8	2780.43	10805	35678.6	26364.2	4871.19	5475.29	38904.4
	19573.9	1402.02	2783.18	10812.9	2399.03	26405.3	5284.34	5491.39	39150.1
	19675.7	1833.9	3022.31	10944.6	2667.24	27947.8	5379.13	5646.48	39299
	21174.4	1971.85	3094.38	13350.4	3741.18	28666	5430.58	5663.52	40792.6
	21431.1	2276.31	3419.06	13413.4	4693.41	28878.8	5733.75	5665.3	41295
	21581.2	2562.32	3888.55	13487.4	4815.47	30182	5776.61	5717.1	42384.7
	21731.8	2623.86	3893.39	13581.1	5019.06	30558.3	5820.71	5747.17	42548.6
	23282.5	3556.4	4451.69	13609.3	5186.06	31076.8	5911.45	5862.51	43737.6
	23656.1	3631.13	4479.06	14145.1	5506.12	31220.4	5974.81	5884.83	43937.5
	23665.7	3698.07	4647.76	14343.9	5909.77	32610.6	5978.7	6087.06	44223.9
	23738.3	3746.82	4914.55	14714.2	6372.49	36838.3	6008.46	6208.75	47910.1
	23960.9	4747.41	5198.55	15006.6	6661.13	38935	6168.44	6485.28	50695.4
	25889.1	4751.71	5348.26	15250.1	6808.48	39097.4	6325.57	6727.98	50931
	26096.4	4942.84	5773.03	15538	7014.22	39414	6579.21	6770.65	57602.6
	26415.9	4974.57	6221.78	15757.9	7147.88	39701.9	6734.49	6894.57	59000.9
	28809.3	5160.96	6397.96	16102	7676.7	39729.8	6908.64	6905.52	3236.43
	28941.8	5504.69	6636.08	16193.5	7734.87	39939.5	7787.15	7088.4	4993.1
	29179.9	5595.9	6798.79	16602.5	8053.27	39945.9	8236.67	7411.21	5886.41
	30255.7	5752.6	6912.85	19317.2	8115.77	46690.8	8356.89	7426.47	6404.1
	30743.5	6182.29	6998.33	19873.5	8142.48	47964.4	8465.35	7774.3	7734.8
	30919.3	6211.91	7089.28	19977.5	8302.53	51724.4	8471.33	7805.45	7893.92
	31139.3	6607.9	7110.94	20014.8	8710.24	52426	9748.11	8414.51	7988.01
	32314.9	6886.27	7159.68	21079.6	8853.05	61291.8	9801.28	8582.06	8938.62
	32750.3	7562.27	7703.52	26486.6	9018.13		10257.8	9008.02	9005.49
	35024.7	7776.07	7791.33	33966.2	9366.17		10532.9	9359.1	9024.44
	38183.8	8536.92	7962.72		10044.9		10668	10074.3	9061.81
	32419.1	8839.84	8065.98		10154.4		11050.5	10493.2	10538.6
	34181.6	8994.68	8136.4		10700.1		11201	11122.8	11586
	36246.4	9584.27	8219.71		10892.7		11586.6	11139.1	12261.9
	10870.4	11477.7	8253.86		11022.6		12168.8	299.004	13860.3
	10997.5	12817.8	8288.75		11107.5		12330.1	321.333	14134.4
	12501.6	14140.5	8353.85		11357.3		12555.7	327.905	14371.5
	12699.7	9913.53	8499.08		11533.9		13183	1289.54	14534.1
	13172.8	12486.4	8998.04		11771.8		13587.8	1369.99	14550.2
	13297.2	7139.59	9349.91		12014.7		13733.2	1492.85	14594.8
	13445.9		9493.94		12141.3		14044.4	1503.09	14778
	13523.8		9691.95		12197.2		14363.8	1588.67	15012.4
	13859.8		10858.8		12239.2		15722.9	1715.67	15022.2
	14133.7		10859.6		13154.2		15756	1717.62	15212.5
	14227.7		11115.4		13557.8		17049.6	1907.03	15877.4
	14497.7		11405.6		13581.9		18394.3	1976.38	16706
	14535.1		12170.1		13725.1		18616.9	2627.16	16882.1
	15172.8		17479.8		13989.3		19437.3	2627.31	17346.3
	15561.8				14647.9		19623.2	2665.71	17624.2
	15786.8				14848.8		19877.7	2906.61	17652.1
	15868.6				15053.9		20930.5	3260.54	18408
	16387.9				15057.5		21427.7	3423.14	19130.5
	17079.2				15101.1		31832	3441.61	19426.6
	17159.7				15116.9		35595.7	3443.23	20661.1
	17587.4				15226			3446.43	22901.1
	17814.9				15521.4			3450.39	22997.7
	17855.6				15592			3460.05	23618.8
	18069				15691.5			3556.69	24036
	18132.1				16253			4184.94	25608
	18250.1				16276.8			4283.14	27632.1
	18909.5				16927.4			4466.05	28547.1
	18911.9				17204.6			4589.24	29197.1
	19033.8				17740.1			4977.25	30125.9
	19695.8				18902			5335.05	32264.5
	20348.2				19053.5			5443.78	38495.1
	20612.2				19312.4			5729.77	40395.2
	20817.5				19572.2			5942.62	40486.9
	21304.4				19861.2			5958.14	42385.4
	21593.5				19985.2			5965.45	44673.1
	21598.9				20386.4			6167.47	45001.8
	21687.8				20492.8			6284.5	46115.2
	22089.5				20948			6542.98	57010.6
	22109.4				22118			6638.13	65617.2
	22401.5				24656.2			7261.05
	22752.1				26147.6			8466.48
	23095.2				27160.9			8472.47
	23331.2				28270.8			8927.38
	23536				29924			9000.17
	23795.4				33712.1			9106.75
	25268.4				34099.2			9205.27
	25820.1				35126.8			9841.31
	26267				38693.1			9843.45
	26804.2				39762.9			9880.5
	26886.9							10115.6
	26965.6							10152
	27041.9							10723
	27118.3							10836.5
	27341.8							11024.8
	27392.4							11341.3
	28297							11840.8
	28763.9							12030.1
	28931.6							12670.4
	29189.5							12868.4
	29621							13294.5
	29623							13953.5
	29978.3							15257.7
	30114.6
	30137.7
	31252.9
	33188.5
	33408.3
	33612
	33846.7
	34110.9
	35858.9
	36756.1
	40293.3
	10209
	11078.4
	11172.3
	11939
	12214.8
	12685.4
	13026.1
	13288.9
	13394.2
	13459.9
	13584.5
	13604.6
	13670.7
	14466.5
	14693.6
	14709.2
	15169.5
	15208.4
	15291.3
	15407.7
	15446
	15585.8
	15647.7
	15857.4
	16069.9
	16221.5
	16259.1
	16352.3
	16653.5
	17112.9
	17360.4
	17455.6
	17459.2
	18144.5
	18269.2
	18485.6
	18500.4
	18595.7
	18673.1
	18867
	18957.2
	19182.8
	19449.9
	19640.8
	19807.8
	20138.5
	20535.1
	20645.2
	20955
	21129.1
	21840.3
	21992
	22332.2
	22473.9
	23052.4
	23078.4
	23188.3
	23404.5
	23504.1
	23545.5
	24139.6
	24310.1
	24315.9
	24342.4
	24584.7
	25687.7
	25704.6
	25775.2
	25975.1
	26276.4
	26366.3
	29017.9
	30267.4
	31584.4
	33398
	35845.3
	41198

## Sheet: Figure 5A
	MCF									24h skin									4d skin									7d skin									7d + 1h skin-to-medium									+ 24h skin-to-medium
	124.2	122.54	122.04	135.37	134.37	144.05	160.93	197.98	178.04	145.08	175.7	140.65	195.92	233.71	198.48	176.42	154.23	154.75	60.14	79.39	66.74	61.13	62.61	62.06	77.38	69.04	78.01	32.03	44.33	49.51	50.47	25.05	46.97	41.4	73.8	42.86	59	97.4	60.5	61.6	73.2	75.2	19.3	20.8	17.6	333	353	365	199
mean mean fluorescence intensity of tdtomato	146.613									174.993									68.5									45.1578									53.8444									277.889
[truncated: 32 more columns]

## Sheet: Figure 5B
days in culture after skin-to-medium transfer:	1 day	2 days	3 days
	30.63	9.09	6.56
	20.69	11.75	6.47
	31.89	9.09	7.29
	56.73	8.24	7.74
	17.1	8.43	7
	36.7	7.22	7.62
	29.73	12.18	7.07
	41.03	10.47	7.11
	52.24	9.73	7.51
mean population doubling time	35.1933	9.57778	7.15222

[truncated: 9 more sheets: Figure 5C, Figure 6C, Figure S1D, Figure S2B, Figure S4a, Figure S4B, Figure S5B, Figure S8B, Figure S8C]
